# Supplementary material for: Plasmodium knowlesi gene expression differs in ex vivo compared to in vitro blood-stage cultures
Source: Malar J. 2015 Mar 13;14:110. doi: 10.1186/s12936-015-0612-8 (PMC4369371; doi:10.1186/s12936-015-0612-8)
Supplement: Additional file 1: — MA oligos. List of gene IDs and oligo sequences used in the analysis. [file 12936_2015_612_MOESM1_ESM.xlsx]

## Sheet: Additional file 1 - MA oligos.t
id	new ID	oligo sequence
aPK00_0010w	PKH_062280	CAAAAATTTCTGTAGAGACGTATTAAATAGGGACGCCAGTGCCCAGGGACTTCATAAAAT
aPK00_0020c	PKH_062290	ATAAAGCTAAAAAGTCAATCTGTAAATGTGGCGCTGATAAAAAAGGGTTCTGCCTCTGCC
aPK00_0030c	PKH_083820	CCTTTACGAGGAGGCTCAAGCTGACTATACGCACAGAGCAAAAACTATAGAATCTATTTA
aPK00_0040c	PKH_083810	TAACAATAATGATAATAGGGAGGAAATGAAACCAGAGGTGGTGGAACCAAGATACGATCC
aPK00_0050c	PKH_072550	TACTACGATCATAGAACAATATGGAACAACATAAAAAATAACCAATCCGCCGGGTCCAGC
aPK00_0060c	PKH_020270	AATTGTATCAAGAGTACATTGGATAACACCAGTGGCAAGAGCAACAACAATACTTTATGC
aPK00_0104w	PKH_000510	GTGCTGCTGTAGCTTCTTCATACGGTACATTATACGGTGTATTGCAAGGATTATTCCCAT
aPK00_0130c	PKH_145830	AAATAAACAGAAGGATGAAGTGGTGAACAGAGCCAAGGAGACGATCAATGAAGAGCAATA
aPK00_0170w	PKH_131820	ATAAGATATTTCATAAGTAATGTGGAAACAACGGGGAGTAGGTTCATGGGTCAGGCCGAT
aPK00_0190w	PKH_050010	AAACTCATCACAGAAAACGACAACAACACCAAATCCAAGCCCAAATCCAAAACCAACAAC
aPK00_0230c	PKH_011790	GCCTAAATTGGATTCATTGCTCGAAAAAAACGACGAAACCAACCCCAACAACAAGGAAAA
aPK00_0290w	PKH_114910	GAAGGTGAAGTTCAGACTGAAGTAAGGAACCTCCTTGACAATATAACGAAGTTCGATATG
aPK00_0295c	PKH_145880	CAAAAGTGTCCACAGCTGGAAGATACGGAGAGTAGTGATAAAAAGTGGTGTAATGATCTT
aPK00_0300w	PKH_090720	TTAAAGAAAATGGTAACCCCTCAGCAGCAGAAACGAAGTTACAGACCAAAATTGACCCCA
aPK00_0370w	PKH_132210	GGAATTGAAGGAACTCTCTGGAAACATGATAAATAAGAATGGGGAGGATGAAAAGCACTG
aPK00_0380c	PKH_070540	ACACTGAAGAACTAACCAAGGCAATAACGAAATTACAGACCGCATCCGAAAAAGCACTAA
aPK00_0400w	PKH_143050	AAGAATGGAAATATAGTAGAGGATGTGGGGGGACCATTAGAATTGTGGCTGACGAATAAT
aPK00_0410w	PKH_080080	AATGACAGAATGGGTATCACAAGAATGGAAAGTTCACGAAGACGAAAAGTGGGAACAATG
aPK00_0415w	PKH_061830	GGCCCACACAGACAAAAGTTACGTTAGGGGAAAATCCGAATCTTAAAGAATATGAAAACC
aPK00_0420c	PKH_124360	ACGGACCTTCTAAATTATATGGAAAAATCGCATAATCAGTCGGACGCTATCGAATATTGC
aPK00_0420w	PKH_124360	TTACGAATCATGGGAATTGGGATTCCTTTTCCACACACTGCAACGATCCAAAATGGAATA
aPK00_0440w	PKH_112000	GCATTTGAGAAGAATAGTGATATTAGGGGTGGAATTGATGCGTGCAAGAAAGATGATGAT
aPK00_0460c	PKH_073450	ATAAAACAGGCATTCAAAGCATGGGAACCAAATAATACTGGTAATTGCACGGGCAATAGC
aPK00_0550c	PKH_090690	CATAGTGATGATATAAGGATGTATAGAGCAGAAGATAGAGGGGACGACGAATATGAAGAA
aPK00_0560w	PKH_061290	AAACATAGTGAATAATCTGATGGGAACAATGGACTTATGGCTGTCGAATAAGGATGACGC
aPK00_0580c	PKH_051980	CCCCAAGGAGGGCCAAACAAAGATAATACAATGCATGATGGGAATGACTCAAATAGAAAT
aPK00_0590w	PKH_145230	AAAATTTACTTATACTTCTAACGCACACGAGGGGTACCACACTAATGCATCTACCATGGA
aPK00_0610w	PKH_114800	AAAGACAAGGAGAATATGGAGAATAGTTACACAGAAGCCCTCAAGGAATGGACCAACAAA
aPK00_0620w	PKH_120720	TACGCCAAAAAAGTGAAAGAATATGCAAAGAAGAAAGGGAGCTGTGAAATAAATGGGGGC
aPK00_0630c	PKH_072360	GAGAATGGGAAAGCGCCTCAGAATGAATGCGATAAAATGGGAGAAAAGAGTGATAGAGAT
aPK00_0670w	pkn591f04.q1c	TCGTCAAGAAAGAAGACGAAGCTGTAAAGAAAGCAACGGATGCCATGAATGAACTAACAT
aPK00_0690c	PKH_131820	AATGAAGGATAGTAAAGGAACACGGGAAACAGAATGTGATAACACGGTAGATGGAACTCG
aPK00_0700w	pkn1824c09.p1c	ACTGAAGGACCTTTCAGTTCCCACGACATCTCAAACCAGTAACGGCAAAATTTTGTCTAA
aPK00_0710c	PKH_011770	TTTTTGCCGGCTTCAGTGGGTCCGTAGGATCATTTACCTCTATAGTACTTCTTTTCATAT
aPK00_0710w	PKH_060010	GATCGAGTCAGAAATTGGACGTTATTTCTACATCAAGGAGGGGGAAAAACATTGTTATCC
aPK00_0712c	PKH_021590	TACTCTCTGCTATGCTCTATGTACTGCCCCTTGTGGCCGTTCCTGTAGTACTCATTGGAT
aPK00_0712w	PKH_021590	GCACCGCATATGGCACGATATGGACGAATGAAAATTCGACCTAGAGGATTTTTTAATAAA
aPK00_0714w	PKH_110030	GACAAAATAAAGCGTTCAAGGGAACAGTTCGATAAATCATTCCCGAAAGTGGAATGGAAA
aPK00_0720w	PKH_060020	GAAAACGAAAAACGGAAAAGAACAGATCCAAGGGAAGAACCAGAAATAGCATGACAGAAC
aPK00_0740w	PKH_083510	GTATCATAAACGACATAGAAGAGGAAATTAAACGGAGTGAAGAAAATGGTGTGGCGTTAC
aPK00_0750c	PKH_094530	AGAGAAAGAGACTGTGCATTTGAAGAAAGTGTTGGTAGGGGATTATAGAGAAAGAAGTGC
aPK00_0753c	PKH_094530	AGAGAAAGAGACTGTGCATTTGAAGAAAGTGTTGGTAGGGGATTATAGAGAAAGAAGTGC
aPK00_0760c	PKH_061850	TCGTCAAGGAAGACAGCGAACCAGTAAAGGAAGGAACGAAAGCAGTAAATAACCTAACAT
aPK00_0770c	PKH_061850	CTATGACATACTTAAAGAATGCCAAACTGGCAGCGGCCAAAAGAACAAAGTAAAGGACAA
aPK00_0810w	PKH_062320	GAAGAAATGAGAAGCCCTACCCTTATCGAAATTATGGAGCGTACCCTTATACAACTTATG
aPK00_0812w	PKH_103240	GTAGGTTTTCCTCATACAACTTATGTGGCTCACCCTCATACAACATATGTAGGTTACACT
aPK00_0820w	PKH_112430	GGGAAGAATCGCTTCAGTGCAGTAAAAAGGCGCGACCGTTCTAATTATTTATTTACTAGT
aPK00_0830w	PKH_112420	AGATTGTTGTATGAAAAATTCGAGAGTAAAGAGGGGAAAGGTAAGGGGAAATGCGGAAGT
aPK00_0860c	PKH_050020	GGAATGAGAAACAACAGGAAGAGCAGGCGGAGAAAGAAAAAGGAAAATGCAAAAGTGAAA
aPK00_0870w	PKH_141070	CACTGTCCAAAGAAATGACAGATAAAGGCAAAAACGGAAGCGTAGCTGAATGTAATACCA
aPK00_0875w	PKH_112900	GAAGGAATTGACGGAACTCTCAGGGAAGATGAAGGAGGAGAATAAGAACAGTGTAGACAT
aPK00_0880w	PKH_112900	TCACTACTAAAAGACATGGAGGATACTGCAAAGCAGAAAGATGCTGCTACCAAATATTGC
aPK00_0885w	PKH_134590	CAGGACCTGAATCAACGTACGAGTACAGAGATGGGAATTCTACTATATATAACAGACAAC
aPK00_0890w	PKH_145250	TGACAACGGAAGGCACAAAAGAGAACGGAAATGTGGATTGTAAGGGATTGGATAAACCAT
aPK00_0900w	PKH_134590	CAGGACCTGAATCAACGTACGAGTACAGAGATGGGAATTCTACTATATATAACAGACAAC
aPK00_0910c	PKH_103230	CATCGAAAAATAATTCAGGATTCGGGGGGAATAAAAAAGTTTACTTAGGAAAAGGAGCTC
aPK00_0930c	PKH_144880	TCAAAAATGAATTGAAGAGCCTTTCTGAGGAGATACAAACGAATAAGGGCAGTGTCTCCA
aPK00_0940w	PKH_100020	TCCTGAAGGAGATTAATAGAACTTATACAGATAGAGGAGGAAGATGTACATACCGTGGCT
aPK00_0950c	PKH_131750	ACAGGGCAATTTAAAGAAAGATCATTGGCCAACAGGACATCAGGGACAAAAGGAACAATT
aPK00_0960c	PKH_131740	AGAAGGCAGAGAGCAAAAAGGCACAATTATCGCCAAGCGTTTAGAAGAAAATCTAAAGTG
aPK00_0962c	PKH_131740	TCCCGCGTTTATACCGATAGTGTGCGTTGTACTGCTTGGATGCTGTGCATTTAATTTGAT
aPK00_0970w	PKH_082530	GGTAGGGGAGGGGAGTGAAGAAGCTAAGCGAAGGAATAGGGAAGCTTTTGGTAATTGTAT
aPK00_0980c	PKH_082520	AATGGAACAGAGTAAAGGAGCAGGAGAGGAGAAATGTAATAAAATGGGTGATAATGCCAG
aPK00_1000c	PKH_020120	AATGGAGACAAAATGAATGGAACAAGTGGGAAGATAAGCTTGAAGAGGAATGGGCAGAAT
aPK00_1002c	PKH_020120	CAAAAAATCGGGGAATGGTAAGAAATCAAAGGGTCCCAATGAGGCTACTAATGAGAAGAA
aPK00_1020c	PKH_020090	GTTTTCGTACTTTCATTCTTTCGTTATTTCTGATTTGTTCTCCCCCTTTACCCCTGTGTG
aPK00_1030c	PKH_020080	CGTTGAACAGATTGAGGAAGATAAAAAGGAATGGATCGAAGAAAAAGAAGGAGACTGGGT
aPK00_1035w	PKH_031920	ATTTAAAGCAGTTAAAAGACTCTGGTGGTAAAGCGGAGGATGATGTTCATTGGGCATCGT
aPK00_1040c	PKH_031950	ATTAACACACACAGCAAAATGAATAATGAAACGGACTTACAAAGTGGGACAGCAGATGGG
aPK00_1050c	pkn1873d09.p1c	TAATGGATATGCAAGAAGAATGGAAAGAGGATCAGTGGGATGATTTTATGAGGGAAACGG
aPK00_1050w	PKH_031970	AAGAAGAGGAGGAGCAGTCTCAGGAGCAGTTGGACGAACTAATTCATAAAATAACAAACA
aPK00_1060c	PKH_147000	CCGAAAATTGGGATGAGAGTCAATGGGACAACTGGATTAAAAATGACGGAAAGAAAATGA
aPK00_1063c	PKH_020060	GAAGAAGAGGACGAACTTGGATAGATATGGGAAATGGTTATGGACAAGAAATGGATGATG
aPK00_1080w	PKH_020050	TTTCACTCTTATTATTCATTCCCTCCGTCGTATTCGCTGCCATTATCCTTCTTTACTTCC
aPK00_1090w	PKH_020040	CACATATTTTCCTCTTCCTGTTTATGTACCCTTCTTTACATTTTCTCCTCCTCCTGGCTC
aPK00_1100c	PKH_020030	AAAATGGAAAGGAGAAGAAGATGATGGTGCAGGGGAAGAAGAAACAAAAGAGGAACTAAC
aPK00_1110c	PKH_020020	TGAAGGGGGCAATAGGCGAGAACATAGAGAAGAATAATGCACAGGAGGAACATAATAAAT
aPK1_0005c	PKH_081790	TTAGAGGCAATGAAAGATCGAGTTAATACTTGGACATTACAGAAAGGAACGGAGGAAAAG
aPK1_0040w	PKH_081810	CTGAAGCAACTTACACCGACTGCAACGTCTAAAAACAAGGAATATCCAATCTTATCCGAA
aPK1_0050c	PKH_021070	GAAGAAGAGTGGAAACTCAGAGCATACATAAGTGATAACAACAGTGGAAGGAGAGATAGA
aPK1_0060c	PKH_021060	AACGAAGACGAGAACAATGATGGGGAGAACAAAGTACAAAACTGCGATGAAGTGAAGAAA
aPK1_0080c	PKH_021040	AGGAAACCACTCTAGAGGATTACACGGAAAACTTGGACAGTTCAAGGGGCATGCAGAAGT
aPK1_0090c	PKH_021030	ACGGAGCGATCTAAGTAACAACGAACAGAAAGAAACCCACGATGAGAAAAACCTAGAAAT
aPK1_0100c	PKH_021020	GGAATGTAGGGAAAATGGTGACGGGGGTCAACGTTGGAAGAATGAATTAAAGAGTAAATT
aPK1_0110c	PKH_021010	AGTATTACTACACCTGCCTCATCCCTATATCCTTTTCGATTTTTGTCTCCTCCATTGTGT
aPK1_0120c	PKH_021000	ATGAGTAGGGTGAGTGGAGTGGATGAAGAAGTGGCTTTCTTAAATGCTGAGGATAAAATA
aPK1_0130c	PKH_020990	TTTTCTCTATCCATACGACACAGTTTATTTTGCTAGCTCCCTTCCATACTCCTACTCCAA
aPK1_0140w	PKH_020980	GATACACATCCCACCGTACAACACACCCATAGACAAATCAAGCGAAGACAAAACCATCAT
aPK1_0150w	PKH_020970	TATATACGAAGGAGGAAGTCAAAGCGGAGAAGGAGAAACAGTTGAAAGGTAAGTTAAGGA
aPK1_0160w	PKH_020960	AGAAATCAAGCCAAAGGGAAACAGACTCACATTGTTCAGGAAATAAAGCGGGATAATCCT
aPK1_0170c	PKH_020950	TTCAATACCTCAGCCGAAATGGAAGTCGTAAAAAATATGAAGGAGAACTGCTGCTATGTC
aPK1_0180w	PKH_020940	CAGGAACAACAGTTATATCCACAGCCTAACGGTGAAGAAGCAGATACCAAAGGAAAATTA
aPK1_0190w	PKH_020930	TGGGAGCAAGAGAACGAGACGAAAAGGAGCAAAGAGAAAATGAAATAAGAAATACTAGGC
aPK1_0200w	PKH_020920	CAAGGGAAAAATAGGCTGGAACGAATACACGCCGAGAATTACAAAAAGAAGGGATGAAAA
aPK1_0210c	PKH_020910	TGTCAGAGAAATAAACGGAAATGATGTAAACGTGAGCGGGAACTCAGATAATGCAAACGA
aPK1_0220w	PKH_020900	AGATGATGGAAGTGTGAACGATGAGAAGAAAACGTCTGTGAAGGATAACGTGTACGAAAA
aPK1_0230w	PKH_020890	CTGGTCCTTCAGCTCCAACGAAAAGAAGAAAGTTAAGACACACGTGAAAATCAACTCAAA
aPK1_0240w	PKH_020880	ATTGTCTGCAAGAGGTTGGAAGAGAAGGGAGCAGTTTTCATCGAAGATATAAATGAGGTA
aPK1_0250c	PKH_020870	AGGGAAAATGAATTGCCTGTATTGATAAGGTGGATCTCAAAGAAGGACGTGAAGGAAATC
aPK1_0260w	PKH_020860	TTACACAACCAAAGCGGAAAAACAGAACAGGGGTATCCAGAACACTACTAGAAACATGAA
aPK1_0270w	PKH_020850	AAATAACACCATCATTTTGGGGGCAATATTTTTGGGACTCTCTGGCGACTCCTCCTATAT
aPK1_0280w	PKH_020840	TACATATTTCTAATCCTGTTGCCTTGCTTATTAGTGGCGACCTTTTTGCTACCCCTTAAG
aPK1_0290w	PKH_020830	AAAATTTTCAACGAGACCAGTAGATTTAAGTACAAGAAGCCGGAGCTGACGGATTATTCC
aPK1_0300c	PKH_020820	CTCCTATGCGAAGGACAGCCAAATGGAAGAACACATGAGCAACGAAGAAATCATGAAATT
aPK1_0310c	PKH_020810	TAAAGTGAAGGTGCAGGTTTTGGGTAATTGTTCTTCCATTTCGATTGACAAATCTACGGG
aPK1_0320c	PKH_020800	ATAATTTGGAAAACAACCCACCGAAGAAGAAGCACATGAAGAACGCCACAAACTACTATG
aPK1_0330c	PKH_020790	CCGAAAGTTGGCAAAAAACAAATGTAAGGGGCAATGAGGAAAAGGAAAAAAGAGGCTACT
aPK1_0340c	PKH_020780	CTCATGAACAAACACTTTGTCCATCTACTCAAGCGATTTAACTCCTTCTACTTTTCCCAC
aPK1_0360c	PKH_020760	GGTGAATTAGTGAATGGTCGCGTGATGAAGGATGCAGATGTAAGTTTAAAGACATTGTGT
aPK1_0370w	PKH_020750	GAGAAGGAACATACGATTCATAACGGAAGGCAAAACATAATTGAGAGGGAGGATGTAGAT
aPK1_0380c	PKH_020740	GGTAACAGAATCAAACCATACGATTGGAAACCCAGAAATGACAGAGCATAGGAGGAATTT
aPK1_0390w	PKH_020730	ATTGAACAGAATGACACTAAGCTGCGGCAAAACTCCACAGAGATGGAAAAACAAACGTAT
aPK1_0400c	PKH_020720	TGTTCGTCACTCCCACCTTTATCTACGACTGCATTTTGAACTATTCCGTGTCTTACCCCT
aPK1_0410c	PKH_020710	ATGATGTTATGGAATCAAGAACCAAGGTAGAAGCGGAAATTATACGACAAGAGACTTTCC
aPK1_0420c	PKH_020700	CCTACGGACATATTTAGGGTTGGTGGGTGATAAAGTGAGTCCCGAAGATTTTGACTTTTT
aPK1_0430c	PKH_020690	ACGACTGGTTCCTAGTTTTGATGTGGTCCTTCCCCGTCATTATCATTGATGAAGTTATTA
aPK1_0440w	PKH_020680	GAACAACCTAGACATTATAGAAAAAATTAAGCAGATAGAGGTATCCGACCTGACCCAATG
aPK1_0450w	PKH_020670	TGGAAATGGATGGACATGGAGAGTAAAAATACGAACATGAGAAGTGGGCAAAAGGGTAAT
aPK1_0460w	PKH_020660	CATAACAGACGGCGTAATAAACGGCGTAATAAACGGCGTAATAAACGACTCGCAAAGCAA
aPK1_0470w	PKH_020650	CCGAGTGGAATAAAAGGATTGATTAAAAGTAAGCTCTCCGAAAATGGCAACTGCAGATGT
aPK1_0480w	PKH_020640	CTACCTATCCAATTTAAACAACAGTGACAAATACGACGGTGGCTCAAACTACCACTCTAA
aPK1_0490w	PKH_020630	AAGCACAAGGACAGAGGACAAGGACGAGTACAATAGACGGGAATATAGAAAATATGAGAA
aPK1_0500w	PKH_020620	AGGAGCAAAAGGAACGAACTGAATGAGGAGCAGAAGCTAGAAATAAAAGAAGCCTTTGAT
aPK1_0510c	PKH_020610	TGAGGAAAGACAACGGGAAAAAAACAACTAACTTAACGGTGCGTAATGGAGATGATCAGT
aPK1_0520w	PKH_020600	TAGATTATATATTTTTTAAAGGGCTTATCCCCCTGTCAGCCGAAACTGTTCCTGGAGACT
aPK1_0530w	PKH_020590	TATAATAAACTAACAAAGAAGAAGTGGAAGAATGGGACGAAGTTTTACCTGGACGACGGG
aPK1_0540c	PKH_020580	TGCTGTTATGGGTATTCTATGTGGTTTCTTGGGATATCTCGCAGGTTCAGGTTTCTTATT
aPK1_0550w	PKH_020570	GAGAGCATGGTCTTATATTTTGAGCGATATGTACTGTGGAGTTAGTGGTAGTTTACCAGT
aPK1_0570w	PKH_020560	TTAAAGATGAAGGGGGTAAGCGAGAAGGACAAAGGAGAGATGAATAACAAAATGCTTGAG
aPK1_0580w	PKH_020550	AGAGCAATCATAGTAAAGAGAGCAGCCATAGTGATAGAAGCATCTTCAGAGAGAAAGATC
aPK1_0590c	PKH_020540	TTTTGTCGTCCTTTAATGATGGGCGAAGTTTAATCAACGCGAAGATTTTGGATGTCCTTG
aPK1_0600c	PKH_020530	ACGAAATTAGACAAGAGACCCCAATGGACATAGATTGTTTCGCAAATATGCTATCGAGCA
aPK1_0610w	PKH_020520	GGATAACCACACCCTGTCTGTCTTTAACAAAACCACCATTCTACAAAAATGCACCAAGTA
aPK1_0620w	PKH_020510	GGAGAAGGATAAAAAGAAAGGGAATGACCAAGGGGATGATGACAACAAAGACAATGATGA
aPK1_0630c	PKH_020500	TGGGAATGGACCTCATGAAAAGACTAGAGATCGAACCGTCCAATTTAAACAACCTCAAAT
aPK1_0640w	PKH_020490	TGTGACGGACGAAAATGGCAAAGACGTGGTGAACACGGAAATAGAAGAAAAAGTAGATGA
aPK1_0650c	PKH_020480	AGAAGTACCTAAAACTGCTCCAAATGTACCACCCAGACACATACATAAATGAGAAGAACG
aPK1_0660c	PKH_020470	TACAACACGGAGACCTTACTAGCCACAACCAATATCACAAACAAAGAGAACAAACAGATC
aPK1_0670w	PKH_020460	TATTTCCACCTGTCCTTTTATCACAGCTTCTACGAATACCTCAGCTGCATCCTCTCTTAT
aPK1_0690w	PKH_020450	GCAAGAAACTGCGCACGATTGTACAACTTCCAAAATGGCCACATCACAGGAAAATATTTT
aPK1_0700w	PKH_020440	CCATCCAAAGATGGAACGACATGGAAAGCATTTGACACGGACGATAAAATAGAATTGGTT
aPK1_0710c	PKH_020430	CAGACAAAATCAAGAAACGAATAAACGCATACAACCAAGATGGAATCAGAAACTCAGCAC
aPK1_0720c	PKH_020420	ACACTCTACTGTCTCTACATAACGCATACATACAAATTCAATACCTACTGGGATCTCCGT
aPK1_0730c	PKH_020410	ATTATGAGGAGATTTGCAAAGAAGTTGATGGACTGAACGAGACATTCGGGAAGGTTCTAT
aPK1_0740c	PKH_020400	AACAACATAAACTTGGACCCCTTCACAGAGGTTTTCAACGACAAATTCTACCTGAGGTAT
aPK1_0750c	PKH_020390	ACCTCGGCAAGAAGAATACAACTACGGAAATGATAACCCCTCTGCAAAAAAAGAGCAAAT
aPK1_0760c	PKH_020380	AAAGAGAGAAGAGGAAAAGGGAATCATCGAACAGAAGCTCAAGGGAAAGAAACTAACACA
aPK1_0765w	PKH_020370	TAAGCGTGTTCATTCTGTGGGAGATTATGGAAGTTTCGGTTGGAATTATCAGTGGGAATT
aPK1_0770w	PKH_020360	AGCTTCGCCACCTGTTTTCTCTGTTTTTCACTCAACTTTGTCTTTTATCACATGATAGCC
aPK1_0780w	PKH_020350	AAGGAGTTTGAGTTGAGTTTATGTTATATGAGAGAGGAGCTGATGAGGGGTAAGAAGGTA
aPK1_0790c	PKH_020340	ACTCTCTTGTGTCATTGGCTTTTCCACCTCTCCTTGTTATGGGTACTTTTTTCGTCCTAT
aPK1_0800w	PKH_020330	GAGAGAAGGAAGCCAAACGCCCATGGAAACATAAGTGGCAAAAATGGAAAAATATATCCA
aPK1_0810c	PKH_020320	GAAAAGGAAATTCAAATAACCAATGATGAGGAAGACCCCTCCCAGAAAAGTGCACGATCT
aPK1_0820w	PKH_020310	AGAAGTGGAAACCAAAGTACAAACGGTAGAAGAACAAAGGCACGAATGGAGGGAATTAAT
aPK1_0830w	PKH_020300	TAGTGCAAAGGGAAATCACGCAGAGGGAGAAATGAATGTAGAAAGTAGATGTGTCGATAA
aPK1_0840c	PKH_020290	AAGAAATAGAAGAAGAGGATCTGGAAACACAGTTCAACAACTGGAAGGTGAATAGCGGTT
aPK1_0844c	pkn1873d09.p1c	ATGGATATGCAAGAAGAATGGAAAGAGGATCAGTGGGATGATTTTATGAGGGAAACGGAT
aPK1_0845w	PKH_146980	ATGGAAGTTATAATTCGAGTGAAAAAAGCTCAGGGGAGGGTTTTAGATATGCTGCAGGAA
aPK1_0850w	PKH_020280	ATATCTGGCATGTAGAGAAGCAGGACATATTAAGAGCATCAAGGAGCTTATCACCTTTGA
aPK1_0860c	PKH_080010	AATGGAAGTTCTCCTCAAACAGAACAACGGTGAAACCAAAGTGCAACAAACACTAGACAA
aPK1_0880c	PKH_080030	GTGTCCACAGGACCACTTATCTCCAAGGTACTTTTTCCCATATACTATTTACTTCTATCT
aPK1_0890w	PKH_080040	TCAAATTACAATGACTATTATACAGAACACTATGGAAACCTAGGAGGGAGTGGACCCCAT
aPK1_0900w	PKH_080050	GATAATTATTCAAAAGACCAAGATGTGAATGTTCCATCCAGAGAGAGACGTAGAAGCCAG
aPK10_0010w	PKH_080090	GTTAACGGATGAGTGTCCAATAAATCACATAAGAAATATACAAGGGGAGTGCCAAAGGAG
aPK10_0020w	PKH_080100	TGTCACATTCAGCAATCCCGATGACGCAAATAACGCCATGATCAAAGCCAACAAAATGGA
aPK10_0025w	PKH_080110	AATGATTATTACAAAAGAGACAACAGGAACAGTGGCGACGAAAGGGATTACTCTAGGGAT
aPK10_0030c	PKH_080120	GGTTTTTATTTTGGGTATTTGCGTCTTATTTGAACGAAAAATTCTCCGACACTGAGCGGG
aPK10_0040w	PKH_080130	GAAAAGCCTAACTGCGCAAAGAAACAAAACCAGACTTATCCAACACAGACATAACAGTGT
aPK10_0050w	PKH_080140	GGACCATAGAACCAACAGTATCAACCAAACACAAGAACAAGTAGATCAAATGAAGCGTGA
aPK10_0060w	PKH_080150	GCCGATAAAATGGTGGAAGTTGAAAAAGGGGCTAATGGAAAAGAGGTAGATAAGAAGATG
aPK10_0080w	PKH_080160	GCTAATCGCACCCGTTATATTTGTCTTACTAAGTCTCCTGATATTCTTCGCAATTTTCTG
aPK10_0090w	PKH_080170	ACAATTTGTATTACACAACAACCAGAAGGATGATAAACGGGGCACTACGGACACAGTATA
aPK10_0100w	PKH_080180	CAGGGACAGGTGTCGTTTTTCACGGAAAACTACAACAAGTAAAATATGCCATCAGTTTTC
aPK10_0110w	PKH_080190	ATACGGGAGTATTACGGAGAAATGTTTAAGGAGGACTTAGGGGAGTTTGAATTAAACGGA
aPK10_0120c	PKH_080200	GATGGAAGGGGAAAAGTTTGCGGATACACCTTAGGAAAGTTGGAAGAAGAAAATGATAAG
aPK10_0130c	PKH_080210	GAAGGAGGATCATCAGGATAAGCAAAAAACGGACTTGCAAAAAACGGACTCGCTAAAAAT
aPK10_0150c	PKH_080220	CTGCGGTGAGGGTACCAACACATGGGATAGATTCGAACTAAGAATTTATAAAAGACTGAT
aPK10_0160w	PKH_080230	AGAGGAAGGGACAAGAAAGATACAGCCTGGATAACAACAACTACCAACAGAAAATGAACT
aPK10_0170c	PKH_080240	GGGACATCAATAAGACCAATGTAAGTGAAGAGATAAGAAGACAGAAGATCAGCAAGGTTG
aPK10_0180c	PKH_080250	GATGATGACCCAATAAATAGAGGAGCCGGACAAATTATACCAACAACGAGAAGAGCTATA
aPK10_0190w	PKH_080260	CACAACCTCTCCGCTTACTTCACGCAGGATGAACTAAACAATATCAATTTAAACCTCCAA
aPK10_0200c	PKH_080270	GTTGCCAAGTGCCTTGAGAGCATTCAGATTAAAGAAACATAGAAGATATTGTCGTCTTGG
aPK10_0210c	PKH_080280	AAATGGAGAAGACGAAGGAGATGAAAACAGAGCGAATAATCATAACGAAGGGGGAAGTAA
aPK10_0230c	PKH_080290	AAAGGGTTACGATGGCAAGGATAAAAAGAAGAGCGAAAAGGGGAATGACACAAGTGAAGA
aPK10_0240c	PKH_080300	AACGGATGGTATGAAACAAGGAAGGAACAAGAGAAATGACAGAAGCCAAAGTGCAGATAA
aPK10_0250c	PKH_080310	CGGAAGAAATTCAAATAAATGACAAAATCAAGTACAGGAGGAATGAGCTAATAAAACAGG
aPK10_0260w	PKH_080320	GCCTAAAAACGATATGCAGGGGAAAAGGATGAAAAACAAATTCCAACAACAGAAGGAGCA
aPK10_0280c	PKH_080330	CACCTGGGTTACGAACTGTCAAAAGAGCATAAACAAGAAGTACAGCCATTATATAACGAC
aPK10_0290w	PKH_080340	ACATTTTTAACCCATGGAGGATCAAATCTCATTTCTAAGCTTCTCGTTTCTCCCTTGGAG
aPK10_0300w	PKH_080350	ACAAGGGGGGACGTCACTATTGAATAGAATTGGACAGTCATTCAACCAGGAAAGTTTAAA
aPK10_0310c	PKH_080360	TGGTCGAAAGGATGGAGCAAAAATATGGAGTAGTGGACACCCAAAGAGGAAATACAAATA
aPK10_0320w	PKH_080370	GAAGGAACAACAGGAAAGAGGAACCAATGGAGATACCAATAAGCACGTTAAGAAAAAACG
aPK10_0330c	PKH_080390	GAAGAATATTGAGAAGTGCATTGATCTGTGTTTGGTAGTGTTGAAAACGTTAGAGGGGGA
aPK10_0340c	PKH_080400	AAATGTCTACACCCTTATCCCCCTGACACCGTACTATTACCAAAATTTACCCTCCATAAA
aPK10_0350c	PKH_080410	GGTTACGTGAAACAGAACCTCGGCAATACAACAGAACGAAGAGCATATCGAAATAGAAAT
aPK10_0360c	PKH_080420	CATATGAATGCTTGGTGGATGAAAGGAGAAGGAAATGGTATGACAAAAATCGTCTGCGAA
aPK10_0370w	PKH_080430	TTTGTGGATTATGGCACCTTGGAAAGTCACTTAGGTATTAGTGGTATTGGTACTACTGCT
aPK10_0380c	PKH_080440	TTTTGAAGAAGAGGTATGATGTGGCGACAAAGTTGGGTTATAGAAACTGGGTAGACTATT
aPK10_0390w	PKH_080450	GTTAAATTGCTACTTTATATCTTTGTGGCGGTTTTGTCCTTTGCGATCCTTCCCACAGAG
aPK10_0400w	PKH_080460	CAGTGGCATGATGAGAGTAAGAAAGAAGATGGTGAAAGTGATAGTCGTATAGTGGATAGA
aPK10_0410c	PKH_080470	AAATGGGAAAAGTGGCCAAGGCGGACAAAGCAAACAGCAAAATGAAACCAAACAGACAAT
aPK10_0420c	PKH_080480	ACACCTGGCGGCGAAGGAACTGAAGAAAAAGTCTTGGAAGTATCACAAAAAATATACAAC
aPK10_0430c	PKH_080490	CAGATCGAATCAACAGGAGGATACCGAAAATAACAATCGTTCTGAAGAAACACCCAGATT
aPK10_0440c	PKH_080510	ACAGCATAATTGTTATTCCGTTTTATTCCTGGAGGTGTATGAGTTACGAGGAGAAGATGG
aPK10_0450w	PKH_080520	ATCGAAAAAACGGCATACGGACTCAACGATAGAGAAAGAAAGCGAAATGCTCAAGAACAA
aPK10_0470w	PKH_080540	AAAACAACAAGGGGATGAAATCCTCACCAACAAGGGAAAGAGCAACATGGATGAAAAGAA
aPK10_0480w	PKH_080550	TTTAAGGAATGAGGAAACCCCATCCAAGGAAATCACAGGAACAGTTATAATGGAGAGTGA
aPK10_0490w	PKH_080560	CAGGAAAAAATCCCACAGCCAGACTTCAATTCCAGCATGGTCTACTTAAATATATACGAC
aPK10_0500w	PKH_080570	CAAAGAATGCTGGATCGACAAAGCTGTTTTTACTCGTGTGTTTTTACTATATCGTGTCGC
aPK10_0520c	PKH_080580	TATGTAACCATGGAGACTATTCGCTCATAACGAAACAAAATTGCAAAGACACGCAAACGA
aPK10_0530c	PKH_080590	CAAAACGGAGAGCTCAAGTGAGGAGGAGAGCAGTGAGTCAGAAGGAAGTAAAGATAATAA
aPK10_0540w	PKH_080600	GAAAAAACACACGGCAAAATCTAAAGGAGGGACTAACAAATGACATGGAGGGCACAAATA
aPK10_0550w	PKH_080610	GGAATAAAAGAGCATGAAAAGGACGCCAGGAGCGCAAAAGAAATTGACGAAAATAAAAGG
aPK10_0560w	PKH_080620	AAGAAAATGACAAAAGAGGAAATGCCAACCACAGAAGCGAACTTTATGACGAGAGTGACT
aPK10_0570w	PKH_080630	AAGGACAAAATACCCTACGGAGTTAAGCAAAGTCAACATTACAAGGATGCCAAGAAACAG
aPK10_0580c	PKH_080640	AGATGCTAAACAATGCACACCTAATGGATAACAGTAACAGCACAGGAAATAACAGCAGTG
aPK10_0610c	PKH_080660	AAATACATGAGCAATGTCGGAAGTAAGCAGAGAGTATGGGAGAAAGGTCTGAACAAATTC
aPK10_0620w	PKH_080670	GAAGCAGAAGGGACCCATGTACAATAAGAAGAAAATTATGAACAAACAGACGACACAAGC
aPK10_0630w	PKH_080680	ATGAAGGGAAAAAATATGAGGGAGCAGAAACAAAATGGCAGTGTGACCGATAAAGCAAGA
aPK10_0640w	PKH_080690	TGGAATCGTCAACAACACCAATGAAGGGAACGTAAAAAGCGAGAATGATGCAAAAAATGC
aPK10_0650c	PKH_080700	AATTGCAGCCTGTGGATTATAAATGTAAGAAGCATGTGTGGAAAGAGAGGGATTCTCTGA
aPK10_0660c	PKH_080720	ACCTGGAAGAATAGACAGAAAAATACAGCTACCAAATCCGGATACAAAAACGAAGAGAAG
aPK10_0670w	PKH_080730	ATAGATGATAGCGAATTGAAGGACGAGTACAGTCAACAGAAGGACAACCAGGCAAATAAT
aPK10_0680w	PKH_080740	AAATCGGCAGAAAAAAATAGTAACCGCAGGATGAACCAGCCAGCTGACATAAAATACCAA
aPK10_0690c	PKH_080750	GTGGTACCTACAGAGGTGACAGTGACTTACAGTTAGAAAGAGTTGATGTGTTTTACAATG
aPK10_0720c	PKH_080810	AGGAAACGGTAAGCAAGCCAAGGAAGAGAACGCCGAAATTAATGAGGAGAATATGAAATT
aPK10_0730c	PKH_080820	ACAAATGATGAGAAAAGAAAACCTACTGAACGAAGCATACAGACGTAAATGTGGTGACGC
aPK10_0740c	PKH_080830	AGACGATGTACTAGTAAAGCGAATAAGTGGCCGATTAATTCACAAACCTTCGGGAAGAAT
aPK10_0750w	PKH_080840	CTAGAAGAAGCAGTAAATAAAAAAGTATCCTTCCTAGTTGTCGGAGACCCACTATGTGCA
aPK10_0760w	PKH_080850	TAGGAACTAAATCATTTTATGAAGGTGCAGTGAAGAAGGAAGAACAAGTAGGCAAGGCTG
aPK10_0770w	PKH_080860	CAGAGCAGGGAAGTAGATAATAAAAAAACAGATAATAAATGGCTGAGGGGAAAGGGTGTG
aPK10_0780c	PKH_080870	ATAGCTTATTTTGATGTTCTCTTTAGCCTGTTATTTTCCGGCGCAGTTGTTACTTTCCCC
aPK10_0790w	PKH_080880	TAATAATAAACATGGAGAAATAACCAACCAGGAGCAATCCCACAGTGAAGACGCGAATGA
aPK10_0800c	PKH_080890	GAGCTAAGCGAAATAAGAGACAAGCAGCTTTTGAACAGTGGAGTGGAGACAAAGTTATAA
aPK10_0810w	PKH_080900	ATTTGCCAATCCAAGGTGCCAACAAAAGTTCCAATTTCACCAACACAAAATGTGACACAC
aPK10_0820c	PKH_080910	ACAAGCTCCCTCGTAGATGAGAAGGTAAAATATGCAGTTATCAGAGACACATTGAACATG
aPK10_0830c	PKH_080920	AAACAGGATAATAGGTAGTCCCGGAAGAAGGGTAAGCAAAAACACCAATCATGACAATAC
aPK10_0840c	PKH_080930	ACGACGGGAAGAAGAGAAAATATAAAAAAACGCCAAAAGATGGTAGAGGTGGAAGAAGTG
aPK10_0850w	PKH_080940	TCGAGGGGGGAAAAACTGTGGAGAAAATAAATCAACAAACGAATCGAAAAAGGAATGTCC
aPK10_0860c	PKH_080950	TTGAATCACGAGGTGATCAAGGGCAACGGAAGATGGGGCAATGAAAATTTATTTCCAAAA
aPK10_0870w	PKH_080960	TTTAGAAATACTTTCCACACCACCCCAGACCCATACCTCTTACCAAACTATAATGACAAC
aPK10_0880c	PKH_080970	CATAGCACAAAAAGTAGGATAACCAGAAATATCCAAACGAACATCAAAGGGGAGGAATCC
aPK10_0890w	PKH_080980	ATCTACATGTACTATGGATTTTTAGTATGTCTTGTGGGGTTCGCCATCAGCATTAACTGG
aPK10_0900c	PKH_080990	AAGTGCAAAAGCATTCTGGAAGGACATTGGGAAGATGGATATTTAAAGCACGGAAAATGG
aPK10_0910w	PKH_081000	CTGGTACAGTTGCCGGAATGGTAACCTAAAGATGGCGAGAATAATTTTGAAAAAAGGAAG
aPK10_0920c	PKH_081010	GAATTGGGAACGGAAGGATCCATAGCAGGAGAAGGACAGTTAGTTTTAAAAGGAAAGTAT
aPK10_0930w	PKH_081020	GAAGAGCTTCACGGGAAATAAAATAAACTGCGACGAAATCATCACGCTGAAACATGTCAA
aPK10_0940c	PKH_081030	TGTATAACTTCGGTAGACTCATTAAGGGATTACACCTCGAAGATGCCATCGTCTTTTTAG
aPK10_0950w	PKH_081040	TCTGGAAAAGGTGTCAATCAAAACAAAGAGCAGCGAGCACAAAGAGAAGATGTGTGATTA
aPK10_0960c	PKH_081050	GCAAATTTGATCAACGACAATTGTTGCTTAGCTTTACACTTAGACGACAGTGGCAACTGT
aPK10_0970c	PKH_081060	GCAACTGAATCAAAAAATTAGAAGCAAGCGAGCGGAGGGAAACCTCAACAGTATTTTCTT
aPK10_0980w	PKH_081070	CTAGAGGAAAATGACAACTACATACTTGACTTGGAGAAAAAGGTTCAGACCCTCAAACTG
aPK10_0990w	PKH_081080	ATATTACCATGTTGATGATTACAAACTAGTGCTGGAGACGAGAGAGAAGGAAGCGTACAA
aPK10_1000c	PKH_081090	ATTTTAGGGACAATGGCAGGAGGAGCGGCAGACTGTTTGTATTGGGAAAAATATTTAGGA
aPK10_1010c	PKH_081100	ATTGCTGCTATTTCTGTGGCCTTTATTCTGGTGAATTACCTCATATCCTTCGTACTTATC
aPK10_1020c	PKH_081110	CGCACAGATATAAAGATGAAGATGCTACCACGTACGACAGAGAAGTTAAGATAAAGCAGA
aPK10_1030w	PKH_081120	ATGATGATGGCATTTAACAATCCCAACAGAGCTATAGATTATCTGACCAACGGGTTTCCT
aPK10_1040w	PKH_081130	GAAGAGAAACCAGTCAATGAGAAGGATGTGAAGGAGAATGCGGTAAAAGATAAGAAGAAG
aPK10_1050c	PKH_081140	ACAGGGAAATACAACTACAGAGGATAAAGGATTATAGAAAACGCAGTGGGCCAGACAAAA
aPK10_1060w	PKH_081150	CCAATAATAGACCAAAGATGAAACCAAATGAACCAAAAGGGGGATCAAAATGTGGCCGAA
aPK10_1070c	PKH_081160	AGTGTGAGTTGTTCATGTGGGAAAGACAAATGAGAGATCTGAGGAAAATATATAGGGCAC
aPK10_1080w	PKH_081170	GCCAAAGTAATGATCAAGGTAATAGCCAAAGTAATGCCCAGAATAATGCCCCCCAAAAAA
aPK10_1090c	PKH_081180	ATTATATACTGGTGGACAAACTGGTTTTGGTGACATAGAACCTGGAATGCACTTCCTCGT
aPK10_1100c	PKH_081190	CTGACTTTGTTGGTTTCTCAATTCCTGATGCCTTCGTTGTTGGATACAGCTTAGATTACA
aPK10_1110c	PKH_081200	TTGCTACACCTATATTGTGTTACTCCAGTTTTAAGAAGAGCTGTTTATGTGGGGTGATGG
aPK10_1120c	PKH_081210	ATACCACCCTGAGGTGTATGAGTCTCTTGATGGAGAGCAGATGTTTTACAATTTTGCTTA
aPK10_1130w	PKH_081220	TCCAAACGGGACAACAACCACAAATACCAGAGACAACATGAACGTAGTAAATAATCATCC
aPK10_1140w	PKH_081230	TGAAAGAATAAAAACCAACCCGAAACTTCTACATGATGGTACCTCCACAGAGGAAAGGAA
aPK10_1150c	PKH_081240	CAGATATATAGCGTTTAATCAAGACTATGGTTGCCTGTGTATGGCCAATGAGAAGGGTTT
aPK10_1160w	PKH_081250	TTGTTCTCTTATATTTTTGTTGTTGCGTCGGTATGCCTGCCATGTTCACTCTTGGCTGTA
aPK10_1170c	PKH_081260	ATTGATGTAAATGTAAAGAATTTCCCCAGAGTTGTCCTTGTGAGCGTGTGTGAAGATAGC
aPK10_1180w	PKH_081270	AAAAGCGGAGGGAAAAATAAGCAAGAAGAACCCAAAACAAGAACAAAGCAGAGGAAAAGG
aPK10_1190c	PKH_081280	TGGCCATTTCTTACATTTTTCACTATCTTCATTTTTTGGTAGTCGCCCTCTTCTTAGCAC
aPK10_1200c	PKH_081290	GACCTGAACAAGCGGATAAGTAAAATAGGGGAAGAGAAAACAGAGATGAATAAGCGAATC
aPK10_1210w	PKH_081300	AACCCCAGGAAGAAGGAAAAAGATTGCAACAAAAAGAACGCAGACGGTATTGACTCTAAA
aPK10_1220w	PKH_081310	GAAAAGAATAGAGACAGGGACATAAAACCAGTGAAACGCAGTGCAGGAGTGAAGAGAAAA
aPK10_1230w	PKH_081320	ATATTTGAAGACCGATGTTGATTTCGTTCTATATGTCTATGCCAAGTGGGACACAGACTC
aPK10_1240w	PKH_081330	AAGAAGCCATCACACAAAAAAGATGTTGGGAAAGAACAAAAGGGGAGCGTCAAAAATGAC
aPK10_1250c	PKH_081340	GTCAACAAGTAGATGCAACAAAAACGAATGCCTTAAATAACAAGCCCAAATCAAGCGCAG
aPK10_1260c	PKH_081350	TGACTGGGGGAACCGGTCTACTAGGAAATAGTTTAAGGGAAGTAATAAAAAAGGAATGTC
aPK10_1270w	PKH_081360	GAGTGAAGAAGAAAAGCAGAGTTTGGTGGAATTATTTGCGGAGGCAAGAGAAAATATAGG
aPK10_1275w	PKH_081360	GAACAAACGGTTAGAACCAAAAAATGTGTCAGGAATAGAAGATGACCTATGGCCGGAAAA
aPK10_1280w	PKH_081380	TATTAAAAAGAGGTCAGGCAAAAAGGAATGTAAAAGCGGATGGTGTGGGAAGAAAATGGC
aPK10_1290w	PKH_081390	GGTATCAATGATCGCCTAAACATCCACAGGAAAAAAAGCGAATGCAGAAAGAAGGCAAAA
aPK10_1300c	PKH_081400	AAATGGAATGATGTTTCCACATACTGCGACAAAGTCGGTTTGCTGACCGACAACGACGGA
aPK10_1320w	PKH_081430	ACAAAAGTAGCGACAGCAATGGGGATAAAACAGATAAAAAGAGAGAAAACAGCCTAAGCA
aPK10_1330w	PKH_081440	TAAGTATTTTTTTAGCGACCCTCTTCCCTGTGATGTGTCTCAGCTTCCTTTCAACGACTT
aPK10_1340w	PKH_081450	GAGGAAACAAAAGTAGGGAGAAAGCACAAGGCCGATTTTGAAAAAGGGGATACATCAAAA
aPK10_1350c	PKH_081460	TATGACAAGAATGAAGTAGAAATGGAAATGAATGAAGCAATGCGTAGCGAGGTAGAAGGC
aPK10_1360w	PKH_081470	AGTAAGTGTAGGGGCATTCCTTGGGTTGACATCTTTTAGCAGTTGGTTATTTAACAACAG
aPK10_1370c	PKH_081480	GACACATCAAATATCCCCAAGGGAAAGAAAAAAGGGACGACGAAAAAGGACACAAATACA
aPK10_1380c	PKH_081490	GGTAACAAAGAAGCAAACAGTAACACCAAGGAAGTGCATGGAAACACACAAAGCTATGAA
aPK10_1390w	PKH_081500	AAAAACTGGGACTACGAAAGATACAATAGAGTGTCACCTGAAGAGAACCAAGACGGGAAT
aPK10_1400c	PKH_081510	TAATAGCTGGAGGAATAAGAACATATGATGCACACAAGGAGCAGGAAATTGCCGATGATT
aPK10_1410c	PKH_081520	TTGGAACGTATAGAAGCAACATTCGGACGACACTACAGAGCAATGCTAAACTAATTAGGA
aPK10_1420w	PKH_081530	GGAAAAGCGATATATATGTGAATAGCCAGGAGGAAATAGAGAATATAAGGGAGGCATGTC
aPK10_1430w	PKH_081540	AGAAGCCAAGAACAAGCATGTCAGCAACGAACTGAAAGACACAGGTTATCAAAGATTAAG
aPK10_1440c	PKH_081550	AAAAAATGTGGCCAATGTCCTGCCCCAGAATTACAAAACTATCGTCAACGAAATGAAACG
aPK10_1450c	PKH_081560	AATGGTGATAAAAACATAGGCCAACTTATAGCGGATACGATGAAGAGAGTCGGAAAGGAA
aPK10_1460c	PKH_081570	ATCAGAAGAAGCGCAGATGTATCACATAACAATAGGGAAAAAGGATCTCACGAAAAGTGG
aPK10_1470w	PKH_081580	GCTGTGAAGTTGGAGTACCAGTTTGCCATAGAAATGCTCGATTTGTCCGTTTTGAAAATA
aPK10_1480c	PKH_081590	ACATTCACCTTAAAGTCCCTTTTTCCGGTCTTAAGTGCGTCAGTAGGACCATTTGCCTAT
aPK10_1485w	PKH_081600	TTTCTGGAGTGGTAGAGGCAGTAAAGAGACATTCTAAAGTGGATGATGAAGCTAATAGTA
aPK10_1490w	PKH_081610	GCAGAGAGCAGAAGAAAATTGACAACTTGATGGTGGAAGAATTAGATGGAAGCAAAAACG
aPK10_1520w	PKH_081640	GAGCACAAATCACAGAACCTAGTGCTATCATTCCACAGCATAACACATCAAATACGTATG
aPK10_1530c	PKH_081650	CAGAATCAGTTTCACAACAAAATGGGAATGAACAACAAATACGAGAAAGACAAGAGGGCG
aPK10_1540c	PKH_060030	CAAAAACAAACAGTAGTTATAGAAGATATAGACACATGGGGGGACTTAGAAGAAGAGGAG
aPK10_1550c	PKH_060040	AAAGGCTTGCAAAACTAGGAAGTCAAGTAGGCGTTAAGGAGATGTTCATTCTATGGAGTA
aPK10_1560c	PKH_060050	TCTGTGGAAGAAGCTTTGGAAGATTATTTGTATGGTAATAGGGAGGAGACTGTAGATGAA
aPK10_1570c	PKH_060060	AAGAAGTTCACTGATGGGTTAATTAGTTACAAGCGTCTCTGGAAGGAATACAGGAGGATT
aPK10_1580c	PKH_060070	CTAACGGAACAACCGCTAAGCAGTATGAAAGAAGGATGCATAGAATGGAGACAAAGAAAA
aPK10_1590c	PKH_060080	ATAGAAATACTGAGAAAGGAGCATGAAAGAAGTACCAACGATGAGGATAGCGACATACAG
aPK10_1600c	PKH_060090	TCCTTCTAGTTAAGGCTATTCTACTACTACTCTTCCTTGTTATCCTCCAGGTGGGTAAAA
aPK10_1610c	PKH_060100	CCTTTTCGCAATTTTACCCATTGTATGTTTGTGTGGGAATGAGGAAGTAGATGTCATCTC
aPK10_1620w	PKH_060110	TCTACACCACACCAGAAAAACACGACAAAATGGACTGCAAAGGAATTGAAACTGTTAGGA
aPK10_1630c	PKH_060120	ATGGACATACAAGGGAAGGCTAACATAGGAGAAGTGAAGAAGAATGGAACGGTGATGAAC
aPK10_1640w	PKH_060130	ATGACACAAAATAGTTACAAGGTAGTCCCAACGACCAAGGAAGAAGTAAGCTTAGCTGAA
aPK10_1650c	PKH_060140	GAGGAAGGGGACATAAACGAGATAACAGAAACATGCGAAGTTGAGATGGATGGAAATTTT
aPK10_1660c	PKH_060150	CCTGAAATGTTCGACTTCATCTTCTCAAAAAATGGCGTGGTAGCTTATAGAGACAACGAA
aPK10_1670w	PKH_060160	AAGATAGCCAACCCAGAGAACAAAGAAACGATTGACCTGAATACAGTCTCACAGAAACTA
aPK10_1680w	PKH_060170	GATGAAGCAAAGAACCAAGTGTGCAGACCCATACAAAGATACACCGAAGAAGAATTAGAA
aPK10_1690w	PKH_060180	AACAAGATAAAATCTGTAGCCAGTGAACCCACACTCGGTGTGACAAAACGAAATGTAACA
aPK10_1700c	PKH_060190	ATCTCCTTTGTATAGTTCTTCCTCCCCTTTTATGTTCATCTCTTTCGATGGTCATGTCAC
aPK10_1710w	PKH_060200	CAGTCGTAAGATAAACCCCGCCCTGTTAAAAGCTCCCGAATTTGCAGATCTAAAATTAAA
aPK10_1720w	PKH_060210	CTGTAAATACGTACTCAATGAAAGTTTGCGAGAGGGTTAAAGGGGTTCTTAAGGAACACT
aPK10_1730w	PKH_060220	CTCGATCGAAGATACCCTTCCAAATAACTGCGATAGCAATGTAGACCAAGAAGACATAAA
aPK10_1740c	PKH_060240	GCAAGCACAAAAAAAGGAGATGCAGCAACGGAAAGAAATGGAACAATATCAGAAATACAC
aPK10_1760c	PKH_060260	TGTATAAACAGAACTTTGCCTTTGGAGCGGACAAAAGTCGCCTTCAATTTTTTGAAGCTC
aPK10_1770c	PKH_060270	AGTATAAAGAAAGGGAGGGTGTTTTAGGGGAGGATGTCAAGGAGATGGAAGAAAGGATTA
aPK10_1780w	PKH_060280	AAAAGGAGCAAGTACAAAACATCTATGGCAAGGATGAAACCTACAAGTATGAAAGTCACA
aPK10_1790w	PKH_060290	TAAGGTTATCGTGTTTTTGAATTCCTATTCTGATGAATTGCTACCCGTGCATGTGGTGCA
aPK10_1800c	PKH_060300	CGAAAGTGGAATTGTAGAGAAATTGAGGAACATACAGGGAGAAAGAGTCAGTCATGCTAT
aPK10_1810w	PKH_060310	TCATGCAAAAGATGAGTGAACAGAGCAGACAAACTGAAGGAAAGTACGACGAACAGAATA
aPK10_1820c	PKH_060320	AAGGAACGAACAGGACAGACAAAGGAAAGAATGAGGTAGCAAAAGCGGGAGGAGTAAAGA
aPK10_1830c	PKH_060330	ATGAGCAGCATATGTTGTATAGGTGGTTAGGTCTGTCTTCTTCTTTAAGTGAAAGTTGCC
aPK10_1840w	PKH_060340	GAAAGTTATTTCGAATCAGTTGTCTCGTAATCACAGATGTCGGTGACTCCGACATTATCA
aPK10_1850c	PKH_060350	TTTACTTCTACTACTCTCAGTTGTCCTTCCTGTTGTTCATCGTTTCGGTGTTCTTTTTGC
aPK10_1860w	PKH_060360	AAAAGGAAAAGGAGAACAACACACTCACGGGGGAATGGCCAAATATCACTGCAAATTATA
aPK10_1870c	PKH_060370	GACCAGTGTGTGATGAGGGAACCCAAATTGGATACAGATGAATTGAATGATATGGCAAAA
aPK10_1880c	PKH_060380	CGTAATTATGGGAGTAGCTTATTTCGGTATCTTCGTGTACGGTGCAAGTTGGGGGATTTT
aPK10_1890c	PKH_060390	AATTCCCAAAACGGGGTTACTAATGCAGGAACTTTATGAAATGTACAAGGACGAAGATGG
aPK10_1900c	PKH_060400	GGGAGAAGCCCAACTTCAACCGAAAGAAATCTGTGTGCATAAAAAACTTGGATCGAAAAA
aPK10_1905c	PKH_060410	ATCACAAGGGGGTCGTAGGGATTCTGGTGGTCAACAGTGAAGGGTTAATAATAAAAAGTA
aPK10_1910c	PKH_060420	TAAAGAAGAAAGAATTCGAAAAGGCCGAAAGGGAGAAGTACCAAGAGATGAATAGTCAGC
aPK10_1920w	PKH_060430	GAAAGGGAGAACCTGCAAAACAAGCTGAATGACCAGAGACTTAAGTTAGAGGAAAACAAA
aPK10_1930c	PKH_060440	AGCAAAATCGACGGGGGAGGGAAGTTAAAGAGAGAAATACTGAAAAGGCAGAAGGAAATT
aPK10_1940w	PKH_060450	GGAGACGGAAACAAATGAAAACGTGTGCAACGAGGACAAAGATGACGACAAAATAGAAAT
aPK10_1950w	PKH_060460	AGAGACAAAAAAGCATCATCAGCAGAACCACACAAATCAATCAAAGGAAGACGAGTTCCA
aPK10_1960w	PKH_060470	AAGAAGTACACACAGAGTGGCATCTCCAGCGTTTACAACAACTATATCACGAGGTTTTTT
aPK10_1970w	PKH_060480	AGGAGCTACACCCGCGAAGGAAAAAATAATTGAACTAACCAAAGTGCAAAAGGCAATCAA
aPK10_1980c	PKH_060490	ATGAAAACATAGTGCAAAGAGTGGGGGAAACAGTAGGTTTATGGACAAGAGCTGAGAATT
aPK10_1990c	PKH_060500	GATCTGCCTAATGCTATGTCTGCAGCCGAAGTGACGGAGAAACTTCATCTTAACACCATT
aPK10_2000c	PKH_060510	GGGATAAGGACAAAATGGAAAGCCTAACCAACAAAGTAAAGGAGAAGTTCGAGAACAAGA
aPK10_2020c	PKH_060520	AAGGAAAAAGTCGATCTACAGATACACATAATCAGTTGCATTCAAAAGTATGGGGGGTCC
aPK10_2030c	PKH_060530	TAGCTAAGCTGACAGACAAGTACACCCGAATGGTACAAAAGGTAAAACAACATCGAAGAA
aPK10_2040c	PKH_060540	GGCATTTACATTTCTTCCTTTTCTCTGGCCCTCTTCCTGCTGAATGTTTTATCGAACAAA
aPK10_2050w	PKH_060550	AACAGATGATATTGATGACAGAGGATGGAAGTTAGTCCATGGAGATGTTTTTAGGAAACC
aPK10_2060c	PKH_060560	GAAAAGGAATCAAATGGCAAAGAGATTAAGGAGAAACATGAGAGGACAGTCGAATTGTTG
aPK10_2070w	PKH_060570	AAAAGAAATTGTGCCCTTCAAACCAAAAGTTGCCTGCGTGATAAACTTCCCAGAGGGGAA
aPK10_2090c	PKH_060580	TATGAAATATACAAAGAGGGAGATGTGAAGAGAGCGAGACGAGTGGAAAGTAATAACGTG
aPK10_2100c	PKH_060590	AAAAGGCTAAAGAGGATGAAAGAGAAGGACGATGAGGAGGCACAAGAAGGACAAAAGAAA
aPK10_2110c	PKH_060600	TAGTAGCAGCTAAAGATAAGGAAGAAATCCCCAAACTAACTGACCCAACAACCTGTGAAA
aPK10_2120w	PKH_060610	TATTTGTAAATGGAAACGATTGGCTGTATGGGGAAAAGGAATGTGAAGAAGTGAACGGAG
aPK10_2130c	PKH_060620	TTTAAAAATTCTTAAGTTGAACATGGCGTATAATGGAAAGGCGTACTTCGGTACCAAGTC
aPK10_2140c	PKH_060630	TATCTGACTGTCGTCTTTTTGGTTTCGAGTCAAATGCTCCTATCGTCTTGCGTTTTTGAA
aPK10_2150w	PKH_060640	TTGGCGAACATATATGCGTGGTCCTTCATACTGTCCTTACCATTAGGAGTTTTTATTGCA
aPK10_2240w	PKH_082240	AAAAAGGAGAGAAACAGTCGAATGACCAGAAGGAACAACGTACGAACAAAGGAGGGAAAC
aPK10_2250c	PKH_082250	TAAAAGGGAGGAAGAAGCAAGCCCAAGGAATCAGTGCCTACAGGATAAACAAATTAGATT
aPK10_2260w	PKH_082260	GAAAATCCGATCCAGCCAGAGGTAGAAATACAAAGATATCCAACAACCAAGGAAGATCTT
aPK10_2270c	PKH_082270	TAGGGACCAAAATAAGAACGGACACAACACGCAAACTAAGAAAAGAAGCAATGACAAACT
aPK10_2280w	PKH_082280	TTTTCCACTTCTTCGGTCTATTGTGCATCGTTTTTTCTCCCCCTTATACATTTTTGTGGC
aPK10_2310w	PKH_082290	AAGTGATTAAGGAAAAGGCGGAAAACATACGGAACTGGAACCATGAGAACATAAACAGGT
aPK10_2320c	PKH_060720	CGTTTCTGTTTGTTCTGAAGTATGCCTCTGCCTATATTTTAATGTTCGCCTATCCGTTGT
aPK10_2330c	PKH_060730	GCAAGAAGCCACAAACAATAAAAACAGCGCAGAAGAAAAACTGAACCTACTGGAGAACAA
aPK10_2340w	PKH_060740	GATGGTAAAGAAGCGTATGTAGTAATTGCAGATGAGGCACAGAAAATGGCCAAACAGTTA
aPK10_2360w	PKH_060760	TATACGATCGAATTCGAACAACTTTACCAATCAAGCAGGAAACAGATCAACTACCCTGCT
aPK10_2380c	PKH_060780	AACAAAAATTTTGGAGCCAACCAGAAAGAGGTACGTAGTGAGGGTGTATTACTAGGAGGA
aPK10_2390c	PKH_060780	AAGCCATCTGGAAGCAGAAGGGGAAAAGGAAACATAAGAGAGCTGATCAATTTGGAAAAA
aPK10_2400w	PKH_060790	TCCACGTTTTCATATTTCTTGTTTTCCTCGTCTTTGTCTTTGTTGTGTTCCTCACTGGCA
aPK10_2410w	PKH_060800	TTAGGGGGTGCAATAGAAGGGAAAGTAGCCAAAGGAAAAGATGTAGAAACTAAATCCAGT
aPK10_2420c	PKH_060810	TCTTGGAGGAAAGAATGGAATGAAGCATGGAAAGGGTAGCAAAAGTATAAAGGACGAACT
aPK10_2430w	PKH_060820	CCTAACGCCAATAGCGGAGGGGAAAAAAACAACCCAATCAATGATAACCATAAGAAGAAA
aPK10_2440c	PKH_060830	AGAAGGAAGCTGTGGTGGGAAAAAACGACGATAAAGAAAAGATAGGAGCGAAGAAGAAAA
aPK10_2450c	PKH_060840	CGAAATATACACAGACTACATTTTCAATCATAACTTAACACTCGCTAAGGAGCACGTCAC
aPK10_2460w	PKH_060850	ATATGATGTCTCTCTGGATCAAGTCGCGTATTCATTACAACAATAGTTTTTTCCCGTTGC
aPK10_2470c	PKH_060860	TGAGAGAAAGTGTAAAGGAAGGACAGGGACTGCAAAAAAGAGAGGAAAAAGAACTAGGAA
aPK10_2480w	PKH_072710	TAAAGGAATTGTGGGGAGAATTATCTGAAGCAATGAGGGGTAGTAATGGAGAAGGAAAAG
aPK10_2490w	PKH_060870	TTAGAGAAAGTGGCACGTATACAAGGAAAACAAAACACACGAACCGATAAAAGAACACTG
aPK10_2510c	PKH_060880	AAGTATCTGTGTAATATTGTTTATTCCGTGGCTCTGTGGCTAGCTGGAGATTGTGAAAAG
aPK10_2520w	PKH_060890	CTAAAGACAAAGTCCACCTAATCACTACCCACCTACGAAATATAAAAGATGCGGACATCA
aPK10_2530w	PKH_060900	GCAAACACCAGCCAAGAAACACTAAAGAACAATAACACAGTGAGAACGGAAGAAAACAAC
aPK10_2540c	PKH_060910	CGAGAGAAAAAGTCGCGCCAAATTGAAGAGAGAGAAACAGGTGAAAAAATCGAAAGTTCA
aPK10_2550c	PKH_060920	GAAAGGGAAGACTACCGCAGGATTTTTAAGACACTGGACATGAACAACGAAGAGAAAATA
aPK10_2560w	PKH_060930	AAACAGAGAAAAAGGTGGAAAGCATACCAGAAGTTGTTATACAAAAGACCCCACACCCTT
aPK10_2565c	PKH_060940	GATCTGTGCTTTTTGATAAAGTATGAGTTGCTGCGGAATAGGGAAAAGATGGATTTGCAG
aPK10_2570c	PKH_060950	GCCTGTGATATTATTTGGCTTTCTCCTGTTGTCCCTTCTGCTATTTGATTTTTCTGACAC
aPK10_2580c	PKH_060960	CACAGCAGAATTGAAAACCGAGTACCAAAACAGAGTCATCTACAAGAAACACCTAATCAG
aPK10_2590c	PKH_060970	GCGCACAACTACATGCTCCTCCTTTTTCTCCTAACTTTTTTCCTGTTGACACTCATTAAT
aPK10_2600c	PKH_060980	TACAACGAGAATGGCGATAAGGGGGGTGTTAATAAAAATGAAAAGGATGCACAAAATGGG
aPK10_2610c	PKH_060980	GAAGAATGACAAAAGTGCCAAATGTGACAAGGAGAAAAGTGGAGAAATTACGAAAGGGAG
aPK10_2620c	PKH_060980	TGGTGGGAAAAACAAGAGGAAGGAATAGCCCCAAAAAAATAATCAACAAGGATGGTACAC
aPK10_2630w	PKH_060990	AAACTTGGAGAGGAGCAGTGCAGGAAATATATTGAAGACCACAACCAGTGTTTGCGGAAT
aPK10_2640w	PKH_061000	ACAAACCTTGCGCAACAACGAATAAGCAACATAACCTGCACACAAATAGACGTAACCAAA
aPK10_2650c	PKH_061020	AAATGCACAACGAAGAGGAAACAGAAAATAACGGACGAAAGACAGGCAAAAGGAGAATTG
aPK10_2660c	PKH_061030	AATAGAGGTAGGTCTCCATACCCATTCGATCGGTGAAAAATTTATGTGTGTTTTCCACAC
aPK10_2670c	PKH_061040	ATAGAGAAGGGCGAAATAATCAAGGAAGAGACGCAAAGAAACGGGTAAGTACAAAACTTC
aPK10_2680c	PKH_061050	AAAGAGAACGCCGATCAAGTCGCACAGACAAACACCACCGAAAAGGAAACTAAAAATAAT
aPK10_2690w	PKH_061060	CAAAGAGGAAATAAAGAGGTTGGGTGAGGAAGAAATGGAAAAGAAAGACACAACACACGT
aPK10_2700c	PKH_061070	TCTCCTAGTATTAACTACCCCATTGTATCCTTTCCTATGCATTCCCCTTCTGCATTTTTC
aPK10_2710w	PKH_061080	CTCCACTCCATCACCACAGAATAAACAGGATTACGAATGCGAGAGATATTTCAATAACGT
aPK10_2720c	PKH_061090	AAGAAGTGAAGATAAGAAAGTACAGGAACCATAAGAAAAGAGTTGGAGCACTGGGATGGT
aPK10_2730c	PKH_061100	GAAATATAAAAAAGGTATCAAGCAGAAGGAGAGAAGAACTGAACGAACATTACCCGGAGG
aPK10_2740w	PKH_061110	ATATGAGGAGTGGAACAAGAAGGAAGAATGGAATGACAATGCGAACGAGGAATGGAAAAA
aPK10_2750w	PKH_061120	GGACGAGAGACACGAAGAAGAAGCAAGACAGAGTATGGATATCGGAAAAAGGAAATATTT
aPK10_2760c	PKH_061130	AAGGAAACAAGAAAACGTGAAGATGCGTTTAAGGGGAAACCTAAATGAAGAGAGTCACTG
aPK10_2770c	PKH_061140	ACAACTCCAAAATGGACAAGGAGAAAATAGAGAAGGAACTGATCGAGAAGAAGCACTGGT
aPK10_2780w	PKH_061150	GTATCCCAGTGGGGACAGCAAAAACAATCAAGACATTCATGAGAGTAACAAAATCGACAT
aPK10_2790c	PKH_061160	CAAGAAAAATATCAACAGCAAGGATAAACAGAAAGGAGCCGGAGGAAAGAATGACCAGAA
aPK10_2800c	PKH_061170	ATAGAAGATATGCTACGGAACAGTGTAGAAGGTCAATGCAATGCCAAGTATGGGTACATT
aPK10_2810w	PKH_061180	ACCCTCCACACAACAGATACATCCAAGACAAACGGAGAATCAAGAAAGAGGAAGAGTAAA
aPK10_2820c	PKH_061190	CTCAAGTGCAGTGCAAAGGTGAGAACCGAAATCACTCAAATGGAAAAGCTAAGTAAGAAA
aPK10_2830c	PKH_061190	GCAGGATCTTTGAAGGTTACCGTTCGTATACATGGGGGCACACATAGACATATATATATA
aPK10_2840c	PKH_061200	TGACGCAAAAGATCGGAGATAGAGACCCAACGGAGGAAATAATCAAAGCGTTTAAATTGT
aPK10_2845c	PKH_061210	TATGGTGTGGTCAATGAAGATTTCATCTTGCTGAAAGGTTGTGTTGCTGGTACGAAGAAA
aPK10_2850w	PKH_061220	TAAGCCTTTTCTATGCCAATCTGTGTTGTCTATATGTGGAGGTTAATTGTCACTCCTCCT
aPK10_2860w	PKH_061230	AAGAAAATGCTAACGCAGAAGCACAGAAACCAGAAGGTTAAGGATGAACCACAGGAGAAA
aPK10_2870w	PKH_061240	CTAAATAAAAATCTACTAAGGTACGTATACTCAGGTGGAAAACTACACCCCCTCCGTCTA
aPK10_2880c	PKH_061250	TCATATATAGAAGAAACACCCCCCCTTACTACATCAACCTTTTAGTACTTTGCGTCCTGT
aPK10_2890c	PKH_061260	TGGCAGACATGGTTAAAAGTGATTTGCACATGGAGAAAGTTAGGGAAAAAATTGTGAAGG
aPK10_2900w	PKH_061270	AAGAACTTCATGCACGATCTCTATAACCTGCACAAACCTTTCACATGCTACATGCCTAAA
aPK10_2910c	PKH_061280	TAATAATACAGGGTCATCCAAGCAACAAATGGACGAGCAAGCACAGCGTAGAAACAAATG
aPK10_2920w	PKH_061300	AAGCGACACAGCCCCATTCAGTAAACCAAAAAGAGCAAAGAATTTCCGAGATCATAAGTT
aPK10_2930c	PKH_061310	TTCAAGAATACATTTAACACACTATCTGGAGGATTACTATACGTCGGCGGAAATTGCGAC
aPK10_2940c	PKH_061320	AGAGAGGAAGGTTAAGGAAAAGCAAATTAAGAGTCAAAGCGGAAGAAACGCCACAAAAAG
aPK10_2950c	PKH_061330	TGAGTACAAGTTTTGTTCTTCCACACACCAACATGAGACCATCGACCCGATTCATTTTTT
aPK10_2960w	PKH_061340	AGACAACTACACGGAGGGGAAACAAAAACTGATAATTCGGAAGATGGAGAGGAACAAACA
aPK10_2970w	PKH_061350	TGAGTATAGATTTAAGGGTGAAAGCGGAAACGGGAACGGTTCGGAACAACAACAATTGAA
aPK10_2980c	PKH_061360	TGCGTGGACGACGAGCTAGCAGTGACAATAGGAAAAAAGGAAACTGTGAAATATTAACAA
aPK10_2990c	PKH_061370	AGGTAGCACTAGTGATCCTTCTGATCTTAACCATCTCCTTTACCATGATTGGAATCTTCA
aPK10_3000c	PKH_061380	ATTATGATGATGATCAGCACCAGAAACTCGATGAAAGGGACACTATGAATTGGCACTTCA
aPK10_3010w	PKH_061390	GAAACACAAGGCAGATTTTGTAGGGTTCGATCATGGAGGACATGAAGTTGATTTAAAACC
aPK10_3020c	PKH_061400	ACACAGAAAACAAATCGAAGAATTCAAAAGGACACAACTGGAACTGATGGACGACCAAAC
aPK10_3030c	PKH_061410	CAGCAACGTTAAGGAAGCATGACTACGAATTGTGGAAAGGATACACAGAGAGAATCTTAA
aPK10_3040w	PKH_061420	GTTTTTACACGAATATGTCAATATGCTTCTCCTACCTCCATTGTTTTGTCACCCTTTGGC
aPK10_3050w	PKH_061430	AAATTTCAATGGGTTCATGGCGATAACGACCCCGACCAAGTCTTGGATGGCTCAGTACAA
aPK10_3060c	PKH_061440	CTGATGTGTTCAAAGAAGATGTGAAGGATACGATGAAATACGAGAGCGTGATAAAGATGC
aPK10_3070c	PKH_061450	TCCGGCGTAGATTACGATAATATAAACAACCCTTTCAGTGTGAACAAGCCCTTTAAGTTC
aPK10_3080c	PKH_061460	AAGTAACGGGAACGGAGAGAATTACAACCGGCTAGAAACATACAAAACTATCGAAGATAG
aPK10_3090c	PKH_061470	ATAAAATCAGAGAGGACGACGATATTGAGATAGAGGAACCCCGTGATAGAAGAAGTCAAT
aPK10_3100w	PKH_061480	TATAGACAAGTGGATCACTCATTCAAAAAACTTGCTGACCTACATGGAAGACCTCTCTGT
aPK10_3110c	PKH_061490	AGTCAAACACAACCACACAATGGAACCCACCTAACAGATGAAGAAAAGCGGAAAATACAA
aPK10_3120w	PKH_061500	ACGTAGCCATTTACAACATAGGAAAGAAGAAAAACATCGGGAGCATAGTAAGAAGTTGCG
aPK10_3130w	PKH_061510	AATAGACAAAGGGATACAAAGTACAGGGAAACAATCGAACGGCCAGAAAAATACAGCCAA
aPK10_3140c	PKH_061520	AACCAGGGGAAACTAAATGCCAGTTGAAGTGTAAGGGAAACGAACAATGTAAATTGACTG
aPK10_3150c	PKH_061530	TGTCTATATAAGGATTGTGGACAAAGTGGTGAATGTATTGGTGAATTCCTCACGGAAGTC
aPK10_3160c	PKH_061540	AAAAATACGTCAACCATCTGTGAAGGCAGGCATCATAATGAGTGAGAAAAAGAACAGAGC
aPK10_3180w	PKH_061550	TGATGGAGGAATATACGAAGGAGATTGGGTTGATGGAAAAATGGAAGGGAAAGGAGTTTA
aPK10_3190w	PKH_061560	AAGAAAAAAATAGACGAAGTGAGTGTGTTGGATAGAAGGGGTAAATCAGTGAGTAGCGCA
aPK10_3200w	PKH_061570	CAACGAACTGACCGAAGACAACGAAGAAGACATGTGTGACAATACAGGAAACGAAAATAA
aPK10_3210w	PKH_061580	TGAGACAAATAGCGAAATGAAGAACCCACCTGCACAAACAACACCGAAAAGAAGAACGTA
aPK10_3220w	PKH_061590	TTTTACAACGAGATGTATAACTGTGACTTTGATGAGAAGGAGTTTAAGGCTGGGCATTCC
aPK10_3230w	PKH_061600	TTAAAGCTGACTCCCCAAAAAATGGTCAGGTGGGATGAAAACACTGTTGATAATGAGAAC
aPK10_3240c	PKH_061610	AACATTAGGTAATAATAAAGAGGAAAAGGGAGACTTAAACAAGGGACAGAGGACTACGGG
aPK10_3290w	PKH_061650	ATTAAGCAAAAGGCAGACAGAGAAAATCAGATCATGGGGGTTGACGGTGTAAAATATCAC
aPK10_3300w	PKH_061670	CATGGATGAAGAAGGCCAAATCAACGTAAGGAATAACAGCATCGAAGAAATTGTACAGCA
aPK10_3310c	PKH_061680	TACGCGAACCAGACCATTCTCAGTAGGATCAAGAAGATATACGACATAAACACCGTTTTT
aPK10_3320c	PKH_061690	ATTATGGGTCTCATGTCCGGTCATATCTACTACTTTTTTAGGGAGCTTCTTCCGAGGGAA
aPK10_3330w	PKH_061700	CAAAATATACACGCAGAAGAAGATCACGAAAAGGGAAAAGCTTCTAGGTACAGTGAAACC
aPK10_3340c	PKH_061710	AGGGGTAAAGAAGAAAGCCAAGGTGATCTTGAAAATGGAGAGGAGAATAAACAGGTGAAT
aPK10_3350c	PKH_061720	CCTGATAAATTTGGAAGAGCTGTGGTTAGGAAAGAACAAAATAGAAGAACTGAACCTCCC
aPK10_3360c	PKH_061730	GCAGTGGACAAACCCAGTGAGCGATGAAGAGGTAAGAGAAATAAAGAGTTTTAGTGAAAT
aPK10_3370w	PKH_061740	GTGAATCTCTTTGATTACAGTAACCTGTGTTGCATTGTTGGTTGTTTGCGACGTTTGGAT
aPK10_3380c	PKH_061750	CCCCTACCAACAGAATAGAAACAACTCAAACGAATGAAGAAGAATGTCCAGAGAAGAAAC
aPK10_3390w	PKH_061760	TTTTTTCTTTTCCAGTTGCTTCTCGTATCGTGCTGTTTCATACCATGTCTGTCCCACAAA
aPK10_3400c	PKH_061770	TCTCATGTCATGGGAATCTGCTCGCAATGAAAGAGGTGGAAAAAGTCAGAAAAGAAAACA
aPK10_3410w	PKH_061780	TGGACATAGTGGACCATGCGGGAAAAAATGTAAATCGCGAAAACTTGAAGGACGAAATAA
aPK10_3420w	PKH_061790	ATGTACACAAGAAAAATATAAGCGGACTGAAGACAGTACGAAAGGGAAGTAGCCTCATAC
aPK10_3430c	PKH_061800	GCCCATCCGCCAACAACACAATGTAGAAACATGGAGCAAAATAAACGAGAAAGTACTCTT
aPK10_3440w	PKH_061810	CCAAGGGGAATGGGCACAACAACATTATCAACTTACTCAAAAATACCAAGACAGTGACTA
aPK10_3450w	PKH_061820	GACGAACACAAGGACGAAAGCCAAATAGACGGATGGACACTGGGACAAATATTTATAAAA
aPK10_3460c	PKH_061880	GAAAGTTCATGTAACTCTACCAGATGACTACCCCTTTGCCTCTCCATCAATTGGATTTAT
aPK10_3470c	PKH_061890	GAGGATCAGGTAATTAAGGATGTCATGGACAGGATAACTGAAGGACTCATTTCTTTTCTA
aPK10_3480w	PKH_061910	CAGAGAAAGAGTCCACACATGAACAACATAAACACATCAAGAAGGAGCATAGTAAGAGCT
aPK10_3490w	PKH_061920	GCAGATGGAAAGAACGGGGGGGTAAATAATAGCAAAATAGGTGAAGAAATAAAGAGTGAT
aPK10_3500c	PKH_061930	ATGCAGACCATATCTACCTGGACTTAACACATTTACCTTACGAAACCTTGAAGGAAAGAC
aPK10_3510w	PKH_061940	GTGGATGAAGATGTGAGAACCAAAATGGATAAAGAATCGGAAGAAGGTGTGCAGGATAAA
aPK10_3520c	PKH_061950	CAACACAAATTCGAATGACACAACACAGGTGAGACGAAACACGTCTGAAAAGAAGATGAA
aPK10_3530w	PKH_061960	TGAACAGACTGCAGCTGGGAGAAATTGTACAGACTATACCAACCATTGGATTTAATGTAG
aPK10_3540w	PKH_061970	GTCTAAAACGGAAGAAGATTACAAGCTATCCCTGCACCTGCTCAACCTGTACTACAATTT
aPK10_3550w	PKH_061970	AAGCGAATCATGACTTGGTGGATGTGCAGGCATGTAACACCTGGTTGGACATTTTAAAAT
aPK10_3560w	PKH_061980	AGGTGGAAAGTGCGCAAATCAAAATTCAGAAGGTCGTCATGCGTGTGTGTAAAATTGTAA
aPK10_3570c	PKH_061990	GAGTCGGGAAGTGATGAAGCTGTATACGAAACGAATGTAACCCTAGTGACAAATGAAAAT
aPK10_3580w	PKH_062000	TTAGAAGGTAAAGAAGTGGACAACATGGACGAACAGGGCGATGGGGAAAAAGACAAAAAT
aPK10_3590w	PKH_062010	AAAAGAAGATGCGAAAGCAAAAGAAACAGAAGATGACGGAACACAGATAGAACAAGACCC
aPK10_3595w	PKH_062020	TAAAGTGGAAGGTGATCTAAAGGGTCCGGAAGTGGATATAAAAGGTCCCAAGGTGGATAT
aPK10_3600w	PKH_062020	GGGAAGGAAAACGAAATAAAACAAACTGTAGAGGCCATATGTCAAGAACAAAAACCCCAA
aPK10_3610w	PKH_062030	AAGGAAGAAATTGTCCCCTAAAATATGGTCCCAACAGAAGTAAGTACCTGAACAGTGCAA
aPK10_3620w	PKH_062040	TCGAACAAGAGTGAAAAGAGTAAGGAACAAGCAAGTGGAGCATCAGAAAAAGGTGTAATC
aPK10_3630w	PKH_062060	AATCGGCAGATAAGGACATCACACAGGAGGATCAAGATAAAACTCCAGAAAATGAACAGA
aPK10_3640w	PKH_094550	AACAGGTTCCTAAGGAAGATATTCCTAAGGAAGAGGTTCTTATGGAAAATGTTCCAATGG
aPK10_3643w	PKH_062070	CGACATGAGAAAGGATGCGGAAGAGGAACAGGAAGGTGAAGAAAATGCAAATAGTTTAAT
aPK10_3648w	PKH_040010	TAAATGGATCAGTTGGAGTAACGAAAAAATGGCGGAGTGGCTAATTCAGGAGTTGAATGA
aPK10_3649w	PKH_040020	GAAGATGGAAATAAGTTAGACAAGGAAGAAGCAAAACGGAGCAAGGTGAAAAGTGGGAAT
aPK10_3650w	PKH_094540	AGACGGCGATTTGGAGTTTGGGGGAACTAATGATGCTCCGGAGGAAAACCCATTAGAATT
aPK10_3660w	PKH_062080	AGAAGAAGAAACCCATGTTGTTTTATATAAGTGAAAGTAAGGCGGTCAGTCGACAGAAGC
aPK10_3670c	PKH_062090	GAAAAAAATCGAAGTAAAGAGCAACGTACACAGTTAGTGGATGCAGAAAAGGGAGAGGAA
aPK10_3680c	PKH_062100	GAAGCAAATGTATTAAAAGAGAGGAAGCAAAAACATGGCGCAGTGAAAGATGGAGCAAGT
aPK10_3690c	PKH_062110	AGAATTACTACCAAAATACGCAGTATCAGCAACAGAACAGCTACACCAACCGGAACTATA
aPK10_3700w	PKH_062120	TCTTCGACTTCCAGTCCCTCTACCCCTCTATTCTAATTGCGTTTAACATTTGTTACTCCA
aPK10_3710c	PKH_062130	GCTACAACTCACTTGGGGCGTCTACCCCTATATCTCTAATTTAACTGACTCAAACAAAAA
aPK10_3720w	PKH_062140	AACACGAAACGGAGGTACTGCGACCTGCCTAAAATTGACTTGCATAAGAACAGAAAAATA
aPK10_3730w	PKH_062150	ATATGCCAAGTTAGATACGTTTGCCCACGACTTATACAACAAGCTGAACACAAACAAGTG
aPK10_3740c	PKH_062160	TAAGAATGAGGGATTTGCTGGATTCTTTAAAGGCGCTTGGGCTAATGTTATTAGAGGAGC
aPK10_3750c	PKH_062170	ACAACGAAAGATGAAAAAAACAAACACACCAAACTGCATGGGAGCCAGATAAACACACCT
aPK10_3770w	PKH_062180	AGAAGATGATTAGCGGTTCGTTGTATCCACTAAAAAAAGGGTTCGTGGCAGTTGTGTGTA
aPK10_3780w	PKH_062190	GGAAAAAGGAGCGAACAAAGTTTGAAGATTGTAAATGACATAAGGCGAAGAGAATGGGGA
aPK10_3790w	PKH_062200	ACAGGCCATAAAAGAGAATGACCCCACTGTGCAAAGAATAACCTACAACATGAACGATTT
aPK10_3810c	PKH_062210	GGGACGCCACAAACATAGAAATAATCCAAGTAAAAGTTAGCGCAAAGAAGAAAGAGAAAG
aPK10_3820c	PKH_062220	GTCTATTCATCACGGGTTTTTTCTTTGCCATCGGTTCAGTCACCCACTCTGTTTTTTATT
aPK10_3830w	PKH_062230	GAGGAAAGGATGATTCCCACAAAATGGACGACATGGATAGAATGTCAAGAGACAAGAAAA
aPK10_3840c	PKH_062240	AACCAACGTGAAAAACACAATCATGAAGACAAGAACACTTACACCCCTTCCCACAGTTAT
aPK10_3850c	PKH_062250	GCATTAACTTAAATTCTCACTGCCTCAAGTATCTGTCCCTGTCCCTTTGCAACTATAACA
aPK10_3855w	PKH_062270	TGGCAACGAGGAAAGAATGAATGAGGAAATGAACACAAATCACAAGACAGAGAAGACGAA
aPK10_3860c	PKH_062260	TGAAGGATAGACTAAAATCGTGCCACCCCCATATAACAGAAGAAGACATGTTCAAATGGT
aPK11_0015c	PKH_090010	CCAACTTACAGAATAAGACACCTAAGAGAAAAATAGAAATCAAACCCAAAGGGCTGTTCA
aPK11_0020w	PKH_090020	GACCCACAACAATGAAGAGGTACTTGCAACAGAAACGACAGGAATGCGAGTTATATAAAA
aPK11_0030c	PKH_090030	ATGCGAAAAGCAGGAGCTTTTATGTACCTACGCTGCGCTGATATTACATGAAGAGAATAT
aPK11_0040w	PKH_090040	AGGGAATGCCAGTCGCACACAAAATAGAACATACGAGAGGGGCTATAAAAATACTAATGT
aPK11_0050c	PKH_090050	GCAGAAAGTGCCATGTTAAGTGGCTATGCGTTGAAAACTCAGAGAGAGATTATTCCAAAT
aPK11_0060c	PKH_090060	TCATGATAAAATATGCTTGCGGGACTATACAAAACAGTGTCCATCTCTATGGGAGAAAGT
aPK11_0070c	PKH_090070	AAGTTTAGCGAAGGAACAAACATAATTTATGGAACTACAAAAAAGGTCAGCGGGGGAAGG
aPK11_0080w	PKH_090080	ATGACAAAAAGTGAGTACGAGGAATATGGCGTGAAAAATATTGTCGATAAGAAGTGTGCG
aPK11_0090w	PKH_090090	TGGAGATGCTCCTGATGAAGATGATGCTAAGAACGTATTTGGAAAGGATGCTGTTTGTTT
aPK11_0100w	PKH_090100	CTTATCACAACAACCAAGGCAACAACACAAATAGATACACCCAAAGGAATGAACACACTG
aPK11_0110w	PKH_090110	AGTCCTTTCAGAGTTCATCGCAAAATTAGTGAAGACAAATCCAGACAATGCGTACCTCTT
aPK11_0120c	PKH_090120	TCTTCGTCCAGTATGATAGAAAACACAAGGCGGAGAAAGGAAATGGCTATTTATATCCAG
aPK11_0130c	PKH_090130	ATCCAGAGAAAGATCAAGAGTTATTCTAATAGTGCAGAAAATGTCCCTCCAGACGAAAGG
aPK11_0140c	PKH_090140	TTGGGAGAGAACAATAACAACGAAAGTAGTAACAACAAAAAGAGTAAGAGTAGCAGGCCG
aPK11_0150c	PKH_090150	AGTGAGCATAGCGATGGAAGGGGAGCCAACAGTGTGTATACGAATATTTTTAACGAAATT
aPK11_0160w	PKH_090160	GATGAAAACCCTACCCTTTGTGAAAGTGAATTATCCCTCTACGTACCAGATTATAAGACC
aPK11_0170c	PKH_090170	CATAAAACTTTGGCAGACTGAAAAGAATGTAGATGGAGTGAACAGGTCAAGTACGTCTCT
aPK11_0180w	PKH_090180	AAAGATGGACTCAGGAAAAAGGGGGGACAAGAAAGTAACACCCAAATGAAACAGATGATT
aPK11_0190c	PKH_090190	GAGGTGAAGAATAGGGAGATTCTAAAAGGCACAGGGGAGATTCGATTTGACGTAATTTTT
aPK11_0200w	PKH_090200	CACAAATCATATACCTTACATTGTTTTCGTTTCTCACATTATTACCCTAGCTGGGGCAGG
aPK11_0210w	PKH_090210	AGAGAAAATGACAAGCAGAGAGGGCGACGAAATGAAAGATGAACTGAAGGATGAACTAAA
aPK11_0230w	PKH_090230	TTGAGAAAATTGCAACTGAAGCCTCCAGATTGTGTAAATACACCAAAAGGGACACCTTGT
aPK11_0240c	PKH_090240	TAGTTTTAAGCGAGACCGTGATAATGAACGAGCAAATGGTACATCTGATGGAATGCACAT
aPK11_0250c	PKH_090250	GTTCGAAACAAGGATTTCATCATTTCTAGCGGCAAAACTAAGCTCACCATACAGGTCAAT
aPK11_0260c	PKH_090260	ATTGGAGATAATTCGAAGCCTTACATCAGTTTACCCCGAGAGAAAGGAATCAAGTTGGAT
aPK11_0270w	PKH_090270	GAACCACATGATTGAGTTTGCCGACAGAAACAACGACAAGGTTATCGACAAGGAGGAATT
aPK11_0280c	PKH_090280	TGATGCGCAAAATTACATAAATAGGTGTGTCATTAACAAGGCGGAAGAATCCTACCAGTG
aPK11_0290w	PKH_090290	TATAATGATTCATTCAGGGAGTAGAGGCTTGGGTCATCAAATAGCTACGGATGCGTTAAT
aPK11_0300w	PKH_090300	ACCCAGAGTTTAAAAAGATTCCGAATAAGCACGAACTGGATCCCAAGCTAATAGCACTAG
aPK11_0310w	PKH_090310	TTCAACTTTCTGTTTCTTAGCTGCTTCTGTAATGACTTTCAAGGTTCTCCGCGTTTGGTA
aPK11_0320c	PKH_090320	TAAAGGACGAAAAATTGGTATATGAGGGGGAAGTAGTAGATATGGTGGTGGAGGAAAATG
aPK11_0330w	PKH_090330	AAAGATCTGAAGTATGTTCATTTCCACAACACGAAGAGGTTTAAAAACAACGCGGAACGG
aPK11_0340w	PKH_090340	AGAGAGACAATGAAGGAAACTCCAACAGAACGACTAATAAAAACGTCAACAAGACCGATG
aPK11_0350c	PKH_090350	ACACCTCCCCTTCATAAACTGCAACACGATAAACAAGATAATTACGGAGCGCAGTAAAAA
aPK11_0360w	PKH_090360	TATGGTAATGGATTATGTGGGGTTAACAAACAAAAGAACGACTTTGCGAACAAGGATGGG
aPK11_0370c	PKH_090370	GAAACGGTTTGGATGGCTCGAATGAACAGAATGTGAAAAGAGAAGCTGAAAATGATGATG
aPK11_0380w	PKH_090380	AAGGACAAATACACAGAAAAGAATGCGTCCCTAAATAACCAACTCCGCAAAAGGTACCAA
aPK11_0390c	PKH_090390	AAGCAGTCCAAATAGACATAGACGACATAGTAAACCTGAACAACAAGTCCAGAAGCAACA
aPK11_0400w	PKH_090400	TAAATCGTAGACGAAGCGAAAACCTTAGCCGAAGTAAATCAAACGGGAAGGAAATGAACA
aPK11_0410w	PKH_090410	TTAACATCGAAACGGAAAACTTCAAGAAAACATATGAGCGAGAGAAAAAGGAGTTGGAGG
aPK11_0420w	PKH_090420	TGGAGAAACGTACAGCGGCTTCCTCGTCTTTTGTGATCGCTTTATGAATTTACACATGAA
aPK11_0430w	PKH_090430	AAAACGGAGTACAAGATGCTACCAAGAGAAAGAACATCAAGGGAGGAACAAACAGAATGA
aPK11_0440w	PKH_090440	ATAAGAAGAACAAAACAACAGGTGAGACAACCTGGAGGGAAGGAAGCAGACAAAATGAAT
aPK11_0450w	PKH_090450	ATGCACAGGATGGTAAAGAAGGCAACACGAATAACGTAGATAATCAGCAGGTAACAGAAT
aPK11_0460c	PKH_090460	GCAGAGATGGAAAGAAGAGAAAAGATGAAGAAGAACAAAGAGCAGAGAGACACAAAGGAA
aPK11_0470c	PKH_090470	CAGACAGAATTATTGATAGATGCAAGTGCAATGATGGCTGATGCCAGGTTTGCTTTGTTA
aPK11_0480c	PKH_090480	ATCTTAAACTTTTCATTAACATGAAGGACCAAAAGGAAATCGAGACGCTTACCTCGCTGG
aPK11_0490c	PKH_090490	AAAAATTCTGATACGCTGACGGAAATCGAGAAAATGCAAGACGAGATGCTAAAGTGGAGT
aPK11_0500w	PKH_090500	TGCCAAGGAAGTGCAGTCAGCCCAAACGAGAGAAAATATACAGAGACATAAAATAGCTCT
aPK11_0510c	PKH_090510	TGTACAACAAGAAACACAAGTTTATCCAATCAGCAGAACTACCACCCCACATCAGATCAA
aPK11_0520c	PKH_090520	TTTGCAGCCAGGTTGCTTTTCCTTTCCATTATATCTTTTGTATTCGAGTTGGGCTTTCTG
aPK11_0530w	PKH_090530	GGAGAAAAAACAAAACGAAGAAGAAGGAGAAGCGAATTCAAAGGAAGACCAAGAACTCGA
aPK11_0540w	PKH_090540	CCAAAAAGAATACCTTGAGAAACAGCAGAAGATGGTGAAAAATAAATCGTACGCAGACCC
aPK11_0550w	PKH_090550	GTCTGAATCTGCGACTCTGGTCAGATGGTAACAAAAGTTGGGATAAAAGTGTGAAAGATT
aPK11_0570w	PKH_090560	GGTACGAAATTATGAAGAAGATTGGGAGGGGAAAATACAGCGAAGTGTTTAATGGGTATG
aPK11_0580w	PKH_090570	CATAAAAAAGGGTGCGTTGGAATTGTAAGTAGGAGTGGAACATTGACTTACGAAGGAGTA
aPK11_0590c	PKH_090580	CTAGATGCCAAAGAAGTCGAAAAACATGCAGAAGGATTACTAAAGAGGTTCCAAATTGTG
aPK11_0600c	PKH_090590	ATGGATTATTACAAAAGACTGGGGATTAAAAGGAATGCGAGCAAGGAGGACATCTCAAAG
aPK11_0610w	PKH_090600	CAGATCGACCAATTTTACGCCACAGATAGTGGAGATTATAATGAGTTCATATCGACCCAA
aPK11_0620w	PKH_090610	ATAAGAATTTGGAGAAGCGCAAGGCAGAGAGGGGTAAACTGAGAAATGACAGTAACAGTT
aPK11_0630c	PKH_090620	TGTGTACATTCCTCACCTCCCTACTGCATCTTATTTCCTTTCACTTAACTCTCCTAAATG
aPK11_0640c	PKH_090630	GCTGGACAAAACAAAGAATGCATATGATGACCAGATTAGGGCATACCAAGATTTGGAAGT
aPK11_0650c	PKH_090640	CGAAAAGTGTGTGGACTACTTCGTCTCCTTTTTAAACTATCCCGACGTGTTAACAGTAAA
aPK11_0660w	PKH_090660	TCACCAAGAGGAATCTCAAGCAGAGCATCAAGAAGAAGCCCAAATCCCAAAAAAAGGAAC
aPK11_0680w	PKH_090680	ACAACGATGACACAAGTAGCGAACTGAATCTAACGGAAAATGGAAGTAGCTCTAACGAAA
aPK11_0690c	PKH_090690	CATAGTGATGATATAAGGATGTATAGAGCAGAAGATAGAGGGGACGACGAATATGAAGAA
aPK11_0700w	PKH_090750	GCTAGAGTGGAAGAATTAGCACAAAGGAAAGATAAAGCGAAAGAAATAATCACGAAGGGG
aPK11_0710c	PKH_090760	ACGACAATGAAATAGACAGTCAGATAAAAGCCGGGGAAGCTAACCACAAGTGGAAAATAA
aPK11_0720w	PKH_090770	AAAGAAAGCGGTCGAAGAAGGAGAACAGAACAGTGCAAATAACCAAAATGACGAAAATGC
aPK11_0730w	PKH_090780	TAATGAAGATGTAAAGAGGAAAACTGACCCCACTGATAATTCACACCAACGAGAGACACA
aPK11_0740c	PKH_090790	TAATAGTATGGGCATAAAGGTTTGCAGAGAACTGGACGACGAAGGTAAGAAGAAGTACTT
aPK11_0750w	PKH_090800	CTGGCCCGAATTGTCTGGGAATATGCAATCAAATGTGTCGATAAAAATAGGAGTGTTGAA
aPK11_0760c	PKH_090810	TTTTTGCTTAGAAAATTGAAGCGCCAAAGACTGGAGGAACAAGCCGTATTGTACTTATCC
aPK11_0770c	PKH_090820	GGGAACACCCCGCAGAGCAAGAAAATAAAATTCTACCGATGGACGAAAATGAATACAAAA
aPK11_0780w	PKH_090830	TCCTTAGATATGGTGAATTATTATACCACGAACAGACAAGGGTTCTTTGTCGCCAACGAA
aPK11_0790c	PKH_090840	TTTGTCAAAAATTATCGAGCCGTTAAAGAGTAGGTGCATTTGTATCCGAGTTCCTCTCCC
aPK11_0800c	PKH_090850	GAGAAGAAATGGTGATGAAGCGCATAAGGGAGTTAAAGGAAGAGCACAAGAAGAATAAGA
aPK11_0810c	PKH_090860	TCAGGCAATAATGAGGGGTGATGAAAACGTTATATGGGAGAGAAGGATTGAAACGTTAAC
aPK11_0820c	PKH_090870	GGCGGAAAGGTAAAGACCATTTACGAAAAAAATAACGACGAAGAAATCAGGGCACTGATA
aPK11_0830c	PKH_090880	TAAACATAAAGGGTCATGTGAGGAACACGGATAGGAACACAGTTGTAGGAAAAGCAGAAA
aPK11_0840w	PKH_090890	CCCCAAATAAAGTGCAGACAGTCGATACGACAAGAGAAAAGATAGATAAATCGAGACAAG
aPK11_0850c	PKH_090900	TAAAAAACCACAGGAACACCTATTATAAGGTTAATGAGAGGGTACTACAAAGGGAGCGTC
aPK11_0860w	PKH_090910	AACCCATGTACCCATGACCACTCCAAAGAAAGACAACTATATGAGAAAGAATCCAAGGAA
aPK11_0870w	PKH_090920	AGCTCACCCGCGTCAGAGAGAAGGAATCGCTAAAATACAATAATGTCTTCACATACATTA
aPK11_0880w	PKH_090930	GTGCTTCTATACTGCTAATAATCGACTTGATGTTTCTTGGCGTCGATAAATTTAACTACG
aPK11_0890w	PKH_090940	TCAAAAGAAAAACCAATAAGGGAGGCAAAAAAGGAGACAAACAGGGGGAAATACGAGAAG
aPK11_0900w	PKH_090950	ACTTGAAATTTTTTTGAAAACCATATTACGGATTTATAAGACGCCGGCGCGAACGCACCT
aPK11_0910c	PKH_090960	AAGAGGGAAGAGGACAACACTATTTTGATAGGAGATCAGACAAAGAAGGGGCGAAAAAAA
aPK11_0920w	PKH_090970	GGATGAAATTGCCTCCCAAGTCCCAACCAACGACAATCCGTTTTTTAACTCTTTCTTTTA
aPK11_0930w	PKH_090980	TAACGAAATATTTAAAAAGTGTGACATCCCTTTACTCGTGTGTAACGACCAGGACGGTGA
aPK11_0940c	PKH_090990	CGCGGGGATAATGAGGAGAATGACGAAAATGATGACAGTGGAAAACATGGAAAAAATAGT
aPK11_0950w	PKH_091000	TCATTTTGTTAGGCCCATCTTGTCCTTTGTGTACAGATCGCTGGTCTTGTTTAAATACGT
aPK11_0960c	PKH_091010	GAAAAGGTACACAATGAAAGCCGCGAAAAATTGATAAAGGAGTACCAAATGGCTACGAAG
aPK11_0980w	PKH_091020	GTAGGAACAGAATGAATGAGGAAAACCAAGAGGCAAATGAGAAGGACAAGATAAACACGA
aPK11_0990c	PKH_091030	GGATTACCTGAACCCCGTCTTAAACCACCCGACGAAAATTGAACATGGCAAAATAAAAAT
aPK11_1000w	PKH_091040	AAATTTTATATACCATGATGATGTAGCGTTAAGAAGGGGAGACAACGTCCATGACGACGT
aPK11_1010w	PKH_091050	GTTTTTCGTTTTCTACTCGCTCAAGGTTTATGGAAGTTTGTATACCAGTCTGTTCACCAC
aPK11_1020c	PKH_091060	AACTTCTGCAAACGTTCCAACAAGTTATGCGGGCCAATCGTAACCTAGGCAATTTTAATT
aPK11_1030w	PKH_091070	GAGTAGTGCTAGAAAGCACAAAGCGTTAATAGCCGTGGTAGGATATACAAATGTTGGAAA
aPK11_1040w	PKH_091080	TTTCGGAAATAACTGGAGACGGCGAAACTGATAAAAGAATTGAGTACCTGTGGAACTTAG
aPK11_1050w	PKH_091090	AAGGAGGGAGAACAGAACCAGTGTTACTATAATTTTGAAGAGCTAAAGAAGGAGTACCAG
aPK11_1060c	PKH_091100	CACAAAGACTGAAGAGGGTAGAGAACCCATCCGACAGGAAAATCTAGATCAATTAATCAA
aPK11_1070c	PKH_091110	TCAAAAGTTGGGGGAGAAAAAGGAGGGGACGAAAAGATCAACATAAAGGAGGCAATTATA
aPK11_1080w	PKH_091120	GGATGGAAGTAGTAAAAGCAACACGAAAAATGAGGAGGGTAACGACAGTGAGAAAAATAA
aPK11_1100w	PKH_091130	AGCACCTCCGGTATGGGATTACTGGGCGTTGTAACATCTGAATTAATATTACTGTGGCAT
aPK11_1110c	PKH_091140	GAGAAGAATAAAGAATATCCAGCCGAGTCTACTACTGATAAAGGGGAACTAGAGAAGCAT
aPK11_1120c	PKH_091150	GCGGTTGCATGGGGAATTGAAGGATGAGGAGAAAATCCATTTATTAGAGAAGGAGAATAA
aPK11_1130w	PKH_091160	TTCCAGATTTAGAGAGTAGATTTGACGACACCACCATTATCATTTCGTGCATGCTTTTCG
aPK11_1140w	PKH_091170	GAACAAGAAAAAAGTCGGTAAATTGGGGAGAGACACCCACTTCAACAAAGTGAATGAAGA
aPK11_1150w	PKH_091180	AATAAAAATACGGACGACGCAACAATCACTCAGAGATTCATGGATAATAAACCCCACGGA
aPK11_1160c	PKH_091190	AGCCAAACGTCAGTAGAAATACTCTCGTGTCAAATACCACAAACAATCTTCCCCTTAAAG
aPK11_1170w	PKH_091200	GTGATAAAAATGGGGTAAAGGTAAGTATCGGGAACGACAACGTAAAAGTGGTGGGAAAAA
aPK11_1180w	PKH_091210	GCAGGAGCAGCATCCTGATCTTTCGCGCCAATGAATATTTAAGAAAGTTAATAGAGTCAA
aPK11_1185c	PKH_091220	ATTAACATTAACGCGCTACATCTCCACACCGATACACCGCCACATCGATACAACATTTCA
aPK11_1190w	PKH_091230	TTAATGATAGTGACTTGAAGGCTTGTATTGATAAGTGGATTCCTGAACCCGACAGGGATG
aPK11_1200c	PKH_091240	CTTTGGCTGCTATGGTGGTTTAGCTTCCTCTGCTTTTGATGATATAATTGACTTAGGGTA
aPK11_1210c	PKH_091250	ACCAAAAGATGGCACCTTCGATTACCTAAAACATGACTGGAGAGAATTAAACGCTGTAAC
aPK11_1220c	PKH_091260	TTTTGGAGCTGAAGATGTGTACGACTCTGATATGAATACTACCAGGAAGCGCTACTATTA
aPK11_1230w	PKH_091270	TGGTAGTACGGTGACACCCCAAGCAAATGAACAGGCCAACTTTATGCAATATGTTTTTAA
aPK11_1240c	PKH_091280	AATGGAAGTCAGTTTTTTATTTTATTTACTCCCACCCCTTGGCTAGACGGAAGACACGTT
aPK11_1250c	PKH_091290	ATCAGCTCCATCCTTACGACGTACACCCTCATGTTTCCCAAGAACAATATTTACCTTTAT
aPK11_1255w	PKH_091320	ATGTGGATGGAGAAGTGCCCGAAATGAGTATAAATCTGGAAGGTGATCAAAATGATGGAT
aPK11_1280c	PKH_091350	AAGGAGATAGGAGGACATTCCAGATTTCTAGCTGTGGGGGACAGAGTCAATAATTATATA
aPK11_1290c	PKH_091360	TCCTCTCGAACAACGTGGAGAACAATGAGACACAAAGCAAAGCATACGGCAAGAATTTTT
aPK11_1300w	PKH_091370	ACCAACTATGGCGACATCAAAATAGAACTCTTCTGCTATGAGGTTCCTAAAACGTGCAAA
aPK11_1310c	PKH_091380	GTTGTATTCACATCAACTCTTTTAGCTTTCGTTATTTGAGGAGGCTCTGGAAGTTCCTCT
aPK11_1320w	PKH_091390	TAGTTTGTATATTTTCATTTGCGGCTTCTTCCTCCTCTTCTCTCTCACACTTGTACCTCT
aPK11_1330c	PKH_091400	CCTACCACTTGGTCTTCCTACTTCTTTGACATCCACCTTGTTCTAATTTTTGTTCCCATT
aPK11_1340c	PKH_091410	TTGGGAAATCGAACCGGAGATGATGAAACGAACGAAATGGATCTGGAAAATTATGAAGAC
aPK11_1350c	PKH_091420	CGGTGAAGGGGATCTTGAAGAGTAAGTTGGAAAAGACGAAGAAAGATAAGGATGGAAAAT
aPK11_1360c	PKH_091430	TCAAGTGCGTGGACAAGAGCCACCCGTCAGTAGTAAAGGAAACTCAAGAATTTAATGTTA
aPK11_1370c	PKH_091440	CAGTCCATCTATCTCTACAGTAACATCCTTTCACTCATCTATTGTAGTTCTCTGGTAACG
aPK11_1380w	PKH_091450	TTAACTACCCTAGCATACCAACCATAGAGGAACTCCCAGATGATATTTCAGAACTACTTC
aPK11_1390w	PKH_091460	CAAGGGAATATAAACATAAGGAAATCCTACCAAGGGGTAGAGACAAAACAGAACGAGAGT
aPK11_1400w	PKH_091470	TTAGCAGTTTCATATGGTGCCTCATCCACTTGTCCCTTTACGTGGTTTTAATTATTCCCA
aPK11_1410w	PKH_091480	ACTCTCCGCTAGCCAATCCAATTGTCACTCCAAATTTATACTCAAACCTCCAAAATCCAT
aPK11_1420c	PKH_091490	CATACACTAAATAGACTTTTAAAGGAGGACGAATTTTCCGTAATTGATCGGGTCGACCAG
aPK11_1430w	PKH_091500	AGGATGCCCTAATCGAAGGCAAGAAAAAACGAAGAGAGAGGAAGTTTAACAAACGTGATT
aPK11_1440c	PKH_091510	GAGAAATTTGGAGGACTGAGAGATGGATACTACATAAAGAGTGACTGTGCCATTATCATG
aPK11_1450c	PKH_091520	AACAAGGGAGGGTTGAAGTCACTTCAAATAATAGACGATGGAGATGGCATACATAAGGAT
aPK11_1460w	PKH_091530	GAAGGACGAATCGATGAGAGACAAGAATACCGTAATGAAGACCAAATGGATGAGCATATA
aPK11_1470c	PKH_091540	TATGACCAGTGGACTAAAGTGGCCGAGATCGAGAAAGAAAAAGACAAAAAGGATTACTAC
aPK11_1480w	PKH_091550	TTGACAAAGGAGACAACGAACTAATTACCCTGGAAATCATCCACCACTACGTAGAAATTC
aPK11_1490c	PKH_091560	CTTCCGACGAAGCAAGAAAAAACGGGATCTTTAATGATAGCCAAAAAAGTGAGCTAGCTA
aPK11_1500w	PKH_091570	AAATACGGGAAGGAGAAACTTCAAGAAATGGCGAAACACATTAGGAAAATAAAGGAGGGG
aPK11_1510c	PKH_091580	CCTAATGACTGGTACTCCTACTTGAAGTTGAAACTGGAAAAAAACTCCGACACAACTCTA
aPK11_1520w	PKH_091590	TCCAGGTCCAAGCTGAAGCTCGACCCAAGGAAGCAAGATAAATCAATAATTAACAGTATT
aPK11_1530c	PKH_091600	TAATAAACTTTAGCTACTTCTTATCCCAAACGGAAAAACGCACTGGTACTCCTGAGAGAC
aPK11_1535c	PKH_091610	AGAAGGGGAATAAGAATAATGGAAAAGTTGGGGAAGTAGAAAAAGGGAACCAAGAGGAAG
aPK11_1540c	PKH_091620	AGAAGTGTCTGTTTTTGGATGAGGACACGCTGTTGGTTGTACGTTACGCAGTATTGTATA
aPK11_1550w	PKH_091630	ACTGCTACTACTGCTTAGCGGATATGTCAAGACTGACTACGGAATAAAAACGAACAAGCT
aPK11_1560c	PKH_091640	AAAATTCATGCAGGCATGCAACGCAGTGAAGATACATAGGAGTCACTTGAAAATTGAGCA
aPK11_1570w	PKH_091650	CAGACGGGGATGACGAGAAAAAAACAGATGAACGGTATTTAGAGGATAACGAAAAGAAGT
aPK11_1580c	PKH_091660	AGCGAAGAAGGTCATGGTAAAACGAAGAAACAGTGGAAGAATGCGCCAAATGAGAAAAAT
aPK11_1590c	PKH_091670	GCGCAGAGAAAAAATTGAGAGGTGGAATAAGGAGCGAGAAATGAAGAATATGCAAAAGGA
aPK11_1600w	PKH_091680	GAAAACACAAAAGGATGCAACTGAACAGGGAAAGCACTCAAAGAAGAAGGAAGAAATCCA
aPK11_1610w	PKH_091690	AAACTCAGAATCAAGTATCTACGGATCATCGAGAATTACAAATCTTCCAACACGCACAGG
aPK11_1620c	PKH_091700	ACCCTCGAAAATATGAAAAAGTAGCAATCGGTCTGCAAGAAAACAGAAGAAAGTTCCACC
aPK11_1630w	PKH_091710	ACCAACCAAACAGACTTCACCAATCTCAACAATTTCACCAATCACAACAACTTCTCCAAC
aPK11_1640c	PKH_091720	CATGCGGAACCTTCGGTTGCCAAGGAATAGGTCAAATTATCGTGTTGTAGTGAAAAATTT
aPK11_1650w	PKH_091730	AATAACAGAACTGACATGGACAAATTTGAAATAACTGGGGGAGGCGACAATGGAAGAGAA
aPK11_1660w	PKH_091740	GCGGGAAGAACTATACAGAAAGCAACTGGACAAAATCACCAAGCGAAATGAAGAAAATGA
aPK11_1670w	PKH_091750	CTCAAGCCAATTAAACACTACTACCTGATGGACAGTGAGGAACTCAAGAAAAAAATGGAC
aPK11_1680w	PKH_091760	AGTATCGCTATTCTCTGCAGTTTTTTTGGCACTCATTGGTCTTCTGCTATTGTATGACTC
aPK11_1690w	PKH_091770	CGCCTAAATGAACGAATCAAGGGAATAATCTTGCAACAACGGAAAGAGGAAAACAACGAA
aPK11_1700c	PKH_091780	TGGCAACAACACAGACATGGGACACTCATTACCATCCTACATCAACTTAATCTTTCAAAC
aPK11_1710w	PKH_091790	TTCGAATAATCAGGTGCATTCGATTTTGTGGGGTTTTTAACTTTCTCGTGGAGAAGTCCA
aPK11_1720c	PKH_091800	GAGAAAGGGGTACTAACGGAAAAGGAACGGACAAAAAAGGAACAGAAGAAAAAGACAACT
aPK11_1730c	PKH_091810	AATGCCATGGAACACACGGAGAGATGAACCAACCTAACAAACTCATAGGAAAGAATGTAA
aPK11_1740w	PKH_091820	TTTTTGAAATTTGTACAAGCGCCTACCAAGTCTGGGGACAGGAAGTTTTTCGGATTCATA
aPK11_1750w	PKH_091830	GATTCCAAGTCGGACGACATAGAAATGTACGTAGAAAATATGCTTAATGAACTGAAGGGG
aPK11_1760w	PKH_091840	CTCTGCAGATTTTCCAAGTCATGTCCTTCATCATATTCCTAGTCATCGTGGGGTTAATTA
aPK11_1770c	PKH_091850	GGAGGAAAAGGAAAACGCCATGAACAGAAATCAAAACCTGGAAGACAATCTAAAGAACAA
aPK11_1780c	PKH_091860	AAAGATGCGATAAGAAAATGTCCTACTGGGTGCGCTACTATGAACAAGACCAAAATGGCT
aPK11_1790c	PKH_091870	CTTATCGGAAGGCAAAAATTGCAGAATGAGGAATAAAAAAGCGAACGAAGGCGGTACATT
aPK11_1800w	PKH_091880	CATCCGCATACACAACCTGAAAAACCTGTCCACCACGAAAGAACTATACCATAAAAAATG
aPK11_1820c	PKH_091890	GTCTCCTCGGATAAACATAACATAGGGAAAGAACACTCCTGCATAATTGACAAACAAAAT
aPK11_1830c	PKH_091900	TGCACGAGTTGATAGGCGAAATGGTTAGAAAAGAAGAGGAACTCATAAACGTAACGAAGA
aPK11_1840w	PKH_091910	GTGTATTGAACAGGATTTATTTCTTGAGGATGTGACTGTGCTGGAGTGTGTTCTTATGGT
aPK11_1850c	PKH_091920	CACGCGCTATGGATTAAGTGGATTGCTTTTTGTTATTCAGAGTTTTGACAAGGATGTTGA
aPK11_1855c	PKH_091930	CTCGAACAGGAAAAACGTGAAGTAGAAGAAGCAGAAAAATGGTTACAACGATACAGTAGT
aPK11_1860c	PKH_091940	TGGCCAAAGTGTGAATATAAAGGAAAAGGGCACAGAATGTGAAAACCTGGAATGTACGAA
aPK11_1870c	PKH_091950	CATTCGAGTTTGAATTTGACATAGATAGAGGCATTTTGCTAGGAAGCGGGATATTTGTGC
aPK11_1890c	PKH_091960	GTGAAGAAGGCAAAACGGAAAAACGTCAGAAAATTCTTACACACAAGAAGGTTAAGGGTG
aPK11_1895c	PKH_091960	ATGCGTATTTCCCCTCTGAATTTTGTAACGTGTTGACTCGGCAGATGATAAATTTTCTGC
aPK11_1900w	PKH_091970	ATATTGCTGGCCTCCTGTATTATCATCAACGACAAGGTGTCTATAATTGTCTGCGTCATT
aPK11_1910w	PKH_091980	ATAACAGGAGCAGTAATGGGCGAAGAAGTGAACAGCGGCCAGAAAAACACAAAGGAAAAT
aPK11_1920c	PKH_091990	ACATACAACCAGGAATGGACGCTGCTTTCAATGCGGCATCCCAAATTAAGGACAAATATT
aPK11_1970w	PKH_092010	GTGTATGAAGATACGAGGGACAAACAGGGACGAACAAAAGAGCCCAAAACTTTACAAATT
aPK11_1980c	PKH_092020	CTGCAATTGAAGCTTACAACAAGAGTAGAGACGAATATATAAACACGGGCAGGGATTCTT
aPK11_2000w	PKH_092040	GAGAAGATGCGCAGAGTGAAGAAACAAAGATAGATAAAAACGAAGTGCAGAAGAGAGTGA
aPK11_2010c	PKH_092050	ATACATTCTGAACGGATTGAAAGGATCAGCAACAACAGGGGATGACGACATAGAGACATA
aPK11_2020w	PKH_092060	TTAACGATGAAGAGAATTATGACATGGAGGAAAAAAATGTAGACGTCGAGGAGATGGTCG
aPK11_2030w	PKH_092070	TTACCCCTTAAAGTTCAAGACTGGTTTAGTGAAATTATACCTTGGCAATACGACCTCCTC
aPK11_2040w	PKH_092080	ATTAAAAACTCCTCTGTCATTCCTGTGTTTAAAGTCCCCTTTGTCTCTGGTCCCTATTTC
aPK11_2050w	PKH_092090	TGGATGATAGAACCATAGAAAAGTATGAAAGAGAGGCCAAGGAGAAAAATCGGGAGAGTT
aPK11_2060c	PKH_092100	GTGTTAATTACGAAGAAATGAGTGATGAGGAAAAGGAGAAGAAGACAGAGATGTTTGCGG
aPK11_2070w	PKH_092110	AGCAGCAAAGGTGGGGGAACACACAAGGCGATGCAGATAGACATAAAAGATTATAAAGAT
aPK11_2080w	PKH_092120	AGGCTGCACAACAAGAACCTTATCAAACTGAACAACATGAGGTTAAAGAAATCCAAACGG
aPK11_2090w	PKH_092130	GAGAAGACACTCCAAGAGGAACTAAAGAACATGACAAACACAAATAAGCAATACCTGATG
aPK11_2100w	PKH_092140	TTGGTGGTTCTAGCTGCGGATGCAAAGCCTCTCGAAATTATATCACACATACCTCTTGTT
aPK11_2120w	PKH_092150	TTTTAGGCATTTATGCTCCTTCCGATGAAGGCTTTCTTTCCTACGTGGATTTGGTTTACA
aPK11_2130c	PKH_092160	ATAAAGGAAAAGAAGAAGAAACAGGATGAAATGGTAAACGTGGGAGGAGGGAGAGAAGAA
aPK11_2140c	PKH_092170	CTTTGCAAAAGAACAGGGCGCAAGATAAAAGTATGGAACATCAAAAACTTCCAGGATCCA
aPK11_2150w	PKH_092180	AGACCGAAGGAAGGTTACACCCATCTCGACTCACCAAGCGAAAAAGCAAATAAAACAAAT
aPK11_2160c	PKH_092190	ATAAGGCAACAAAGGAAGCGGAGGATAATTCAGAAGCCGACTTGGTAAAGAACCAAAAAT
aPK11_2170w	PKH_092200	AAATGGACGCAAACGACAATCAGAAGAAGAGCCAAACCGTTAACATCACTCAACTGTTAA
aPK11_2180c	PKH_092210	AACTCACCTATCGTACTTTGTCACTGTGATTTACTCTCCTCCAACATTATCAACACTGTG
aPK11_2190c	PKH_092220	AATTGAGGGAAACGGGAAGAATGAGGGAAACAGGAAGAATGAGGGAAATGGAGAAAAAGA
aPK11_2200c	PKH_092230	AAGTGAAGAATAATGCCATAATGAAGCAGAAGTGCGAAAAGCGCTTAGTCAAGGACGAAA
aPK11_2210w	PKH_092240	AAACAAGTAACACACAATAGGAGCAGAAGAACAAACGAAAGAAAAACACTCTCCACAGGG
aPK11_2220w	PKH_092250	TAAAGCGTTTCAATTGAGACCCCTCAAGAAGAAGGAGCTCCTAGATAAGTTGGATGATTA
aPK11_2230c	PKH_092260	TTTAAACTCAGGAGGCCCAAAATATACCCTAACTTTGAATATGGAGAACTCAGGAAGTCG
aPK11_2240w	PKH_092270	AAGAGATGCGAAAGTGGACTCACAACAGAAAAGGATATCTACCTAACGAAGCAGGAATTA
aPK11_2245c	PKH_092280	CGTTCGGTTCATATACATGGGAAAAATGCTTGATGACAAAAAAAGGTTGGAGGATTATTT
aPK11_2260w	PKH_092290	CTCCTCTCCAGTCAGTCAGTGTCATCTCCTATAAAAATAGCTTGCTCCATAAAAACAAAC
aPK11_2270c	PKH_092300	ATACGAATGTACTGATATACAAGAATCACGAGCTAAAGGGGGCCCAGAGAATGGAAGAAA
aPK11_2280c	PKH_092310	TACGCCAAAACAGAAAATATCCAAGGACAAGGGCTATGCAAGCAAAGACAAGGTGAAGGT
aPK11_2290c	PKH_092320	TTATAAGTACCATTTGGGGAAGTTAAAGAATAAGGGGGTGATCGACGAGGAGAAGTACAA
aPK11_2300c	PKH_092330	CACTGCAGTTACTGAACCCATCTTATGGAAGAGATATAAACGAAATAAAAGGCACCCTCA
aPK11_2310c	PKH_092340	TTCCAAGCAAAGAAATGGGAACGAATAGAGAGCGTTACAAAACCAAGCGCCAGATATAAA
aPK11_2320w	PKH_092350	CAACAATTTTTAAACGACCCGAATATACCCGAAGAAGAAAAAACAGTGCTCGTAGACGCA
aPK11_2330c	PKH_092360	ATATAAAAAGCACAGGGAAGGCAAAAGCATTCAAGGTGTTAAAAAACTCAGCGGCCTACT
aPK11_2340c	PKH_092370	TTAGGGAAACCCCCATCAGGGGAGAAGAGAACAAAAATAGAACAGCCAAAAAAGGAACAA
aPK11_2350c	PKH_092380	CATCACAATTCAAAATCCCCGACTGGTTCTTAAACCGAAGGAAGGATGTAAAGGAAGGAA
aPK11_2360w	PKH_092390	TTCCAAAATGGAGTTGTGTGACAAGGAGTTAAAAAGGGAAGCTAGGAAAAATTACCGCGT
aPK11_2370w	PKH_092400	GAAATGAAGGCATTGCAGAAGCGGAAGGACGAATCAAAGGAAGAATTAAAAAGACTCTAC
aPK11_2380w	PKH_092410	AAAAGTGACAGAAACACATGAACAACAGGGTAGGAATGAACAAGAACCCCCACAGAATAA
aPK11_2390c	PKH_092420	TTACGAAGAATGACTTGAAGATTATCACCAAACCCGAATGGTCGCACATAGACCCTATAT
aPK11_2400c	PKH_092430	AAAATGAATACGGGAATGATACGGAGGAGGAGTCAAAATGTGTCGAAAAGGAGAAAATGG
aPK11_2430c	PKH_092440	GAATGATTTTAAGGGGAGATTGGGGGAACTCCTAAAGGACATGAAGAACACGAACTACCA
aPK11_2460c	PKH_092460	CTGAATAGTCTGGCTGGAAACCGAGTGATCATAAAGCTAAAATGGGGCATGGAATACAAG
aPK11_2470c	PKH_092470	GCTTCATCTACATTTTGCTGATAATTCTGGTCGTTTTTGGCGTCTTCATTTCTTACTACG
aPK11_2480c	PKH_092480	CAAGTTAGTACAGCTTGTTTCCTTCACGGGTGAACCCCTTTCTTTTGAGTTGGTGGATGA
aPK11_2490w	PKH_092490	AGCATCCCCTCCGATCCGTTGGAAGCGATAAAATAGGTAACATAACTTCTTCCCTTATGT
aPK11_2500c	PKH_092500	ATCCTCCAACTGAACACTAACAAGTACCCCATCGACTATAACCAAGGTCCTCCCAAATAT
aPK11_2510w	PKH_092510	TAGGAATAATCGACCCCTTCGACAAAAACAGAGTCCTATGGAGTAGGCAGAAAAGATACA
aPK11_2520w	PKH_092520	AACCTAGAGCTGTATGGCACCGACGCAAGAAAGTATCCACAAATCATCGTTTTCAGCAAA
aPK11_2530w	PKH_092530	CAATTTTGAAAAATGCTACTACGACATGATAAGGCACTTGGAGTGGCGACATGAGAATCT
aPK11_2540c	PKH_092540	TACTGTGTGTTGCACGCTGGTTTCCTCCTTTCTTATCTTCTCTTTTGCCTCTCATTTATT
aPK11_2550c	PKH_092550	GACGTGAATCGAACATGCAACGAAGGAAACCTAGCGAACAGAAGCATAAGTAAGTATAAA
aPK11_2560c	PKH_092560	AAAGAAATCCTGGAGCCAACCATGAACCAGGAAACCATAAGCGAAATGATAACGAACAAA
aPK11_2570w	PKH_092570	GAAAAGAAAGTTAGTAAGAACAGGACGAACGTAAGGGAAGGAAGAAATATCGCAGGAGAT
aPK11_2580w	PKH_092580	GGGAAGGAAACCCCAAATTATCCATACCTAAAAGTGAAAGCACACACTGCAACGTAAAAA
aPK11_2600w	PKH_092590	TAAAAGTGGTGAAGGCGATGAAAAGAAGTGTCTCTCCTGGAGGTACGAACTGACAAAAAT
aPK11_2610c	PKH_092600	GACCAACTACTACGTCCAGAGGAACGCCAAGCAAACCATCGAATACTTCAATAACAAAAT
aPK11_2620w	PKH_092610	AAATTTCAGAATCGATAGAGTCACTCCGGTTTTTTCTAGAGCCTTGCAACAAGCCAGAAT
aPK11_2630c	PKH_092620	CGACAAAATCAGAAGACACATAAACAAACTAATGGAACAAGCGAAGCAAACCAACGAACC
aPK11_2640c	PKH_092630	GAGCAGTACAAGATTAAGAAACACTACGAGGATTACGAAAGGGCTCAGAAGGAAAGAATA
aPK11_2650w	PKH_092640	AAATATGTGGTTGATTTTGATTTGAACCTTACGACCCCTGCTTGTCCTGTGAAAGACGAA
aPK11_2660c	PKH_092650	GAAGGAAATAGCAAAGGGGAAGATAATGACATGATACATAGCGAAACGAATGATCCAGGA
aPK11_2670w	PKH_092660	GAGCACATCGAGGCATTATTTCAACTACAGACACACAAGCAATTTACTCACCGCATATAA
aPK11_2680w	PKH_092670	TAGGGAAGGGGATCGAGAATGTAGGGACGAAGTGAAAAAAGTGATGGACAAACTTATATA
aPK11_2700w	PKH_092680	ACAAACGCCTAGAGTCGAAGGAGTTTAATGACCTGAAGTATTATAGTTACGAGAACCACT
aPK11_2710w	PKH_092690	GATGGAAGTGATGACCAGAATGAAAATCTCGAACAAGGACCAATGACCAAAGAAAAAGCT
aPK11_2720w	PKH_092700	AAATATTTAGAGCAGGCCAGAACGCAGATGGAAAAAGGAGGAGATTGGGAAAGAAAAAAC
aPK11_2730c	PKH_092710	AAAAAAGTCGGCATAAGTGAAAGCCTGCAAAGTGTAAAGCAGCGAAAGAAAGAAGTGGAA
aPK11_2740c	PKH_092720	TCAACCAGGAGGAACAAATCTACAAGGACGAAATAGGAGTCTACAGAAAAGGGAAACTGA
aPK11_2750w	PKH_092730	CATAAATGGTACGAATAGAAAAGAGGGGACGAGACTTACTACAAAAGGGAGGAAAAAGGA
aPK11_2760w	PKH_092740	GAAATGAACAGTGCCAAAGCACAAATCTCTAACGGAGAATCTAACAAGAAGCTGAAAGAC
aPK11_2765w	PKH_092750	TAGTGTGAGGAGCATAAAAGCGGCAGAACAACAAAGTGGAAACAATGAAGCGAAATCGAA
aPK11_2770w	PKH_092760	ACAAATGGAATAGGTAATCATGTGACGGAGAAGGATGTAGAGATGAACGCACAGAAGAAA
aPK11_2780c	PKH_092770	TTTTACCAAAAGATCAAGCCCTGTATTGAGAAGTATCTACCACGTTATTCCCCCTCAGAA
aPK11_2790c	PKH_092780	TCACAAAATTGAAGCTGAGGACGAAGAAGTACCTTTACACGATGGTTTTTTCGGATAGGA
aPK11_2800w	PKH_092790	GACGTTAGAACTGTGTACGATGATGGTGTTATTTACGATGCCAAGGTGTTGGATATAACT
aPK11_2810w	PKH_092800	CCCCTGAGTATGATAATCGCGTAAAAGCTATGGAAGTTATTGAAAAGCCTTCGGAAGATT
aPK11_2820w	PKH_092810	GGGGAGTGATACGGAGCTACACAAACTGAGGAAAGAAAACAGAAACATTATGAAGGAAAA
aPK11_2830w	PKH_092820	ATTTATTATGGATGACTTGGTGGATATTTTGGAGAAGTTTTTTTCGCGCAGGGCTCAACG
aPK11_2840c	PKH_092830	AAGAAAATGGAGAAGGAAGAGCAAATCAGCAGAGAGGAGGAGAAACTTGAAAAGGAAATC
aPK11_2850w	PKH_092840	ACTGCCTGCTATCCTATGTATTGGCTTTATTGCCTCCTTTTCTGAGTCACTAAGCTTAAA
aPK11_2860w	PKH_092850	CAAGGATCTACTGGCCGAAAGAAAGCAAATCACAAACAACTTTGAGAAAATGGACAAGCT
aPK11_2870c	PKH_092860	AATAAAAAGGACAGCATTAAGAGGGAGCATAAGGAGAGGGATAGCGGTGAGAAAACAAAA
aPK11_2880c	PKH_092870	ACGAAGAAAATGAACAGAAGACACAGACAGATGACTCGTCAAACGATAGGCAAAGGAAAA
aPK11_2900w	PKH_092880	AGCTAGAAGTAAGATAAAGGATTACGAAGAGAAGAAACGTAGAAGATTGAGAAAAAGCGC
aPK11_2910c	PKH_092890	ACACATAAAGTATATCGAAGGGGACGAAGGAGAAAACGACGAAAGGGAGATGAGGCATTT
aPK11_2920c	PKH_092900	AGTTGAAACGACAAGCAATCCAGAGAAGCAGACGGAAAAAGAAGAAGCCAAAATAACTCT
aPK11_2930c	PKH_092910	ACTTCAACAACATGCGAACGACAGAAACGGATCCTATGACCTATGCGAACAATTTTAACA
aPK11_2940w	PKH_092920	AAGAAATGTTTGTATATGTACGGAGGAGTTGTGCTGAAGAATGGGGAGTGGATATGTTGT
aPK11_2970c	PKH_131230	TTCTTAGGAATGAAAGAAGATGACAAGAAGGACAGAACTGGTGGTTTGGGTATAGCTGAT
aPK11_2980c	PKH_120710	ATATGTGATTTTACATTTAATCCACATAGTAGCATCAAACCGGTGTTGGCAGACGGACCA
aPK11_2990c	PKH_131240	TGGATGGGAGGAAAAAAGGTAAAGGGAATAGCAGCAAAAATGGGGAACATGGTAAGAATA
aPK11_3090c	PKH_093040	GGACATCAGCGCCATCAAAATCTTTGGCTCCAATCCGCAGTACTTAATATCGAATATTAT
aPK11_3100w	PKH_093050	TAGGATCAAAAATTCAGGGAGAAATAATGTCGGGAAAATCACAACACGACATAGAGGAGG
aPK11_3110w	PKH_093060	GATGATTGGCTTCGACTATGTATAGGATGGAGTTTGGGTGTATTTTTTGGCATTCTGACA
aPK11_3120w	PKH_093070	TAAGAAAATGTGCGAAGAAGAAGAGCAAAGGGAAGCAACGAAAATACAACAGAGTGAACG
aPK11_3130w	PKH_093080	CATATCCCCACGAAAAGGGAACCAAGCGAAAGGTACAAGGACATTCTGAATTATTACAAA
aPK11_3140c	PKH_093090	GACCTAACCCAAAATTGCAGTGAAGAAAAGAACTACGAGGAGCACAAGGAAATAAAAGAC
aPK11_3150w	PKH_093100	ATTTTTTATCATCACCGCCGTTTTCGCATTCCTCCTGTCTTTGCTGTACTTTATCCGTAT
aPK11_3160w	PKH_093110	CAACAACAGCGTTATCTCACCCTCAAGAAGTAGACAATGAATTTCCATGCAGCATATACA
aPK11_3170w	PKH_093120	GCCGTACCCCTACTATTTAGTACTGGATGAAAGCGTGAACATTTATAACCTGCAAAGTTT
aPK11_3180c	PKH_093130	GCGAAACGTAAAGGTACATCGTATGAAAATTCCAGACATAATCAAGCTGCTCAACAGACA
aPK11_3190w	PKH_093140	GTTCGACAGCGAGGTCTACTGGAAAGTAATAAACGAAAACAAGGCTACAGAACTATTTCA
aPK11_3200w	PKH_093150	AGTGAAAAAAGAGCGAAGAGACAAAGAATGGACAAATCTGCGGAAGATAACATGAAGAGG
aPK11_3260w	PKH_093180	AAGAAGAAAGTGAACAGGAAGACGAGGAAAATGATGAAGGAGGAGAATACGAGGAAAACT
aPK11_3280w	PKH_093190	GCGGCTTTAGCATTTGGATTAGAAAAGAGCGACGGAAAGGTAATTGCCGTTTATGATTTA
aPK11_3290c	PKH_093200	GACACAGTAAACCGATACACCCCATGTTCGACCAACTAGCAAAAAAAGTATCTCATTTGA
aPK11_3300w	PKH_093210	TAACAAACCCAGACGAAATTCCAAGAAATCCAAGCAAAGGGGAAACAAGGACCAAAATGG
aPK11_3310w	PKH_093220	AAGGCAAAATGCAAAGACAACGGCGCAAACACAACACATAGCGAATACACACAAAATTAC
aPK11_3320c	PKH_093230	CTAAAGTATAATTTGAACAAAACGTACGGCATGCAACGAGTTAAGAAGGGGGAGCATAAC
aPK11_3330c	PKH_093240	AAAAAGCGTAGAAACAAACGAGGAAAGACACACTGAAGGAAACGCAGAAGAGAAAGGAAT
aPK11_3340c	PKH_093250	ACGAACCAAAAGAACGGATGACGAACGATAGAGTAAAAACAAGTGGAGAAGGCAAGAATT
aPK11_3350c	PKH_093260	TTCCCAAGGGAGAAACCCCAAAGGGCGAAAAAAACAATATCACGTATGACGAAAAAATTG
aPK11_3360w	PKH_093270	AACATGATGGACCACTTTCTATACAAAACGGAGGAGCCCAGTAGTGATATTATCCTAGAT
aPK11_3370w	PKH_093280	CACAGCAGACGACAATGTTGACTATCAAGTAGAGGTAGTTACGGATAAGAAGCTCTTAAA
aPK11_3380c	PKH_093290	TTTTGTGCAAACGAAGGCAACCGGAAAAACTACAGAACCAACAACCGATCCGATGAATAT
aPK11_3390c	PKH_093300	AAAAAAGGTGTTTGCGTTGCTTCGTGTAATGGTTATGCTGGAGGGGAAAATTACGTGCAT
aPK11_3400c	PKH_093310	TATCTGTTTGTTCACCTTCATTGCGGATCTTATACTCTCCATCTACATGGTCTTTTCAGC
aPK11_3410c	PKH_093320	GCTAAACCAATTGGGGGATGAACACCAAAACATCACTGAAGCAATTAATATGAAAAACCC
aPK11_3420c	PKH_093330	ACCGTGTTGTGAAAATGTGGAGGCAAAAAATGTGAAGGTAGATCTGGATGGGAAGGTGTA
aPK11_3430c	PKH_093340	ATTAAGATGCCTAAGTCACAGAAACGACCCATACATTAACAACAACATCTGCTACGCTAC
aPK11_3440w	PKH_093350	GATGACCAAGTACGACCTACAAAACTTCAACCTCATTATTTTATGCCTCAAGCGGAAGAA
aPK11_3470w	PKH_093370	AGCGACATAAATAAATACCCCAGTAACAACAAACTAAAGGGAGTCATCCTTACGAACGTC
aPK11_3480c	PKH_093380	GAGAATTCGAATCTATGTTTGTACATCGATTTAGCAATGCCACAATGCCTATAAGGAGGG
aPK11_3490w	PKH_093390	CAAGGAGAAGAAATTAGAAGAAGGTAAAAAATGTGGTAGTGATGTGGAAGGACGATTGCC
aPK11_3500c	PKH_120070	ATGCCAGCGCTCACGCTTTGAGTGGATTAAAGAACTACCTTAAATATGTGCTTCTCTTTT
aPK11_3510c	PKH_120060	AACGTGGATGAAAACATTGCAGAGGAACAGATGCGGGAGAACAATTATACTATTGAGTCA
aPK11_3520c	PKH_120040	GAGTCTGCTGAGTTGAGAGAATCATTACGCATCTTCGGGAAAAGTGAATTGGATGAAAAA
aPK11_3530w	PKH_120030	GGGAAATAACTAAATTGAAATGGGGAGGATATGATGAAAGAGATTACGCAGAACATATAC
aPK11_3533w	PKH_120030	AAGGGTGGACATGATGAAAGTGATTACTCAAAATATATACGAAAAGATAATACAAGATCC
aPK11_3550w	PKH_093400	AAAGGTGAAGCAGATGAAAAAGTTGAAAGACCCCACACGGAAAGTACCAATGAAGAGAAT
aPK11_3560c	PKH_093410	ATGTCAATAGCACAAATGTACCCAATACAAACACAAACGGGTCTCAAAAAATCACATCGG
aPK11_3570w	PKH_093420	ATCACAGACAGGAAGACGAAAAGGCAGCGAACTACTTCAAACTACAAGAATTAGAAAAGG
aPK11_3580c	PKH_093430	TGATAAGGCGAAACAGAAAGACATCGAAGAGGTGAAAAACCAAATCCTAACGAATACGGA
aPK11_3590c	PKH_093440	CCGAATTGAGTACGTTCACTCCAAAAACTTCATACACAGAGATATCAAACCGGATAACTT
aPK11_3610w	PKH_093450	CATATGTAAAGAGTATAAAGACACGCTAAAGGGCAAGAAGCATCGTAGATTGGTAACCCA
aPK11_3620w	PKH_093460	TGAAGAAATGAGAAACGTGGAACCAAGTACAAATCATGCCGGAGACGGAAAAAACATGAA
aPK11_3630c	PKH_093470	GTGATAATTACAACAGCACAACGTATCGACCAAATCATAACAATCTGCATGAACGCCATG
aPK11_3640w	PKH_093480	AGCATAAATATAGCTTACAGCGAACAGAACAAAACTTCCTTCACGCACCAGAGACACATA
aPK11_3650w	PKH_093490	AACCCTGAAGAAAGTGAACAAGGAGAAGACGAAGGCGCTGTGGAAAACAGTAAAATAAAT
aPK11_3660c	PKH_093500	CAAATCAACGGCAGAAGGAAGGGAAAATAACCAGAAGTGGTACGAAGGGGATTTAAAAAT
aPK11_3670c	PKH_093510	AATAAAGAACGAGCTGAAGAAACAACTCCTAATCGAAAACATCCCGCTGACGGTGAAAAT
aPK11_3680c	PKH_093520	TTTAAAGGAGCAAATGGACTGGGGCATGGAAACAAGCAGAATTTAAGTACCCCGAAAAAA
aPK11_3690c	PKH_093530	GAGGAAAAGGCTGAACCCTAACGACAAGTACACAGTAATCAAAAGACATGAAGCAAAAGT
aPK11_3700c	PKH_093540	TCCACTTGATGAGTTACGAATGAAAGAGCAGGACAGGTGCAACGAAAGAATTGAAAAGAT
aPK11_3720w	PKH_093550	GAAAATGGAAGGCAAGGGGACAACAATCCATCCAGAGGAATCGACAAAGAAGAAAAAATT
aPK11_3730w	PKH_093570	GAAAAGGATGAGAAACACTCAGAAAAGGAGGAAATGCCACAAAAATCGGAAACGCTGAAA
aPK11_3750w	PKH_093580	AAAGTAACAATGGCACAAAAAGCAGGATCGACAAAACGCAGAAAAGCGGAATGAACGAAT
aPK11_3760w	PKH_093590	ATTTAATTGCCTACATAAGAAATCACATCCTCGTTGACAGGAAAGACGTTTTTGCAGACC
aPK11_3770w	PKH_093600	ACATATGCTTGTCACTTTTGTCTTATGGAGTCTTTTTATACCCGAAGGCATCAGACTTGC
aPK11_3780c	PKH_093610	CCTATTGGATTCTAGGAGGACTTTTCATCATCGTCGGTTTAGTACTTATTATGGCTGATG
aPK11_3790c	PKH_093620	AACAGAGAAGTAGTGATGAAAACGAGAAAGAGTAAAGTTGGAGCACAAGAGGAAGTGGAA
aPK11_3800w	PKH_093630	ATGAAGAAGATGACGACAACGATGGATTAGAAATGGATAGGTATGATGAGGATGACACCA
aPK11_3810c	PKH_093640	CAACCCCGAAAAGTGGGTGATGAGCGAAGTGGATCTAGACGAAATTTTAGTGAATATAAA
aPK11_3820c	PKH_093650	TATAAGAAACGTGACAATAAAAGGAGAGAGAAGAAATACAAAAGCGGGGATGACGAGGAG
aPK11_3830c	PKH_093660	GAATAACAATAGGAACAATAGCAACAACACCAGCCGCAGTAACAATGGCAACAATAAGGA
aPK11_3860w	PKH_093670	GAGAATAAGGAAGAGAAAAAACTAAGGACGAAACTGCTAAATGCGGCAAAATGGAAAGGG
aPK11_3870c	PKH_093680	TTATATTAACGATGAAGATGGTAAAGCTGATGGAGAGGTAGATGGGCAGAAGGATCACCA
aPK11_3880c	PKH_093690	GATCAGGATACGCAAAGAGAAATGGAAGGGGAATGCCTAGAAAAAGATGTGGAAAATATG
aPK11_3890c	PKH_093700	AATTTAACGAACCAAGTGAAAATGAAGGAGGCTCAGATCAAGACGGGGATAATACTCATG
aPK11_3900w	PKH_093710	TACTCAAATGAGGAGGAATGTGAGGGAACGAGGGAAAATCACTGGAAAAATGAATTGGAA
aPK11_3910c	PKH_093720	CAGAAAGATGAGGATAACACACTAATCGGGAATAAAAACAATCACATAAGACAGAGCGGC
aPK11_3920c	PKH_093730	GATGACATGAGGGAGGAAGTTAACAGAGAGATGAACGAAACAAATGATTTAGACACAAGC
aPK11_3930w	PKH_093740	GATGCCACGGAGGAATGGAAAAATTGTGACGTGAAAGTAACACGAAATAATAAGGACTTC
aPK11_3940c	PKH_093750	TTTTGGAAATTCCGTCCAAAGACAAACCGTTTGACCCCAACAAAGATTCCATCATACAGA
aPK11_3950c	PKH_093760	ATGATATTGGAAATAGCGAATACAACGACGAAGTGAAAAAGGGAGACTCCAAAGAGACAG
aPK11_3955w	PKH_093770	AAGGAAACAAAATAAAGGCAGTGTAATTGAGGGGGAGACGCACAAGCGGAAAGGGATAAT
aPK11_3960w	PKH_093780	ATGAACAGAGTATGTACAAAGACACACACACCACGACGCTTCCAGAAAACTACAATGAAT
aPK11_3970w	PKH_093790	GAGGATGGAGAAGATATTAACAAAGATAGTAAAGGGAAGAACAAAAGCAGAAGCAGAGGC
aPK11_3980c	PKH_093800	AAGACAAACAAAACCATATTTCCCGTCAGGCAAATCACAACGTAGAAGATCGAAGTAGAC
aPK11_3990c	PKH_093810	AAAAGGGGTACCACGAAAAGAGAAAAACGACGGATAACCAGAGTAAAAGGAAAGTCATCA
aPK11_4000w	PKH_093820	CCGGAGCAGTTGTTCCAAGTGATGAGGGATGTTTTTGTAGATACGTCAGTTTTAGTAAAT
aPK11_4010c	PKH_093830	CACCATGAGGAGGCACCATCTTCTGGAACCGAATCAAACGATGAAGAATTTAACATTTTT
aPK11_4030w	PKH_093850	AGAATAAGAGTAAGGATAGACAGAAAGCGAGGGGGAAGAAAGAACAAAGGTGATGATGAT
aPK11_4040c	PKH_093860	GATGGGCAGGGGCATAAACCCCAAAACCTGGAAAAAAATGTGGATAAATTACAAGAACAA
aPK11_4050c	PKH_093870	GTGAACTCCATTGTCGATACCTTCAAGCAGAGAGAAAAGGAACATACTGAACAGAAAGAA
aPK11_4060w	PKH_093880	TGTCAAAGCTGTGGAAGTGAAAGAACAGGAAGAACACGGAAGTAGAGAAGAACAAAATTG
aPK11_4070w	PKH_093890	CAAAGAGTCGTCCAGAAGAAACACGCAACGGAAGAGGTCCAATTTATTAGTAAGTATCAT
aPK11_4090c	PKH_093900	TCACAGGGACTAGGTATAATAAACAAGGAGGAATCTCAGGGTGGACATTCAAAAGAGTTA
aPK11_4100w	PKH_093910	TAAAAAGAACCCAGAGAAAAGAGATGGAGATTGAAAGGATTGAGCAGTCGAGAAGCAAAG
aPK11_4110c	PKH_093920	ATATAATAGAATCTAGCTACCCACACGAACGGACAAGGAATGCATTGAAGAAGGAACTAG
aPK11_4120c	PKH_093930	CCCCCACGTAAATAGCGACATCAGACGAAATAGTATCCATAATAGCAACAACCATAATGA
aPK11_4130w	PKH_093940	ACGGAGCTAAGTACAGGAAAAACTACACAAAGGAATGGCGAAGGAGAATTAAGCAAGAAA
aPK11_4140c	PKH_093950	CCCCCCAAAAGTAGCAGATCATAAAGAACAGGACAATAACATAAACGGTGAAGAAAACGA
aPK11_4150c	PKH_093960	AGGGCTGAACCCCCTGGAGCATGAAAATAAAGAGAGGCTAAAAAAATGCATAAGGAACAT
aPK11_4160w	PKH_093970	AAAAAAGAGAATAAGAAAAGATAAGGAGAAACGGATGAAGCAAAGGACGCCGGATGGAAG
aPK11_4170c	PKH_093980	GCACAGAAATATGAGCAGAGGGATTGGCGGGATATTTTTTGACAATTTATTGGACAACAC
aPK11_4180c	PKH_093990	AAGATATACAGAACGAAAAACAAGGGAACAGCCATGAAGCTGATCGATGAACACACAAAC
aPK11_4260w	PKH_094070	GTCGAAAAATAAAGCTTTTAAGAAGGAGGTGCAGAATAGGATAGGGTTAAAGCATCCCGA
aPK11_4270c	PKH_094080	TGAAATTCTGTGCCACCGGTTGGGTCTAATCCCATTTAAGTTTGACGCTGATTTGATTAA
aPK11_4280w	PKH_094090	AATCAACGAGACGGATATTTTCGATGACGACGCACAGAATGGAGTCGAATTTTTGGACGA
aPK11_4290c	PKH_094100	ATATGCAAGAGGGATCGACATTCTCCACAGGATTACCCCCAAACGGATAAATTTACAAAA
aPK11_4300c	PKH_094110	TGACCAAACTGAGCAGAGGAGAGATAACCTTAGAAAAAACAACCACATAGGGAATAGAGA
aPK11_4310w	PKH_094120	AGAAGGACAGAAACTGCCTTAACGACAAGGTAAAATCGTGCGCAGAGAAAATAGAACAGA
aPK11_4330w	PKH_094130	TCCTAAGTGAGAAGTCAGCTAAGAAGAAGGATTGGCGGGATGGAAATATCATATCGATTT
aPK11_4340c	PKH_094140	CCCTCAAGTGCTACAGTCCGGAAATAATTGTCTACCCATACTTATACAGCCAAAAATCAA
aPK11_4350w	PKH_094150	TTTAACGACCAGAAAGTTTTAGTCGACATTTACATCCCAAGGAAATGCTCGGCAACATCA
aPK11_4360c	PKH_094160	AAGATAAGGAAACATGGAACGATTGTTACGACTGTTGTGCGACACATATATGGCGACATA
aPK11_4370c	PKH_094170	ACACACAAAGAAATCAACCTCGAGGATAGCGAACATGCGAAAACGGACAAACGCGAATAT
aPK11_4380w	PKH_094190	ATGAATGAAAGAAAGGAAAACAGCCAACTGGAAAAGATGAGCAGAAAAGGCCACGACAAA
aPK11_4390w	PKH_094200	AAATAAGTAACACACCGACGGGAAAAACATTCAGCGTAGAGGAATACATAAGCACGTACA
aPK11_4400w	PKH_094210	TGCTCGGTGGAAAAGAAAATGACGGCTCCTCCAAAGTGTCGATGAAAAGTAAAAACATAA
aPK11_4410c	PKH_094220	CTTAATATTATCCATGTTCGGCTATGCGTTGGCTTTGTTTTATTTCCGCGTTTTCCCCTA
aPK11_4420c	PKH_094230	AAAAGCAGAAAGAGGAGCAACGAGAGGGAGAAAAGGGGCAGTGTAAAAGTGATAGAATTA
aPK11_4430c	PKH_094230	AAGACTTGGGCAGGAGGAAAAAGCATTCCGGATGAGGAGCATTATGTAATATTTATACAG
aPK11_4440c	PKH_094250	AAATACAACGAAATGGATACAGGACATTCTGAACGAAAGAGGGAAAGACGTAATCATCGC
aPK11_4455c	PKH_094260	GCTGCTTGCGAAGAAAACCAAAGTAAAGTCAATCGAAGAGGAAAAGTACATAGAAAAGGT
aPK11_4460c	PKH_094270	ACCATAGACCCCACGTGGCATCGAAAATTAATCAAGACATAGAAAATCTCCTGACCGATA
aPK11_4470c	PKH_094280	ATTTCATTGCCCTTCCACATTGAGGGGTTATTTCAACAAAGCTACTGTATCCACTTCTTC
aPK11_4500c	PKH_094320	AGCACAAAACAAAGGGGACCACACAAACAGAAGCAAAAAGAACGACAAACAGGTTACAAA
aPK11_4510w	PKH_094330	GGAAGATGAACAGGTCAAGGATACGAAAGAAGCAGATAAACAATGCAAAGCGAATGAAAG
aPK11_4520c	PKH_094340	ATGAACGGATACAATACTACAACGAACGCATTCTCAAATGATAGCAAAAAACAGGGCACG
aPK11_4530c	PKH_094350	AGCAAAAAGGGAGAGGAAAGTAAGGTGAAGGGTAATCAAAACGACCCAAATAGTAACAAC
aPK11_4535c	PKH_094360	TAAACAATGACAACTTCGATGGCGTTTCCATTAACATACAAGAGGACCTTGAGGATATCC
aPK11_4540c	PKH_094370	ATGATGGTTCTCCTATGCTCAGCAACTACACAGAGAGGTTAATAGCTTCTTCTCATTACA
aPK11_4550c	PKH_094380	ACTTTCCTTCCAGACAATCATTGCGCTCTTACCTCGTAATATATAATATCCTGCTCATCG
aPK11_4560w	PKH_094390	TAGGGGCAGTAAGGGAAATGTAAGGACATGGAGTAGTAAAGATGATGACGAAAATAGAGA
aPK11_4570w	PKH_094400	AAAATATGAACAAATACGCAAATGAGGAATGGACAGAGGATGGAGAGAAGACTGGTGTAG
aPK11_4580c	PKH_094410	ATGACGCTCGACAAAGTAGTCCTATAAAAATTAGTGAAAATGAGAACACGGCTACACTCG
aPK11_4590c	PKH_094420	GTAGTAAAGAAGAAATGAATGACAGAGAAAAGATCGGAAGGAACAGCGAAGCACATCAAG
aPK11_4595c	PKH_094430	TGATTTGCTTCGTCCCCATTTGCTTGCTGCAGTTTTTTGTTGCCACCTTTTTCTTGATTA
aPK11_4600c	PKH_094440	ACAGTTCTCAACATACCCACCCTACTCAACATACCCACCCTACTCAACTTACAATTCAAA
aPK11_4610w	PKH_094450	TTCTCAGAGGGAGGCAACAAATGTGAATAGAGAGTATAGAAATGAGGAGGTGGTCAATTA
aPK11_4620w	PKH_094460	TCCAAGAAGAAGATAGAACAAGGCGGCGAGAAAAGGATTAAAACATGGGGAGAAAAGTTA
aPK11_4630c	PKH_094470	GAAATATTGCCTGAAGAAGATGTAAAAGATATAAACCACCCCTCGACCAACAACCATCCT
aPK11_4640c	PKH_094480	ATGTGCGTTTCCGCCTTCTTTTGTACTTTCCCCATATTCCTTCTTTCTACTTGTTCTACA
aPK11_4650w	PKH_094490	CACAGCAAAAAGCAGCAACTTGTACCTAACCATATCTTCTTCTAGCGAATCTATATTCAG
aPK11_4660c	PKH_094500	AGAATGGAGTAAGTAATTTGGGAGAGACGGCATGGGAAGGTAGGGAAGAAAGAATAGATT
aPK11_4670c	PKH_094510	TTCTAATTTTTTTACTTCCCTACAAGCCTTTACCCAGGTTATATGTGCCGTTGCATCCGT
aPK11_4680c	PKH_094520	CATCAAAGTGTCGAGGAAAGCAGACAAGAATACCAGAAAGAGTGATAAAAGGAATGACCA
aPK12_0040c	PKH_130010	GTATGGATATAAAGGTCCAATTGAGTCGGAAGAAAATAATGAGAACACAGAAAGACCACT
aPK12_0050w	PKH_130020	ATCCATCACACCGACAAAGAGACCAATCTGAAAGATTACTACAAAGACTTGCCAACAGTT
aPK12_0060c	PKH_130030	TTATCCCTGAACACATTAGAACGTTTGGAAGTGGTCACCAACTACAACCTTAGTAGAACA
aPK12_0070c	PKH_130040	ACGGAAATGGGAACAAAAGCGGAAAGACACAAAGACTTGGAAGCATAAGCAGAAAAGAAA
aPK12_0080c	PKH_130050	TTTACACAAGAGAAGCGGGACAATAATGCGGATATGAAAATAGCAGTAGGAGATGATTTC
aPK12_0090c	PKH_130060	GAAAAAAACGAAAGGGACGAACGGGGCGAACAGGGCAAAATGAGTAATATGAAAAAGCAA
aPK12_0100c	PKH_130070	CAAACGGAGAAAGAACTGCTAACTGTAATAGGGAAAAAACGATCCGACATGAGAATCTCA
aPK12_0110w	PKH_130080	AGAACTGGACTGATTATGCAACCAAATAGAAAAGGGCCAAGAAAGTCACTAAGGTTTAGC
aPK12_0120c	PKH_130090	TGCAGTTAATGTATGACAAAGTTTTTACCAACCCGAAGGATTCCTATACCAAGTCCACTC
aPK12_0130w	PKH_130100	CAAAAACAAACAAGGGGAAAACATCCAAAGGGCAGAAAAGGAAAAGGACAATAACAGTGG
aPK12_0140c	PKH_130110	TTTATTGAGGAACAGTCAACCCTAATTGGAAAGCCGAAGACACAAGTCTATATTTACAAC
aPK12_0150c	PKH_130120	AGTATCAGTGAGGAAAGAAGAATTTAAGAGGAAACAAAGGGGTAGAAGGGATGGATCGTT
aPK12_0160c	PKH_130140	AGGAGCAAGAACGAAAAAGAAGCGAATGAAGAAAAAATATCGGGAACAAGATGACGACGA
aPK12_0170w	PKH_130150	AGTTTTCGAAAGCGCAGAAAATTGCACCAACATTAACGATTCCCTAAGTGATGTACAGCT
aPK12_0180w	PKH_130160	AAAACTGAGTCAGAGAACGTACAAAAACATGTTGCCGGGTGCCTTGAGAAGATGAAAACA
aPK12_0190c	PKH_130170	ATTTAATGGCATGAAAAACATGGGAGGCAAGGAAGTGCGCAAACGAAGAAAGAACAAGAA
aPK12_0200w	PKH_130180	AAAGATGAAGGAGAACGAAGGAGGCGGGACCAAAAACAAAAGTCATAAATCTAAAATCGG
aPK12_0210w	PKH_130200	GAAGAACGCCATCACCAAGAAGGAAAACGCAGACAAGAAAAATAAAAGGACCAACAAAGA
aPK12_0220c	PKH_130210	CCAACCTTTCCAGTTCCTTCACTGACTATGTCTACTATTTGCTGAGTCCATCCAAATTTT
aPK12_0230c	PKH_130220	TGGGGAAATAAAGTGGAGGATATGTCAAAAATGGGAGGTGAGTTGTCAAGGACGAGTGAA
aPK12_0240w	PKH_130230	TGCTTAACCTTATGGGATACAACAAACCCTTTGATCGGCATGACTGGTACATTGACAGAT
aPK12_0250c	PKH_130240	GGATTTATTTTGTCCTTTCACTTTGCACCGAATCCTTTCTTTAGCAACTCCGTTTTGACC
aPK12_0260w	PKH_130250	AAAACAGACAGAACCAAATACCATCAAACTGCAAAAGCCTGGACGCAAAAATATGCCCAA
aPK12_0270w	PKH_130260	AGAAAAGGACAAGACCTGTGCGCTACAAAAAATGCCATTCAAAAGCGAGAAGAATAAAAC
aPK12_0290c	PKH_130270	ACAGAGTAACATCCCTGAAAATGAAGGAGCGACGGAGAAAAATAGGGAAAGGGAATAATT
aPK12_0300w	PKH_130280	GAAAGGGTCGTCAAACCCATCGTCAGCAAAGGATACATCAGTCCACTCAGCATTAAAAAT
aPK12_0310c	PKH_130290	CAAAGTTGTAGATTATTCAACATCCAAAACAGGAAAGCATGGTCATGCGAAGGCACACAT
aPK12_0330c	PKH_130300	AAAAAAAGAGCTGTTGTTGATGGTATAATTCAGAAGCAGGATGCGTACTTGGATGACGAC
aPK12_0340c	PKH_130310	ATGTGGATGAGCAAAAGTGGCAAAATAAAAGATAAGGAAGGAAAGGGTGATGTGAACGGA
aPK12_0350w	PKH_130320	TGGAAAATCAGGAAGGAATTGCAGATAGGGACAAGCGATTACAAGAGTAAAAATGCGGAT
aPK12_0360w	PKH_130330	ATGTACCTCAGAAAATTGCATGTATATTATTCCCCCGTCAGAAGCGAGAAGGCGGACGTT
aPK12_0500w	PKH_130530	GGATTGTAATACAGTGGATAGGGACACTAATAATGAAAGGGCAGCAACTCAGTCTGAACA
aPK12_0510c	PKH_130540	GAAGAAACAGAATGAAATGAATGACAAGGGAAGGAATAACCAAGGAGGGGTAAAAGGAGA
aPK12_0520w	PKH_130550	GGAATCAGTGCCTGTGTTTTACTCTTCCTTCTACATCAGCTAAATAAACCGCTCCATAAA
aPK12_0530w	PKH_130550	AAATAAGGAAAAAAGGCGAAGTGGATGGGGAAAGCGGAACGAGTGAGAAAAATGAAACAA
aPK12_0540c	PKH_130560	CTTTGGAGGTGAAGTAAATGAGTACAAAAATATGGGTGAAAGAAACAGCCTTGGGGAAAG
aPK12_0560w	PKH_130580	TAAATTTGATAATGAAGAGGTGGGGAGTGAGTACCTGAAGAGTGAAGACGAAATGGAGAA
aPK12_0570w	PKH_130590	GAAGAGGAACGAAATAACGATCTACTGGAAAAGAGAGAGATGGCAAATGGGAAAAAGGAT
aPK12_0580c	PKH_130600	AAAAAGGGAAAGGGAACGAGCACATAAGGAAAAACAGAAGCACAAATGGGAATGTAAGTG
aPK12_0590c	PKH_130610	GGGGCAAAATCACAACAAGGATAACTCACCACTTAACAAAAGGGAAAAAGACAACAGAGA
aPK12_0600c	PKH_130620	CTATTTTGCGCTGAAATAAGTCTAACGCTAAGAATCGGAAATGGGGAAACTCAACCTAAG
aPK12_0610w	PKH_130630	ATAAAATCGGAAGACCTGAGAAATGCCAAGAGGTTAAAGGAGTATGACGAGAAGAGTGAT
aPK12_0620w	PKH_130640	AAACAATGCCATACATCCGAGATTCGGGAGAAAATCACATAAAGGAACTAACAAGGGAAC
aPK12_0630c	PKH_130650	TAGAAGAGGAGTACAAATCGAACGTGAGAGAGGAAAAGAAAGATAAAATCATGAGCCCCA
aPK12_0640c	PKH_130660	TAGAAGAGGGGGAAAACGAAGATACCGGAAACATATTGAATGTAAAAATAAGCCAGACGG
aPK12_0650c	PKH_130670	GATGGAAGTGAGAAGGAAAAAGGAGGTTTATATAGAGTAGACAAGGAGAATGAGGAAGAG
aPK12_0660c	PKH_130680	TCGGATGGAAGATCGACTAAAAACGAGAGTAGTTACGAAAGGGAGCATAAATGTGATGAA
aPK12_0670w	PKH_130690	CTTGATAAGAACGTGCGGATAAAAAGTAGTTCTTCTGAAGGGGCAGACTTCAATTCGATA
aPK12_0680w	PKH_130700	TTAAGAAGATGGAAAGTAGAGGGAAATGTAAAAGCAACGAAGAGGCGGAAGCGACCAACA
aPK12_0690w	PKH_130710	ATATTAATGATCCCTCCAGACAGCCCCTCTCCAATATCAACTATGTAAACCTGAAGAAGA
aPK12_0700w	PKH_130720	CATTCACCAAAGAGCAGATTGAGGAAAAGGTGATGACCGTGCTAAAAAAGTATATACCTG
aPK12_0710w	PKH_130730	TAAAAACAACCCTCAGACGAAGCAAAGGCTATCAAGAAACGTTAGAAAATCGAGGAAGCA
aPK12_0720c	PKH_130740	CAACAGAATCAATCACTGTAAGCAGGAATATGTAAAGTACGTTCGGGAGAACAAAACCAC
aPK12_0730w	PKH_130750	ATATAAGCAAAGTAAATAGCACCGTGGTAGAGCTACTGGGCATGTCTGATTTGTTCAAGA
aPK12_0740w	PKH_130760	GTTTACCCGGATAAAACCATCTCCTTGTGCCCAACCTTTGGCCTTATTTACGTAATTATA
aPK12_0750c	PKH_130770	GTGCACGATTTTCTGTTCGGGGTTAACATTGTCTTTGCCTGTCTATTTATCCTATTCAAT
aPK12_0770c	PKH_130790	CCTCGACAGCAGTGCATCAAGTGCAAAAAAGATTATCACAAATAGCGCCCTGAAAATTTT
aPK12_0780c	PKH_130800	AGGGGGAAAAGAACTGTAGAAATTATGGTGTAAAGAAAGGATACGTAGAGGGGGAACAAA
aPK12_0790w	PKH_130810	TCATAACGCCAGTAGACGGCACGCAAGAAATCGCCAATCCATTCATATCGGAAGAAAAGT
aPK12_0800c	PKH_130820	CATGAAAAGGCCGAAGAGAGGAATAAGTGCAGTGATAGTAAAAATGAGGACACAAGAATG
aPK12_0810w	PKH_130830	TGTACCACCACGCAAGACGAACAACAAACGAGTAACCCAATATCAGAAAACAACATCTCC
aPK12_0820w	PKH_130840	TCACTTCGAGTTTTATTTAATCTTCTTCTGATCCACATTCTTCCTCCGTCTGTGGCTATG
aPK12_0830w	PKH_130850	CAAAGGAATGAGCCAAAGAGTGATTAACCAAAATGTGAAGAGAGACAACTACGAAGGTGA
aPK12_0840w	PKH_130860	GATAAGGCGAGAGAAGTAATGAATGATATCTTGAATGTGAAGGACGATGTTGGAAAAGCG
aPK12_0850c	PKH_130870	TCATAACAACTCTAGGAGATTACAATAAATTCAGGGAAAAATCAACGCCATATGTAACGT
aPK12_0860c	PKH_130880	GGGTCGTGCAGGTAGAAGGTGGAGCAAACAAGAAAATCGTGAAAAGTATAAGCAATATAA
aPK12_0865c	PKH_130890	TTAATAAATAAAGTGTTGAGGGCATTACAGGGCAAAGGAATTGGGAGTGATCTGGACAAC
aPK12_0870w	PKH_130900	TGACGTCGTTGGGGAAGATGACCTGATAAGCAAAATTAAAGAAAGAGAAATCCGACTGAA
aPK12_0880c	PKH_130910	CGTACAAAAATTACTATAGCGAGAACAACCCACTGACAGATGAAGCAAAGACAGACGAAA
aPK12_0890c	PKH_130920	AATACAAAAACCAAAAGTTGGAAACACACCAACAGCAGAGGATGTCACAAATGCAGCATG
aPK12_0900w	PKH_130930	AACAAACATCACCACATAGCAAACGGAACGACGAAGGTCTCATAATCAACGGGAGAACAA
aPK12_0910c	PKH_130940	ACAAATGTAAAGAGGAGAAATATCACCGAAGAAAATATGCAGACCAGGAGAACGCACCAT
aPK12_0920c	PKH_130950	AATATTACAGGTACAAGGAACACAAATAAAAAGGGCAAACGAGAGGAAGAGAGCACTTCG
aPK12_0930w	PKH_130960	AAAATAAAAAGAGTAAGCAACGCCCACCGCCTACTACTGACGGAAGAAAGAAACAAGATT
aPK12_0940c	PKH_130970	AGAAGAAAGTAAATATGGAAGGGCTGAAATAGACGATAAAAAATGTGGCGATGGTGCGGA
aPK12_0950c	PKH_130980	AAGAGGAGATGAGCAACAGAGCGAAAATGAACCTAAGGCAAAGTGAAAACTACCGAAATT
aPK12_0960w	PKH_130990	CCTATCAGCCGCACTCTTCGCTCAATTGCTCAATTTTCTACTGGACTCATTAAATTAAAC
aPK12_0970w	PKH_131000	TAAATATGGAGAATAAGAAAAAGGGGGAGAAGGTGAAGAAGCTGATGAGGGAAAAGGAGA
aPK12_0980w	PKH_131010	GAGGAACTACAAACGGAACATGAATACCACACGAAAATAATTGAAAGAGTTGGCGAATAC
aPK12_0990c	PKH_131020	TGACGCCATCAAAGTAACAAGCCAAAAAACGCAGAAAAAGAAAGCTGTGTTCAAAGAGAG
aPK12_1000c	PKH_131030	ATCAGTAAAAATCTTAAATGTGGCGATCAGGTCGGAAAGGGCGGTTATTCTAAAAGGCAT
aPK12_1010w	PKH_131040	CGGACGAGAATGACGAATTTTCCAACTTCCACAAGAATTTCGGATTTAATGATGCACAGA
aPK12_1020c	PKH_131050	GAAGAAGCAAAGGCGCTCTATTAAGAGGTCACTTAAGGAACAGTACAGATTGTATAATCC
aPK12_1030w	PKH_131060	ACCATAACGCGCATTCAAATCAGGGGGATAAAATACACGAAGAGAACTACTTCACAAAGA
aPK12_1040w	PKH_131065	TTGGAGGTACTAGAAAACGAATTGGAGAGGAGACAAAAATTCGGGGAGACATAAATATGC
aPK12_1045w	PKH_131070	GGATGTAGAGTCATCCGACACGATTGAAAATGTAAAAGCTAAAATACAGGACAAGGAAGG
aPK12_1050c	PKH_131080	CAACCACGATAATATGAAAACACCACCCAGGCCAAAGAAGCAACCAATAATGACCAAAAA
aPK12_1060c	PKH_125860	CTCCATTTATGACTATCATGTGAAGAAGCTGGATGGAACAACTGTGCCAATGTCTACATA
aPK12_1063c	PKH_131090	CTCCATTTATGACTATCATGTGAAGAAGCTGGATGGAACAACTGTGCCAATGTCTACATA
aPK12_1070w	PKH_131100	TTAAATTGAAAGCATTGGATGACATTAAAGAAACGGTCCTCTCGCATAGGGAAAGCAACG
aPK12_1075w	PKH_131110	ACATATTGTACGGATGAGCGGAATAATGGCAAGTGTGGGGAAATTGAACTGGAAAAAACT
aPK12_1090w	PKH_142970	GCAAAATACAAATATGGGGATTACGAAGGGGCAATAAAAATCTGGCTAAGAGGACTAAGG
aPK12_1100c	PKH_142980	TTGGTATGACTTTTTCACTCTTATGGCTACCCCTTGTTGCTATTTCCATTTATCTGGCAG
aPK12_1110c	PKH_142990	CACAGACGTTCTGATTTTGTCCTTCGTGATCAACTTGGGCCTGTTTTACTCCTTTAAATT
aPK12_1120c	PKH_143000	GAGATAGGGACTACAGAAGGGACGATGACTACAGAAGAGATAGAGATTATAAAAACGACA
aPK12_1130w	PKH_143010	AACAGACGATTTTTATCAACAGCACAAAACACAGGTATGAACCAAACCACAGGGAAAGAC
aPK12_1140c	PKH_143020	CAAGGATAATAATGACACGCAAAGAGAAATTACCCGCAAAAGGGGAGGAACATACAACAA
aPK12_1150w	PKH_080650	ATCAAACTCAGAAAAGTGGATAGCCACTTCGTGGAACAGATTAAGGACAGGTATTACGGC
aPK12_1153w	PKH_143030	ATCAAACTCAGAAAAGTGGATAGCCACTTCGTGGAACAGATTAAGGACAGGTATTACGGC
aPK12_1160c	PKH_143060	TGAAATATGCGAAGAGTTCGAAAGTTCGGAAGATGAAAGTGTTGTAAAGGACATGGCACA
aPK12_1170c	PKH_143070	TCAAAAATCAGGAACATTCGCATCAACACAAAATGCCGTAACGAAAAAGGGGTCTCAAGA
aPK12_1180w	PKH_143080	CAATATGGTAGCAAAATAATGCAGAACATCATGTCGAAGGAGCACAAGCATACAATGGTC
aPK12_1190w	PKH_143090	CCATATAAAAAAAGAATTTGACAGAAAATATGACCCAACATGGCATTGCGTAGTGGGCAG
aPK12_1200c	PKH_143100	TACAGGTTATGACGCGGAATTAATTCTTGATGTCCATTCGGAGTTGTTTAAAGTGGAGGA
aPK12_1210c	PKH_143110	ATGTATTCCACTAGATCAACCTCCACTACCACCCAATACTAAATGTTTCTGGTCAGGTAA
aPK12_1220c	PKH_143120	TTAAACATTTAAAGGGGCAATTGAAGGTGCACAGAAGAAGCAAAGAACAGGACCACCATT
aPK12_1230c	PKH_143130	AACGATCTGTACAAACATATAAGGGAAGACACTCCCGCCATGAAAAAAACTCCGTACATT
aPK12_1240w	PKH_143140	TAAACCCAATGTACCACGGAACGGAGATGATGAAAACTACTCCAAATTATACCACGAAGT
aPK12_1250c	PKH_143150	TTGTCACGAAAAGGAGAGACACTATCAATTATAAACTTCTACCCCTGGGCTACGGAATTT
aPK12_1260c	PKH_143160	AGATGTGTGACGAAAAGGCAATTTTAACGGAAGAAAGGAATGCGGAATTTATAGCTAGCC
aPK12_1270w	PKH_143170	GAAAATAGGGAACTGACGAACGAAGAACAGATAGATATGGCTCTCTCAAGAATAAGTGAC
aPK12_1280c	PKH_143180	ACATGCCACGTGATAATTGACGAAAAATATTACAACCTTCTGCCCGAAGCACTAGACAAT
aPK12_1290w	PKH_143190	AATTATAATTCCTTCTTGTACAGGATAGTTGTCGATGACTCGGACTACTTGCCTCCCTTT
aPK12_1300w	PKH_143200	ACATAAGCGATTGGACCATTTACATAACGCACAAAACACCGTACTACAACACGGAGAAAA
aPK12_1310w	PKH_143210	GAGGTTGCACGCCAATGTAACGGATGAAGCAGAAAATAGAAGAAACCAACTTATGATCTT
aPK12_1320w	PKH_143220	CTGCCTGCTGTTTTACCCCTTAAATTACACCTTCGTATGCCCAACGGAAATAATAGAATT
aPK12_1330w	PKH_143230	TAAACTCTCCAAAAATAACCACATTGCCCAAAATGCCTCCAGTGTAGCAAACAGCGGTAA
aPK12_1340w	PKH_143240	TGTCTGAACAGCAGAGACAGTCCTTAATGGAAGAAATTGGCAAATCGGAAAAACAGAGAT
aPK12_1350c	PKH_143250	AATCTTGATAAGTAAAATCGTTCCCAAGACTACGACCAAGTCTGGCCTCTTTCTGCCTGA
aPK12_1360c	PKH_143260	GGTGGGTCAGGGAGAAGAAAACACACATAATAATAAAACGAACAAACGGGAAGAAGTATC
aPK12_1370w	PKH_143270	ACAAGTGGAAAGAAGCAGGGGGAAATAAACGAAGCAGACAATAGGGACGAAGTTAATAAT
aPK12_1380c	PKH_143280	TGGCCAAATAGAGAAGGTATACAAGAGGGATGAATCAAATAGCAGACACATAGAATCGAG
aPK12_1390w	PKH_143290	ATTTAAGGAAGTAACGAAAGGGAATGATAAGTTGATAGAGAAAGTGGAGAAGAAGACGCC
aPK12_1400w	PKH_143300	CAATAAAAACACGAAATATTTCAGCTTCGACATAGAGGAAAGCAGAACGAATGGCCAGGA
aPK12_1410w	PKH_143310	GGAAGAACATACAAACGGACAAAGATAACACCTCCATAGAACCGCATGAAGAAATTTTAA
aPK12_1420w	PKH_143320	AAGATTGAGAACTGGGGAGAAAAAGTGAACCCACGTGTGAATACAGAGAGAAAAGGAAGA
aPK12_1430w	PKH_143330	GAATGAAGTGAAAATGTGGGTACGAGACGAACGGGTAAATGGAGAAAGTATAGTGGATAT
aPK12_1440w	PKH_143340	GTAGTGGTAGAAAATGATGATAATTATTTAGAACAAATATCAGAGAAACGCAAAAGATCT
aPK12_1450c	PKH_143350	GAGAAAAATAAACCTCGATTATTGTGTAGCGGACCCATCCGTTGACGAAATTGCATTAGC
aPK12_1460w	PKH_143360	TGTCGTTCATTTCGTTCTTTATCTATTCGATCTTTTTTCCCCTGCCTTCCATCTACTCTG
aPK12_1470c	PKH_143370	ATGATGAAAATGCAAATGACGAAAATGCCAATGACGAAGACGTGGATGAAACAACCGAAG
aPK12_1490w	PKH_143390	TGGCTAGCTGTGAACAGATGAAAGAATCCTGTAGTGGTAATGGCTTCGGTAAAAAGTATT
aPK12_1500w	PKH_143400	GAATGAGAAAAAATTAGTAAATGCGGAGAAGGTAACAAACGGAGTGAATTCAGGAGAGCC
aPK12_1510c	PKH_143410	CTTGGATCCCAACGAAAGAGAAAGTGAGGACATATAAATTACCTAGGCAAAGCAGACTTA
aPK12_1520c	PKH_143420	ACACTAGGCAACTACTTTACGAAATCCGTAGATACAACAAAGGCTTGAAGGTTTTCTGCA
aPK12_1530w	PKH_143430	AAGGGAGGAAAGTGAGATAAATAACCACAGTGATAAGAATGACCAGAACGATAAAGGTGC
aPK12_1540w	PKH_143440	AAGATAGACGGTCAAACAGACAAAGAACTCGAGGGAGGTGAAGAAAAATACTACGATAAG
aPK12_1550c	PKH_143450	CCCTTAGGAAAAAGAACCCAATCGATATGTCAGACAATTACAACATAGACAAGTCCGTGT
aPK12_1560w	PKH_143460	TACGCCATGGATGAAAGCCTGAAATACCTGAATGAGTCGGTGTGCTCAAATTATAAAGAA
aPK12_1570w	PKH_143470	GTGGAGACAAACATGCTGAACAGGTCGTACACAATATACCCCAAATTCGCTTAAGTAAAA
aPK12_1580c	PKH_143480	ATGTATAAGGACATCGAAAAGGAGGACACCGAAAAAACAGGTGAGGGAAAAAACGAAAAG
aPK12_1590c	PKH_143490	GCCCAAGCTGCTCATTAACCATTAAAATAATATACAGCCCGAACGACTTAAAGAAGTATG
aPK12_1600w	PKH_143500	AAACAATGGAAGTAATGAGGAAAGTAAAGGTGCAAATAACAGAGCGACATGCAGCAAGGA
aPK12_1610w	PKH_143510	GATTGTTTTAAAGGAGACCTAAAAGAAACCAGACCATGTCAAGTACCTCTACCACCTTGT
aPK12_1620w	PKH_143520	GGCTACACAAATAATCTTCTACGGGATGGAAACTACCAACTGTCTAACATTGCACTAACA
aPK12_1630c	PKH_143530	CTAAAGGTAAAAATGGACGAAAGCGAAAATGAGCAGGAAAACGTGAGCGAAAATAAGAGG
aPK12_1640w	PKH_143540	AGAGGAACTACCGAAACGTCACGAGAAAGAATGACCTCAGCCACTACATAAACAAATATA
aPK12_1650c	PKH_143550	GGTTGACCAGATATTTTCAGCATTGATTTTAGTTTCCATTGGCGCACTGAGCAGCATTTT
aPK12_1660c	PKH_143560	CACACTACAACATCATCGACAATAGAGACAACCTTTTGAGAAAGCTGGAAAACCAGAAGA
aPK12_1670c	PKH_143570	GAGTGCCATCAAGTATTTCGACATCAAGCAGAACAGAAACACCGACTACAAATTTTCGTA
aPK12_1680c	PKH_143580	ATGATAAATGTCTTGATGAACTCAATTGCCTAATAAATAACTCCCCCAGTGCTGCTGACC
aPK12_1690c	PKH_143590	GGATAACAAAAACGAACGACTTCCCGATATACATAGGAGGAGCACCATATTCAGTAGAGT
aPK12_1700c	PKH_143590	TACCAGAATGTGATGTCTCCATCGACACGGCAATTTGTATTAATAACGGGCAAAAAATCC
aPK12_1710c	PKH_143600	TAGAAAACCAGACCAAAGGCGACATGGATAATCATAGCAGAAAAGCTAAAGATGGATGCA
aPK12_1720w	PKH_143610	ACACCAACAAGCAAAGAAACAGTAGCCAAAGAACAAGGTGCAACAAAAGAGAGTGACAAA
aPK12_1730w	PKH_143620	CATGTGAATTTTCCGGAGCGAGTTCTTCTGTGTACAACGATAGTGATGATTATGTAAAGC
aPK12_1740c	PKH_143630	CCAACGGAATACGAATAAACATAAACAGCCAGAATAAGAGAGGACACAACAACTCTGTGA
aPK12_1750c	PKH_143640	GGGACGGATAAAAACTGTATTACCTTATTGCCCTATGTAGGTCCTTCCATTAAGAAAGGA
aPK12_1760w	PKH_143650	ATACAGACAAGTGTGTAAAACTAGCACAACAAATACGGAACAACAATCAATGGTGCGGAG
aPK12_1770c	PKH_143660	GCAGAAGGTACACCATAGGGGGACACGCAGGAATACAAAAGCATATAAATAAAGAATACA
aPK12_1780w	PKH_143670	ACTCGAAAACGACGCAGAAACAAAGGCAGATCCCCAAATAAATAATGAACAGGCCAATAA
aPK12_1790c	PKH_143680	ATCTGAACAAATGCGATAAAGGAAGCGCAAAAGTGAATCGTGCCAAAAATAGGACTATCC
aPK12_1800c	PKH_143680	AAAGACAAAGCCGATTTAGGTAGAATGCAAAAGTGTGCAAGGAAAGAGCTGCGGTTAAAT
aPK12_1810w	PKH_143690	AAGGAGCGAAGGGGAAAAAGGTGATGAATCCAATAGACACGAGAAACACATGTACAAATA
aPK12_1820w	PKH_143700	AAATGAAGAGAAGGCGAATGAAAAGAAAAGGGGCAAGGAAATTAGGGTTAAGGGAATGCA
aPK12_1830c	PKH_143710	CTATGGAGAAATTTGGCCTATCCGTAATTGACTGTTCTTGGAAATCGCTGGACTTATTGA
aPK12_1850w	PKH_143720	AGCGAAAATGTCCTGTCCTTTTTCATAAATGTGCAACTGTATCTAGCCTCCCTGCTTTAT
aPK12_1860c	PKH_143730	TGCGAGAGCGGGATTTTTTCGAAGACGAAGGAATTGTAGAAACCAAGAGTTGCAAATATT
aPK12_1870c	PKH_143740	CACATTCGTGAAGAAAATCAGTATACAGGAGAAAATGGGCATAAAGCGGAAAGTTACGGA
aPK12_1880c	PKH_143750	AGTGGGTAGAAGAGTCCAACATACGAAGAACAGGGCATCTGAACATAAAAGTCAATGATT
aPK12_1890c	PKH_143760	ACGTATGATGATGGGGACACAGAATGGATGACGCCGTATTTCCTATTTCAAGAATTGTTA
aPK12_1900w	PKH_143770	AGAAATTAGAAGCAAGAATAAGGCAGAGGCCATTGAAGAACTAGCCATCGCGGAAAAAAT
aPK12_1910w	PKH_143780	GGCATGACATGGCTTCAACAAAAGAACTTTAACAAAAGACAGCTGAGCAAGTTCGAGATT
aPK12_1920c	PKH_143790	TTTAAAAACGGGGAGGAAGAGACAACCCACAGGAATGATATAACAACTACAGACATGCAA
aPK12_1930w	PKH_143800	AGTGCCGCAGACGGTGATTAAACAAGTGCCTAAGATAAAAACAGTAGAAGTGCCTTATTA
aPK12_1940w	PKH_143810	TGTAGAAGAACTACACTTGGGTATCACCCCAAACCAACTAACCACTAACAAAGCAACATT
aPK12_1950w	PKH_143820	AATGTCGAGATTTTTGACCACAAGGAGGAGGTCAAGCACTTGGTTTGTTTAGATATGTGT
aPK12_1960w	PKH_143830	AAAATGAAACAGAAGGCTGTAGATTGGAGGATAAGGTGGAAGGAGAACAGAATGACAAAC
aPK12_1970w	PKH_143840	TGCAGGGAATATTTACATCGGGGTTGGTATTTTTGACGATACGTATGATTTGGACGAAGA
aPK12_1980c	PKH_143850	CAGAGCCAGGGAAAAACGAATCCAACAAGTATGACAGAGATAAAGGTAGAAACACAGAAA
aPK12_1990c	PKH_143860	TTATCATCCCGAATGGGGTCGGAGTTGACATTGGTTGTGGTGTTCTATGTGTTAAAATTA
aPK12_2000c	PKH_143870	ATCAAATAGGAGGGCCTATATTTCTACCTTTATCCAACAAGACCCACAGAATAACCCACT
aPK12_2010c	PKH_143880	GTTAAAGTGGAGGAGACGGATGACCCAAACAAAAAGACAAGAACTGTAGAGAAGAAAGTA
aPK12_2020w	PKH_143890	GCAACCCTGCTATGTGTGGAGATGTAGTGGGTAATAACGGAAACAGCGATAATAATAATA
aPK12_2030w	PKH_143890	TTTGCAAAATGGTAGTGATTCAAACAAGGGTGATAAGAATTGTGGTGGTCGGCACGTAAA
aPK12_2040c	PKH_143900	AATATGGACTGAACATATGTGGTGAAGGTGGCGAATATGAAACGTGCACTTTGGATTGTT
aPK12_2050w	PKH_143910	AACGAAGGAAATACACACATTAGTGAGCAGAGGGAGAAGAACGAGCACAAAGAAGAAATA
aPK12_2060w	PKH_143920	AAAGAAGAGAAATAGACGAATTAGCGGAGAGGGAAAAATTGGAAAGCGAAGTTGAAGAGC
aPK12_2070c	PKH_143930	GAATAATGACATAACCCGCGTTAACCTAATATGCAAAAATGTGGAAGCGACACTGCACAA
aPK12_2080w	PKH_143940	GATAAAATTAAGAAGGTCATGGGGAGACTAGAAAATAGGGAAATCTCTTCCAAAAGGGGG
aPK12_2090c	PKH_143950	GTAGAAGCCTTAAACAAATCTCTTCTCGAAATGGAGACTCAAATAAACGATCGTCTGTCC
aPK12_2100c	PKH_143960	GACCAAGATATACAGAAGCAATTCGAGAAGTATGAAGAGAGTGTAAAGAGGAACAGCAAG
aPK12_2120c	PKH_143980	AAGGAAAGTAATTATGCAGGAGATGCTAAGAAAGTAGGGATAAGCGACCTTGTTGACGAA
aPK12_2130w	PKH_143990	AGTAGGTGGCTCAGGAGGTACTATGTCGGGTCAAAACAGAGGAGTTATTGAAAATTATAA
aPK12_2140c	PKH_144010	ACTCCTCTGCAAAACCTCCGAAGATAGTAAAATACAGCGCACCAACAAAGTTCATGAAAA
aPK12_2150c	PKH_144020	GGAAGATAAAAAGAACTGTGTGAACGTGGAAGAAGCAATCCCGAATTTGGAAGAAATGGA
aPK12_2160w	PKH_144030	TGTTCTCCTATGTGGCCTACACTTTTTTCTTCCAGTACACAGATTATAATACCTCCTTCG
aPK12_2170w	PKH_144040	CCTCGATGCTTCTTGTGCATCTGGCAAACCTTATTTATGGTTACAGGGATTAAAATACTG
aPK12_2180c	PKH_144050	CTTCCCACTGCGAGAAAGAAATCAACCTAAGCACCTAGACCTATCGAAATACCTAAATAT
aPK12_2190w	PKH_144060	AGGGTAAAGAATGGTATTGAAAATAATGGCAGAGGATGCAATAACTGCAGAGATGGGGAT
aPK12_2200c	PKH_144070	ATAGCACCAGTAACAACGTATCTCAGGTTTTGTCCAAAGTAGGAGATCAAGTGGAGAAAA
aPK12_2210w	PKH_144080	TGGACAAACGACGCATTTGATGAGTATAAAAAAGTGGAGTATGAATTTGAGAGGGAGCAC
aPK12_2215w	PKH_144090	TGGAACCACAAGTTAAAAAATGGAGCGTGGGAGGGGAGGGGAAGGAAGAAGAAAAGAAAA
aPK12_2220w	PKH_144090	CTAAGGAAGGGGTTTCTATGGAAGAGGTTCCTATGGAACTTGTGCCTATTGAGGAGGTTC
aPK12_2230w	PKH_144100	CTTAGCAGATGCAGAAAGAGCACTGGACACGTTAAACTATACAAATATAAAAGGACAGCC
aPK12_2240w	PKH_144110	TGACGAAAGCCTAGACGGAGAACAAATCGAAATAGGACATGAAACGGATGAAGAACATTT
aPK12_2250w	PKH_144120	ATAATATTTTCTTGGGACCCATTGAGCGAGGTGTGATGATGTTTGACTACGCGGTGAATC
aPK12_2260c	PKH_144130	GATAGACACGACTGGTATGTGAATAGGTGCGGTAAAGAGGTGAAGTACATTTTGGATTAT
aPK12_2270c	PKH_144140	CTACGATCGGGAAAAGGATTTCGGTTCTGGTGGAAGGGAAATTAATACAATGGAGATATT
aPK12_2280w	PKH_144150	CAAGGGATGGAGAATAAAAATACGGAGGGAGGTGTAGAGGAAAATGAAAGTAGTGAAGTT
aPK12_2290c	PKH_144160	GCCGATGAGCTATATGACATTTTTGGAAAGTATGGCACAGTGAGACAGATAAGAAAAGGA
aPK12_2310w	PKH_144180	TGGTTCGGATGGTGGTGGAAGTCACCAAAAGGTTAGTAATAGTTTTTTGCATTGGTTAGT
aPK12_2330w	PKH_144190	TAAAAAACATTGAGAACCGAAATGAATGGTGCATAAGTAGGCAGAAGTACTGGGGGGTAA
aPK12_2340c	PKH_144200	ATCCAAAGCGGAGACGACATGAACTATCAAAACTCTACCGAAAGAACAGATGACTTAATC
aPK12_2350w	PKH_144210	AACTGATGCTGATGACCACAAAATGCATCTCCACTTGCGCGAAAAAAACACATAATGAAG
aPK12_2360c	PKH_144220	ATAATCACAAAGCACAACAACGGCATTACACATTCCCTACGTGGAAACAAAACAAAAGGG
aPK12_2370w	PKH_144230	CAATGCAGAAAAATGGAGCTGTGGGGAATAAAAAATCAAACCGTGGTGGTAAGCATGTAA
aPK12_2380c	PKH_144240	AAGAGGCAACGAAATGGGGAGAAAACGAAAAGAGTGATTACCAAGCTGATAGAGTGAAGA
aPK12_2390c	PKH_144250	ATTTCAAGGGTTTAATTCGCAAACGGAGGTAGACGTGGTAAACAGTGAACACTACTTTAG
aPK12_2400w	PKH_144260	ATATTTTAAAAACGCCTTTATCAACACTGCTCTTCCTCTCATCCTCTTCTCGGAACCCAT
aPK12_2410c	PKH_144270	GGCAACCTTAGAACATTTATCTCCAACTACATTCGCAGGAACAATAGCATACACCACAAA
aPK12_2420c	PKH_144280	AAGCAACGCTATGTGAGGGAAGTAATAAAATATCAAGCGCAGAAAAAGGACACTACGGAA
aPK12_2430w	PKH_144290	AGTTTAAGAAACACTATGCGGTATGCGGACTGAAGGATTATGTACCAACAAATGCAGGAA
aPK12_2440c	PKH_144300	AAACAAAGAAGAAGGGGGGGTATCACCGACAGTCATGTTGAACAAATTAACGTAACCTAT
aPK12_2450w	PKH_120640	CTGGACAAAAAATACCCAGATGTAAAACTAGCCCTATGTAGAATCCGAAGCAGCTTAAAG
aPK12_2580c	PKH_144430	AAAATTCAAGGGGAAAAAAACCGTGAAGCAGACAAACGGGATAGGAAAAATAATGGGTCG
aPK12_2590w	PKH_144440	AGGCGGAGCAGACACACCAATTATATAACGGACACGAATAGCGAAAAGATGATGAATAAT
aPK12_2600c	PKH_144450	ATTGAAGGCAAAGACGTATAGGAAAGACCAAGAGATAAAGAAACTACAAGAAACGAACTG
aPK12_2610c	PKH_144460	TTGCAGGGGTAGGTACAAGGGAGTATTATAAGAAGTTAGGGTATGAAAAGGAAGAAACGT
aPK12_2620w	PKH_144470	AAACAAGCACAAACACCAAGTGGAGAAGGAATACATGATCAAAACAGCTGAACCCATAGA
aPK12_2630w	PKH_144480	GTGAAGCTGACGGACGAAAGTGATAAACTAGTGTTCGTATGTAACGGGAAATTAAGAAAC
aPK12_2640c	PKH_144490	ACGAAGAGATAGAAAGGGAAGAAGTAAAGAACACAAGGACGGATGAGAGGAATGAGAAAA
aPK12_2650w	PKH_144500	TCACCTGATAAAAATGTTGTTAGTCCTTTCTCACTTCACATCCAACTGGACCATTACTGC
aPK12_2660w	PKH_144510	ATTTTTCGCAACTTATTTCTGAGCTTAAGAGGGGACCTGATTTGCCCATTAAAGGGAAGT
aPK12_2670w	PKH_144520	ATTCAAGAAGAAGAAGGTGTTGAGAGTAAGTCATGGGAAAGACGACAGGAGGAAGATAAA
aPK12_2680w	PKH_144530	GCCGATAAAAATACACAGTACACTCTCTCACCTAATCCCCAAGTACTCTCCAAAATTGAT
aPK12_2690c	PKH_144540	CAAATAAAGGAAATCGTACAGAAGGTAAACGTGGCAGTCGAGAAGGTTAAGCATATAGTG
aPK12_2700w	PKH_144550	CCTGAATGATGATATTACTGCGAATCAAGAAACTGAGCGAACGATAAAGGAGTACACGAA
aPK12_2710c	PKH_144560	CAACCCGAAAGTCAAGTCCGGAAAGGATATTGTAGAAAGGAAACCAAAGAACAGAATAAC
aPK12_2720c	PKH_144570	CTGATTCCTACGACGGATCACTCCAAAAACACTCAACAATAAATAACGATCTGAAGAACG
aPK12_2730w	PKH_144580	TGCCTCCATCATCCCTATCATGCTACACTTTTACTACTTTTTTCCATCCTTCATTCCTGA
aPK12_2740c	PKH_144590	AGAGTGGAAAGTATAGGAAAGAGGAACAAGAAGGAGATCAGAAGCAAAATGGAAGAGGAA
aPK12_2742w	PKH_124570	GTACATACCCCCTTGCGAGACATAAACTTGTGCTTCTTGGGTTTCTTAATTCCATTTTTG
aPK12_2750w	PKH_144600	TACCTTCTTTGTCTACCTCTCCGCCTTCACCAACATTATCACTCAGTTTTACGTATCATT
aPK12_2760w	PKH_144610	GGGTTACGAGCATAAGTGGAATCAGTAGGTCGAACAACACTGCCCTGGCAGATAAAATTA
aPK12_2770w	PKH_144620	TAGTGGAGAGTGATATTGGAACAAAGTGTGGGCTCTTCGAAGTAAAGAAAATTGGAGATG
aPK12_2780c	PKH_144630	GAGAATTTGAAGTATTACAATGAGATGGAGATGCAGAAGCGAAAGCAAGGATGCAGTCAA
aPK12_2790w	PKH_144650	TATGAAAGTAGAACCGATGAAAAGGAAACGCAAAGGGAGATAAAGCGCCAAATGGAAAGT
aPK12_2800c	PKH_144660	TCCCGTGCCTGAAGGAGCACATCCAGTTAGACAGTGAAAACAATATAGATATAATACAAC
aPK12_2810c	PKH_144680	GTCCAAAAAGAAGATACTTAAAGTTGAATGCGCATGTGACGAAATAGCCTACGTTTCCTC
aPK12_2815c	PKH_144680	GAATATGATGTGGATGACTGTCCCTATAGGTCGATATTTTATCTGTGGAACGAGAAGAAC
aPK12_2820c	PKH_144680	AGAAATACGACGCACACTTTTGCGAATTCTTCATTGATGAGTATGGAGAGCGTAGGAATA
aPK12_2830w	PKH_144690	AGAGGCACAAAGGGAAGAAGGAAGAGGATTAAAAGGGAGAAACATAGAGAGGAAGAAATA
aPK12_2840c	PKH_144700	AATGAAAAACGCAGGAGTCGTGTGCAACAGAATAACGGAGCTAAACATTAACTCAAGGAA
aPK12_2860w	PKH_144710	AAGAGGATAATGATACAGAACTCAGCTCTAGCGAAAATACAGTCGAATACACAGAAAGGG
aPK12_2870c	PKH_144720	ACCATACAACATAATGGAGGAGAAGAGATTAGCAACCCAAAGCACTTCCTTTCGGACAAA
aPK12_2890c	PKH_144730	CATCGCCTACAAAGCAATGAATATTGCTGCAGACATGTGTTGCCATACGAACAACAATTT
aPK12_2900c	PKH_144740	AAAACGAACGATGCGAAAACAAATTCGAGGCAACGGTGAAGGACGCAGATAAGAAAATCT
aPK12_2910w	PKH_144750	CATCCTCAACGAAAAAGCACCAGTCTTCCTACGGGTGAACACAAATAAAATATCACGAAA
aPK12_2920w	PKH_144760	ATTGTAATCCTATGGGTAGAGGATATAAGTAACAAGCAGTGGAGGAATGGACAGGTCATT
aPK12_2930w	PKH_144770	GACGAAAACTACGACAGCAGTAATTACTCAGAACCGAAAAGAAGATCTACCAAGGATCAT
aPK12_2940w	PKH_144780	GGAAGGGGAAAATCAAAACGAATGAGAAGGACTACAATTATGGAGGAGAATTCGAAAGCT
aPK12_2950w	PKH_144790	AAGATGAGCAAATGAAACAACACTTAGAGGAGGGAAAGGCACAAACAGAAGAATGCAACT
aPK12_2960w	PKH_144800	TTCGAGCTGATCATGATTTGACTATAGGTGTAGAATTTGGGGCGCGACTAATCAATTTAG
aPK12_2970c	PKH_144810	CAACTTGAAAGAGAAAAAGACAAACGAGAGGCATGTAGCCTAAGCAAACAGGAAGAAGAA
aPK12_3030w	PKH_144890	AAGCAGATCCTGTGGCAAAAAGTGAAAGCAGCAGTGGTAAGAAGGTTGTAAACAAAGAGA
aPK12_3040w	PKH_144900	AATAAGATGGAGACAGACATGTACGAGGGGGGCATAAGGATTGTGGATCTGGATAAAGTG
aPK12_3050c	PKH_144910	ATGCTGAACTCAATCTTTGGCAAGACACACAAATGGAGGATAAAGAAAGACTCCTTTGAC
aPK12_3060c	PKH_144920	TGGAAATACAGAAACGGAACAGAAAGAGAGGAAGTTTAAATACGAGGATGCAACCAATGC
aPK12_3070w	PKH_144930	TTCAAGCAGATGGGAATTATCGTAGACAATGTACAGCTGGATGTAGAAACCTTACACAAG
aPK12_3080w	PKH_144940	AGTGAACTATCCCCTTGTAGCATCGGCTATCCTCCTCTTCAGCATCACATATTATTTTTT
aPK12_3090c	PKH_144950	CTTGTAATAGTAACTTGAGAAAGCAATTGAGGGATATAAAGAGGGCAAAAATTCAGGAGC
aPK12_3100c	PKH_144960	AATATGGAACTGAACAGAGAAAAAAACGAGAGGAAGAGAAGTGAATGGTACGAGAGGAAC
aPK12_3110w	PKH_144970	AAAACACACACCCCACACGCACCACCAGATAAGTATCATTGAGGATGGCAAATTTCTAAA
aPK12_3120w	PKH_144980	ATATACATGCCAATTACAAACGAGACGTACGAGGAGAGATGCCGCAGAACAGGACATCAT
aPK12_3130w	PKH_144990	ATATAAGCACGACACCAGCTACAAACAAATCATCGCATGCATCCTCAAATACGGAGTAAA
aPK12_3150c	PKH_145010	ATTTCAAAGCGGACCACAACCTAAACATAAACATAATCAAATCGTCCTCACCGACCAGTT
aPK12_3160c	PKH_145020	GGAGTTCAAAGTCAAACATTAACCGTCAACAGACAAATGAATCGCTACTTCATCCCTAGA
aPK12_3165w	PKH_145030	AAAACGGAAGATAAAGCGGACAGGAGGAATTACGATGAAGAAGGTGGAACAATGTACAAT
aPK12_3170c	PKH_145040	TCAGCTCACTTCAAACAACTCTACAGATGATACCAAGACACATAAACACAGACAACTCGT
aPK12_3180w	PKH_145050	TTACACAAGAGGGACGATAAACAAGTAGTACAGGATGAACAGGTCAAAGATACAGTGGAT
aPK12_3190c	PKH_145060	ACGAGAGCATCAACGCAGAGCTCATGAAGTACATTCAATACGAAAACAACAACTACACAA
aPK12_3200w	PKH_145070	TTATGTCTCTGAAGGGGATAGTTATAGGATTTATGAGTGTAGCGAGCGTGAATTGCTTCT
aPK12_3210w	PKH_145080	CAGTTTGCAAGAAAAAGGAATAAGCATAGAGGAGGGACAAGGCATAATCGACACATACAT
aPK12_3220c	PKH_145090	GCGTGGGTCTCAGGAGAATAGAAAATCGTATAATAAAACGGATGAAGGAGAGTCAAGATT
aPK12_3230w	PKH_145100	GCATTAACAAGAACCATTACGAAAAAGCAGCTCAGATACTAAGACAGAAGGGAGAAAACG
aPK12_3240c	PKH_145110	AAAAGAACTTTTTATAGACATCAGAGGAGTTCATCCAGAGAAGCACAAGTCACTGGGAGG
aPK12_3250w	PKH_145120	TAAAGTGAAGAAAAAAAGGCATAGAAGACGCAGGAGAGGAATAGATCTTGAAGGGGAAGA
aPK12_3260w	PKH_145130	AAGGAAAATGAAATAGAAACGGAGGAGAATTTCGAAGAGTGGGAGAAGTGTGAAACAGAG
aPK12_3270c	PKH_145140	ATAGAGGAAGAAAAACTCATCGCAGAGGGAAACAGAGAACAGGAAAGTGTGGTAGATATA
aPK12_3280c	PKH_145150	CCACCCCGATAACTGCCCTTTACTGTTCCTATAATGCGAAACCAAATGAAGAAATGAATA
aPK12_3290c	PKH_145160	GATACTACTACCTCTTTCTAAATCACTACCTGACTATGCAGACATTGTTCATGTCCCCAT
aPK12_3300c	PKH_145170	ATAATTTACTTAGCAGAGAAAACATCAAGACCATTCGGCACAAAGACATTGAGGGGGTTG
aPK12_3310c	PKH_145180	TGCGACTAGCTCTTATGTCGGAGTCTGTGGTCCTGTTTTGTATCTGTCTAATTTGAATGA
aPK12_3320w	PKH_145190	AATGGGACGAAAAATCAAGGACATTCAAAAAATCAGCTCTTGGAGCAGGAGGAAAACGAA
aPK12_3330w	PKH_145200	TTAAACAGAACCCATCCAGTGGAGTGAGCAGAGGAAACAGCACAAGCGCTCAAAGCTATT
aPK12_3340w	PKH_145210	CCAACTTGGTAAGCAAAGAAAAGACAATAAGGATAAGTCCCCAGAAGGGCTTTGTCATAA
aPK12_3350c	PKH_145220	TAACACAACGACGGACTTGACCCTGAGCGAAACCAAACCCACGGATAAAAACGACCCCAT
aPK12_3360c	PKH_145370	ATAAGTTAGATGCAGTTGGGAATGTGACGAAAGCAAATACAAAGGGGTACAGTGTTGGTT
aPK12_3370w	PKH_145380	AAGGTGAAAGGTTACGAAGTGGAGCAGGAAGAAACAAACGTCAAAGAAGATAGAATGAGA
aPK12_3380c	PKH_145390	TGACCTGGAGCACAAGTACATAAACAATATCTGCATACAATACAGCGAACTAAGGAAGTG
aPK12_3390w	PKH_145410	ACATGCAACATAAACGTGGACGGAAGGGAACGACTGCAAAATGATTACAATCAGAACTTT
aPK12_3400w	PKH_145420	ATGACTACCAGAGGCGCAAAGGAAAAGGACATGGAATTTATCGCAGATATTTTGGACAAA
aPK12_3410w	PKH_145430	AAAAAAACCTTACCCATTCATAGAGAACCACCATTATTCACAGACCAGAGTACCGAACCT
aPK12_3420c	PKH_145440	CACGGAAGGAAAAATGCTTTAGGAGAAACTAATGGAGGAAAAGACAGGGCAAACAATATG
aPK12_3430c	PKH_145450	GTGTGTAGAAGACGAAGCGCACGTGAAAAACATAGAGGTAGATATAAAGAACAACCAGAA
aPK12_3440w	PKH_145460	TTCTGCAAAACCTCAACAGACAGAGAGACTCCATAAAGAAAGGATTATCCAACATGCCTT
aPK12_3450c	PKH_145470	TCCAATCGAGCGATCCCGTAATGGAAGAATGTAATGAAAATATTGAAGGCCTAAGTCTGT
aPK12_3470w	PKH_145490	CTCCATGGTTTCTTTCCTTCTTAGACTGATCAACTGCTACTACCCCTACACTCTTAATTT
aPK12_3480w	PKH_145500	AAGCATCCTCATGGAGCAAGAATTACGGGAAGACACCTTTGAACAATAGTCATCAAGTTT
aPK12_3490c	PKH_145510	TGCATACCGAACATTCCACGCCAAAAGAAGACACAAGGAGAAATAAAAAAATGCGAGTTC
aPK12_3510c	PKH_145530	AAAAAATTAACGACGTCGATATAACCCCCAACGAAGAGGAGTTAAAGGCCAACAAATCTG
aPK12_3520w	PKH_145540	TGCTCCTCCTCAACCCTTTCTGCTTCGTCTTAAGTTTTTTTGTATTATGGGCGTACTTTT
aPK12_3530c	PKH_145550	AATTGAGTTTCTATTTTCCAAGCCCAAAAGTGTATCTGCCAAATGCTACTCTGTGAAGGG
aPK12_3540w	PKH_145560	GAAGACAAATGTGATGAGATGGAAAAGGAGGAAAGTAACACCTTAAAAGAAGGGGAACCT
aPK12_3550c	PKH_145570	CAATATGATCCTGCATCTGAACAAACACAACATGACGCAAAGTGCAAACTACCTAAACCA
aPK12_3560w	PKH_145580	AGGAGAAAAACCAACAAAGGATCAATGACCAGAATAATGACCAGGAGAACGATCAGGATA
aPK12_3570c	PKH_145590	AGCTCCCCTTTTTAAACCTCGACACTTTTCTATTTCTGGTGGAATATTTACGCGACAACA
aPK12_3580w	PKH_145600	CTACAAGAGTACAACAAAATAACCATAGGAGACAGCTATTACTACACCCCAAAGAACCCA
aPK12_3590c	PKH_145610	GTGATGCGAAGAAAAAATGAGAAGAAGAAACGAGAACTGGAGAAAAGTGGAAAGAATGGC
aPK12_3610w	PKH_145620	ATCTAGCGAAAGCGATGTGTGCGAAAAACGCAAGCGAAAGAAACAGAAAGATAAATCACA
aPK12_3620c	PKH_145630	TAGCAGAAGATGCGAAGGGAAAAGCAACAGATAAGACAAAGAAGGTACAAGAAGAAGCAA
aPK12_3630w	PKH_145640	CGTCCCCGAAAATGCAGAAGAGGCAAAAAAACAGTTAGAACAAATGAAAAATACGGAAGG
aPK12_3640w	PKH_145650	GACCACATCACATTGCAGGACTACGAAATTAAAGATGGCATGAGTCTCGAGCTATATTAT
aPK12_3650w	PKH_145660	ACAAAAGAAGAACAAACGGAGAGCAAGAGATTCGGATTAGGAAAACCCTGGAAGAGAAAA
aPK12_3660w	PKH_145670	ATGTTTTCAACCTCTTCCAAACTGTCATCAATCTGTACATCATATGCTCAGGCGTTCTCT
aPK12_3670c	PKH_145680	AATACACCCCTAAATGATAGTAACCTTTCGTACAGTTCTGTTCAGTCCTTCGCATGGAAT
aPK12_3680c	PKH_145690	GGGAAATAAAACAAACGAGTACCTCCACATCTACCAGCGAAAACATAGGACCAAAGTTAA
aPK12_3690w	PKH_145700	ACAGATATGACAGAACAGTACCTTATCAATCTCAGGAAGAACGTTTACCTCTCCATCATG
aPK12_3710c	PKH_145710	GCACAAGGAAGAGATCGTAGAACTGATTAAAAAGCATGGACACAAAAACAGCGTAGCCGT
aPK12_3720w	PKH_145720	CCAGATTTGTTTTCCGATATGACAGAGATTAGTGAATATAGCAGGAGTGATCCTTCCAAG
aPK12_3860w	PKH_145735	ATAAGTATTGTAAGGAATTCATAGGGGATTATGGGACAGTTGATCAGTGTAAGGCCAGGA
aPK12_3870c	PKH_145740	AAAATTTCCCGCAGAGAAATCAGACAACTGAAGAAACCAACTTCGACTTAGCATTCCCAT
aPK12_3880w	PKH_145750	TTAGTAAGAGAGGAACACAGATACATTACAAGCCGGACCACGACATATTTAAGAACACCA
aPK12_3890c	PKH_145760	AAATTAATCAATGTCCGTGAGCACCAAGATGAGATAATCAGCTGCATAGAGAAGATCAGG
aPK12_3900w	PKH_145770	CTACAGAACAAGGAGACGGCAGGAATGAACGAGAGGAAATCAAAAAAATCAAACAACGAT
aPK12_3910w	PKH_145780	GAATACACAGAACGAGATAAATAGAAACCATCAGGAGAAGCAAAAGAGGATAGAGAAGGC
aPK12_3940c	PKH_145790	ACTTGAAGGAAGAACTGAACATCGAACACAACTACTTTGATAGCAAGCCCAATAACGAAC
aPK12_3950w	PKH_145800	AAAATTGGGAAAACAAACCAGGATGAGTTCGATGCGGAACTTGCCAGCGTCTTAGATAAG
aPK12_3960c	PKH_145810	AGAAGCGACATATACAAGAGAAAGTTCGAGCGCAAGCTGTACCCAAATCATCCAATTTTT
aPK12_3970c	PKH_145820	CATAAGCACGAGTAGTAGCGGAAGTAACAGAAGAAGTGTAAAAAGCAAAAGTAGCGATAG
aPK12_3980c	PKH_145830	GCACTACTATAAACTGTATGCAAAATATAATTACCCCGCTCTGGAGACTTCGAATGCACG
aPK12_3990c	PKH_145840	ACCATAACAAAAAAGGCAACAGGGGCAACAAGAACAAGCACCAGAACAGGAAAAATAACA
aPK12_4000c	PKH_145850	CCAGGGAATAACGCCAAAAGGGCTCTTAAAAAGGCAAACGGTTTGAATAAAGAACAGATA
aPK12_4010w	PKH_145860	CGTTCTGTACCCCATTGACAGCATAAAAACGAATGCTCAGGCCAAAAAATCTTTCTCATT
aPK12_4020w	PKH_145870	AAGGAGCACATGAAAGGGGACCAGACAAAACTGCAACAACAGAAGGAAATGAATAAAGAA
aPK12_4030w	PKH_052270	CACAAAATTATCATTCTAGATGAAGTGGATTCCATGACCACAGCCGCACAACAATCCTTA
aPK12_4033w	PKH_123880	CAAAATTATCATTCTAGATGAAGTGGATTCCATGACCACAGCCGCACAACAATCCTTAAG
aPK12_4040c	PKH_145900	GGAAAAGAAGAAGGGGGTCCAGAAAAAGGGGATAAACAAAAATGGGAATGAAAGTGCAAA
aPK12_4045w	PKH_145910	GCGGCCAAGCAACATCACAAAGAGAGAGGATATAAAGGAAGAATTGAGTAAAGAAGACAT
aPK12_4050c	PKH_145920	TCAAGGAGGAAGGCAACCGCAACTCACAGATGGTAAGATAGAAAAGGGAACAAAATTTCT
aPK12_4060w	PKH_145930	ACAAGCAGAAAGGCAAAAACGAAGCCGACCTAGGGGACAAACTAAACTACAAAAACTTAA
aPK12_4070w	PKH_145930	ACAACAAGAAGTACAATGTGAAACACAAATGGATAGAAAGGGAAACCAATAAACAGGCTC
aPK12_4080c	PKH_145940	TGGATCAAATTCGCAACCGACTCGACCACTACCAGCCTGATGATAAAATCAAAGCATTTT
aPK12_4090w	PKH_145950	TAGCGAGGGATGTGAAAAGTATGGAGAAAAGACCGAGGAAGAACCAAAGGTGATTAAAAA
aPK12_4100w	PKH_145960	AGAGGAGCGCCGAGAAAAAACGAAAGCAGAAATTGAGGAACACGAAACATCAAAAAATCA
aPK12_4110w	PKH_145970	GTGTATTATATGCGACAATATAAAAAGTTTCCAGAGTTGGTTTCACCGTAGGTGGCTCGT
aPK12_4120w	PKH_145980	TATCAGTTTGAAGCTCCAAGAAGAGGAGAGAGAAAGACGTTTAGACTTTGTTCCAGAGAA
aPK12_4130c	PKH_145990	GAAAACCTTTTCGGGGAGAAACTCAACTTTGATGACCTCAATAACAAGGCGGATAATGAA
aPK12_4140c	PKH_146000	AGAAAACGTTAAAGTCATGGACATTTGCTTCAACAAGTGTGTCCCCAAAATAGGACACCA
aPK12_4150w	PKH_146010	CACCACAATGGATTGAGAAAATAGAGGAGTGTTCGGAGGACATAAGAAATGTCAAGCTAA
aPK12_4160c	PKH_146020	ACAAGAACAAGGAGGTTACTACTGTAAGATATGCGACTGTGTGTTGAAAGATTCGCAAAC
aPK12_4170w	PKH_146030	TCTTCTCCTATGCCTAATAACATCAATCAGTGTGGGGATGGCTTTATATGTTCTCTTGCT
aPK12_4180c	PKH_146040	GGACGTAGGAAATTTGAGGATTACCACATAACCAGGGACCACATGAATGAGTTGTTAAAT
aPK12_4190w	PKH_146050	ACGAAATTGTCATGCTAAGATGTGTATTGAACTATGTCATCGACCTCATGCGCCATGTAA
aPK12_4200c	PKH_146060	ATTATCGATACGATTCAAGAAAATAAAGATATCCAGGAGGAGATAAACCAGGCCCTCTCC
aPK12_4220w	PKH_146080	AGAACTACTGGCACAGTCTACAATGGAACAGGAAATAATAGATGGCTACCTGAGTGAAAT
aPK12_4230c	PKH_146090	GAATTTTGTGTAGCAGTCTATTTCTACCGACTGTAACGCCTGATGGCCAGTATATTATGA
aPK12_4240c	PKH_146100	GAGAGAGAAAAAGAGGAATTCAAGAAACAGAAAATGCTAAGGGAGCAGAAGGAGAAGCAA
aPK12_4250c	PKH_146110	CATAGCACATAAGTTGGGAATTGTATCCGACGAGAGGATGTATATACTGAGGCAGAAATA
aPK12_4260w	PKH_146120	AAATGGTTCCAAGCACAACCCAAGCGGAGAGAAGCCAAAACTGAATCTGCAAAAAAGTAT
aPK12_4270c	PKH_146130	CAACAGAAGGTAAAAAATGATGGAAGTGGAAACCCGTGCTATGTGACGGAAGAAAATAAG
aPK12_4280w	PKH_146140	GAAGCGGAACAATCTGAGGGGATACAGAACAATGAGAAAAGAAATCCAAAAGGAAGAAAC
aPK12_4290c	PKH_146150	CGAATTTGAGAATGTGTGGGCCGTTAAGAACGATGGTAAAGAATAGGGTAAAGGAGAATA
aPK12_4300c	PKH_146180	CTGTTCAGGCGTGCATAGAAGTTTGGGAGTACACATAAGTATAGTGAGGAGCATTAAAAT
aPK12_4320w	PKH_146190	AATAAACCGAGAAAGCAGGCCAACATGGGATGACTTGAAAGACAGAATTAAGAACCAAGA
aPK12_4330c	PKH_146200	AACAGAAGGAAGACACTCCGGAGAAGAAAAATTACGAGAATGGACAAGTGGATGAAAATG
aPK12_4340w	PKH_146210	CCACGCCAAAGGAAGACAAAAGATGCACAAGAAACTTACCGAATGGATAGATCATAAGAA
aPK12_4350c	PKH_146220	CTACAAAAATTACAAACACAGCAGTAGCAACAAACAGGTGAAGCACATCGTTCGGAGAAA
aPK12_4360w	PKH_146250	GTGCAGATACCGTTGCCCAGAATAAACAGACACAAACAGACGGAGCTAATATTAATAGAT
aPK12_4370c	PKH_146260	GAATTGCTCCTGAGGACGAGGGTAAGCAAATATAAGAACGTAAAAGATGCCAACATCAAA
aPK12_4380w	PKH_146270	AAATTCATGATCACACTTTGAAGGAAATTGGCATATCGGTGACCCCCAAGGAGAGTTACT
aPK12_4390w	PKH_146280	TAGCTCTACTGTAAAAAATAAGGGTTTCTGTGGTGCCATGAAGAAGTGGAACTTTAGTGG
aPK12_4400w	PKH_146290	TGAAGGAGAACATTCAAAACAGAGAAGCAAAAAGAGACATGAGCAGGAAGGATAACAACG
aPK12_4420c	PKH_146300	CCAAGCCAGTCGTGCGAGAAGAAAAAATGGACACAAAGGATGACAAAGAAAACTATCAAA
aPK12_4430w	PKH_146310	GAATGATAACGTGCACAGGACTGATGATTTAAGAAGAGGTAGTGGACATAAATCTGCTAG
aPK12_4440w	PKH_146320	AGAAGATGCAAAGCAGGGAGGGAAAAAGTACGAAATGATTAAGGATTACATGGACGCAAA
aPK12_4450w	PKH_146330	TCATTTTAGCATCCACAAAAATTTCACTATCGACCCTCGCTTTTGCTTCATCCGTGATTC
aPK12_4460w	PKH_146340	TTACAATGCCAATGAGAGCAAAAGCAAAGACAAGCACAACAAGAACAATGTGGTCCTATC
aPK12_4470w	PKH_146350	GAGGAGAAGGATGCATTTGTTGGTGATGAAGCGCAAACGAAAAGAGGTATTTTGACTTTA
aPK12_4480c	PKH_146360	CTTAAAATTGAAACGGGCCAAAGAAGACAAACAGGAGGAGAAAAATCAATCGCTAACTGC
aPK12_4490w	PKH_146370	AATGAGGGAATGAGACATCTGAAAACGCAACAAAGCCCCTACCAAAAAGAGTGTAAAGAA
aPK12_4500w	PKH_146380	CGGAAGAATCAGTTGCAGGGTTAGAAGAATTAGACGAAAAGGTAAATCGAAATGAAGCCA
aPK12_4510c	PKH_146390	CGTTTGGTATTCAGTGTTCAAAAAAAGGCAAGGCTAAAAAGGTACTGTGTGTAGAGAAGG
aPK12_4520w	PKH_146400	GATATGAATACCAAGTATAGAAGAGGTGGAAAGAAAGGAGTAGAAGAAGAAGACCCAGAC
aPK12_4530w	PKH_146410	AAGAGAATGAACCACCAAAGGAGAACAACCAAAACGAGTATAGGAATAGAAGAGGCAAGT
aPK12_4540w	PKH_146420	AAAATATAACAGTCTGGATGATGACTACAACGACGAGACCGAATGTTTAATGGGCACCAA
aPK12_4550c	PKH_146430	AAATAATTACCCATAGGAAGAGCAACGTGGAAAAGGAAGAGCAACAGGAGGGAGAAAAAA
aPK12_4560w	PKH_146440	AATTTCAGGGGGAGACCGAAAATGGATTGGTTAAAATGGTTAGGATAGGGGAGTATACAT
aPK12_4570w	PKH_146450	CGTGAAGTTTATAGATGACCCCCCAGACCACATAAATAACATAGTAAAGTACCATTACCT
aPK12_4580c	PKH_146460	AATAAAAAGGAAAGTCCAAAACGAGAAGGAGGCACAGAAGGACGACCATAAACAGAGAAA
aPK12_4590w	PKH_146470	GGGAGCTTTACTTTGGAATTGTTAGGCGTTTTGTCTTTTTCGATTGCATCCTTTTTCAGA
aPK12_4600c	PKH_146480	ATTCAAGTTTCATCTAGGACAAGGAGAAGTGATAAAAGGATGGGACATTTGCGTAGCTTC
aPK12_4610w	PKH_146490	AAATACGCACCCAGCGTGGACGAAATAAACTTCACAAAAAACGGCACAGACATGACAAAT
aPK12_4620c	PKH_146500	TCAAGAAAAAAGTGTGGACGGGGAAAAAATAACAGATCATTCAGAACACTCCCAAGGAGA
aPK12_4630w	PKH_146510	TGATTAAATACTGGGTGGTGCGAAATACTTGGGGTAAGACATGGGGTTATAAGGGATACA
aPK12_4640w	PKH_146520	TTTAACAACTCACATGAACTCTACAACGATAAGGAGGAGACTACCATGAGCACTACCTAT
aPK12_4650w	PKH_146530	GTTACATAGTGAGGAGGGGAGATATTTATGGAGCACATTTTTTACTTTACCTAGACGGTG
aPK12_4660w	PKH_146540	AATTGGATGCGGGGTCGGAAATACGCTAATACCTCTACTAATGCAGTACGAACATTTAAA
aPK12_4670w	PKH_146550	GCACATGGGTGGTACAACAGTAAGTGGCAAAACCAGAGGAATGTCAATTTTATGAAGAAA
aPK12_4680c	PKH_146560	TAACGCTCCTTTTATCCTGCCTGCTGAAAATAAGATTCCTTGTACGGTTCAGTTACTCAT
aPK12_4690w	PKH_146570	TTCCTCAACCAAGTTCGCAGGAAAAAACAGTAACCCGAGATTTCGTAAGCTACGAAAATT
aPK12_4700c	PKH_146580	TATGGACAAGGAAAAGGAAACAACGAACAGAAAGGATACTATTATGATGCACCGACAAGG
aPK12_4710w	PKH_146590	ATATTCTGGATAAGCTTAAATGTAGTTTGGATCTTATGCGGGGAGCGGAGGGTTGTAAAA
aPK12_4720w	PKH_146600	GGATAAGTAGGAGCGTGGGGAAGACAGAGAAAAAGGTAAAATCGGAAAGATACAAAAAAG
aPK12_4730w	PKH_146610	AAATCGAAAAGGTTGCAAATTATGTGGGCCTCACAACGACTGCACCGAAAGATGGAAAAA
aPK12_4740c	PKH_146620	CCAATGGAGTAAACAAAAGCGAGGAGGAAATGCAATCAGGCATCAAGACATATTACGAAA
aPK12_4750c	PKH_146630	ACATTAGCACATTACAGTACAAGGAAGAACAGAGCAAATCATTCACCAAGCACCTCCATT
aPK12_4760w	PKH_146640	GGAGAAGTAGAAGGAGGCCGCATGGAAAAACAACTCAATGAAGAAATTAAGAAGGAAAAC
aPK12_4770w	PKH_146650	TTTGATCTATGGCAGTTTGTTGGGTGAAAAATTGAGGCGTTATGAATGCAGCTCTAGGTA
aPK12_4780w	PKH_146660	ATGTATCTGAAAGTGAAGGGTTATGTTTTTTTAGTGGGGTATTTGATGGGCACGGAGGAT
aPK12_4790c	PKH_146670	TTTCACAAACCCCTTCTCAAAAATTATGTTCTCACACAACTCCAGAAGCTCAAGGAACTG
aPK12_4800c	PKH_146680	GTAAATAACAGTACAAAGCAAGGCCTATTAAATAAAGTTTTCCTCGGACGAGGCAGAAGG
aPK12_4810c	PKH_146690	AAGTGCCTCAAGTACCTGCCCAAACTGGTCTCCCTAAATCTATCAAACAATCTGATCAAT
aPK12_4820c	PKH_146700	AAGTATGCTAACTTGTATGAGAACAAAATGAACCCTATGCAGAACAGACCGATCGAGACA
aPK12_4830c	PKH_146710	CTCCAAACCAACACAGAACCCTACCTCTATTTAACCTACATTCCAAGCATCACCTTAATT
aPK12_4840c	PKH_146720	GGCCATCATTTCCAGAATCATCAGATCATCCTCTGTGCAACAAGTCAATTCCATTTTATC
aPK12_4860c	PKH_146760	TACCCTTCTACATAACCTCCCAAATATTGTTTTGCCTGCTCGATTACCATCATTATATCG
aPK12_4870w	PKH_146770	GATGGAGAAGAGGAACAAAAAGGAACAACTAAATGAGTGGGGGAATATGAAGAAGAAGGA
aPK12_4880c	PKH_146780	TTAGCCAAATACAATGCGGACGAAACTGCAGAGGGGAAGAGCAAAAAAGATCAACTTAAT
aPK12_4890w	PKH_146790	AAAAGAAGGATGCAAGAGAAGAAACAAGAGGTCAGAATTGAGCGGGGAAGAAAAAACGAA
aPK12_4900w	PKH_146800	GAGTGGGTAAGAATTACACCACCGAAACAGTGACCTTGTCTAAATTTGAGATTATGGATG
aPK12_4910w	PKH_146810	ACGAAAAAAATGAGATACAGAACTCGCTCCAAAAGGAGATAGACGATATTGCTAAGAGGG
aPK12_4920w	PKH_146820	CGACTTTGTACTTTATTTTTATTATCGACTCTATGGAGAGCGAACTGGGTATTCTGGACC
aPK12_4930c	PKH_146830	GAACTTCAGCCAGGTCCATCCATGATTTACAACGAAACCGATAATTTGTATGTACGCATA
aPK12_4940w	PKH_146840	CTGGAGTCATTGAAGGAAGCGCTTAAGCAAATGATTGATGAGTTTTACGTGGAAAAGGAA
aPK12_4950w	PKH_146850	CTGGAAATAATGAATGAAAGTAAAAGGGATAGTAAGGGGGGTAAAAGTGAAGAGGCCCAT
aPK12_4960c	PKH_146860	AGAGATACGAACAAGTACTAACCTCGTACAACGCCCTAGTGGATGAAAAAAACAAACTGA
aPK12_4970c	PKH_146870	AGAAATGTTCCTATACCTCATTGGACAGCGGGCTAAAACTACAAATTGAGAAACGGGTTA
aPK12_4980w	PKH_146880	AGTGTACCTGTCGCTAACGTGCTACTCTATCATTCTGTTATTTTCCCTGGTATTCCTAAT
aPK12_5000c	PKH_146900	TACGAGAAGGTCGAAGTCCAGAAGAGGATATACGAAGCATATAAAAATTTCTCCCAAGAG
aPK12_5010c	PKH_146910	CAGATAAATGAAAAAAGGTGTAGTGGCAAGGACGCATCGGAACTCTTGAGCAAAGTAAAA
aPK12_5020w	PKH_146920	TGGAGTTAGGATTCAAGGAGGAATGTTTGAAGGTGTTAGATGTGTGTAAGTTTAAGAAGC
aPK12_5030w	PKH_146930	CGGAAAAGTAGAAAAGGCGCAAATGAGAATTAAGGAAGAGGAGTTAAGGGTAGACAAAGA
aPK12_5040c	PKH_146940	TATGAGCACACAAAATATCTTCCTATCGAAAACGTGCATAATGAGAAGCGCACGAGTTCT
aPK12_5050c	PKH_146950	ATCATACCATCGAAGCTACGGCACACTCGGAGAACCAGGAAAAAACACATTTAAAAGAAA
aPK12_5060c	PKH_146960	CGACGAAGAAGATGAAGGCGAAAATAAAAATGATAAGAAGGATAAGGATGAGGAGGATGG
aPK12_5065w	PKH_146970	TGAAGTCGTGAAGGAAGTTATGAAATATAAGGACGCAATAGCAGAGCGCGAAGATGAAAT
aPK13_0010c	PKH_140010	CGGAAGATTAGATCTAAGACCTTATACACCAAAACCAATCAATGCAAAAGAGGACAAAGG
aPK13_0020c	PKH_140020	TGATGAGATAGAATATTACGAAGCAATGACTGAAAATGACGATCCAGCGATGGATTACCC
aPK13_0030w	PKH_140040	CAGCAACGATTTGGAAGGATAATGGCAGAGACGCATGTAAATCAACCATATAAGGAAGAT
aPK13_0040w	PKH_140050	CCAATGATCACGGAAACTCTAAGAACGATGAGGGACACAATGCTAAGAAATCTAAGGATA
aPK13_0050c	PKH_140070	TTTCAAATAGAACGGTAACTAATGAAGTGCAGAGAACGAAGGAGCGTCACGAAGAAATTG
aPK13_0070c	PKH_140080	CCTCGGGCATATTTGTCGCTGTTGCCATAGCACTAGGAATTGGGTATTATATAAATGAAA
aPK13_0080c	PKH_140090	TGTCAGAAGAGTGCTCCTTACTTATTTTGGACAGTGTTTACCTTAGTTACTACGATTTGG
aPK13_0090c	PKH_140100	GAGTGAAGAAAATACGCGAGGAAGTGACATGTGGACAAGTAAGTTAAGTAGCATGGAAAA
aPK13_0100c	PKH_140110	TTTTCTAAGGATGCTTGTAGAGTTGTGTCTGAGAGTTGCCTAGTTGGACTGGATTACATA
aPK13_0110w	PKH_140120	TAGATCACCTAGCTATTCGCTCCGACTTAATACATAACCAGTACACCAGAAACTCCAATT
aPK13_0120c	PKH_140130	GTGTTGGTAGCCAAGAGGACCATACTAAAGGCCAAGCAAAAAACCAAGTCCTTTAAAATA
aPK13_0130w	PKH_140140	CGGAAATGAAAAATGACGGAAAGGAAAGACAGAAAAATGAACAACCCCATGGCAACGAAA
aPK13_0140w	PKH_140150	ATTGGACGCTTCGCTACGAACAATTAAATAAACAGGAAATACTCTCTGACCGATTCACCT
aPK13_0150w	PKH_140160	CACTGCAAACAATTTGATCTGGTCTTATTTAACCCCCCTTATGTTGTGACAGAAGAGGAA
aPK13_0160c	PKH_140170	GCACTTTAATTACACGTCTGATTTTATTGCCCTATCACTGGATGAAGAGTTTAAGCCCGT
aPK13_0170w	PKH_140180	CTTCAGCACACCTGCCAGGAAAAACCGAGCAAGTATTATTTTCTAATTAAGCAAAGCCAA
aPK13_0180c	PKH_140190	AGCAAATGTGAAGAGGGTAGTGGTTCATTGGATATGAAGGAGGAAAGTGAAGATGATGAA
aPK13_0190c	PKH_140200	ATTCAGCGAAATAAGAAGGGCAAGAAGCCACGAAAGTTACGGTAAAAGTCAAGATAAGTC
aPK13_0200w	PKH_140210	ACAGATATTTCCAAAACAGAACTCAGAAGCAGACCAAATATATAACGCTCTCGCTCCTTG
aPK13_0220w	PKH_140220	CAAAGGAGCAATGAACGGGCGAAAAAAGTGCACCCAAAATGACAATCACCAAATAACAAA
aPK13_0230c	PKH_140230	AGGAGAAGTAGAAGAACCGCAAGTAGGAAAAAAATAAGGAGCATAGAGAGTGAAGTAGAG
aPK13_0240w	PKH_140240	CGGAAATGCGCAGAAGGATTTATCTAATGAAACATAATGACCAGGTGGACCAAACATACT
aPK13_0250c	PKH_140250	AATAACGCAAGTGGGGGTGATGGAAGGATGCTGAATAGTAGTGTAAACAATAACAGTATG
aPK13_0260c	PKH_140260	ATGGAGGGGAAGAATGAAGAAACGGATATTAAGGAGGAATCTAAAGTAAAGGAAGAAGGG
aPK13_0270c	PKH_140270	AAGAGGGAGTCCAATCTTAAACTGGAGGGAATACTTCACGAAAACGATTACCTAATTCAG
aPK13_0280w	PKH_140280	AAAACAACCCGGACAATTACCTCCACAATCAAAACAATACAAACACGAGCATCAGGCAGA
aPK13_0290c	PKH_140290	AGCGAAAGAATTGGCAGATCAGGTTGGAATAATGTGGATGATAAAAACGTGGGTAAAAGG
aPK13_0300c	PKH_140300	GTGGAGACTTTAAAAAAACAGAAGAGACGAGGGATGATGAACAGAGGTATTATGTCAAGG
aPK13_0310w	PKH_140310	GAAGTGAAGAAGAGAGGTATGATAAGCCAAGTGAAAACCAATGTGGAAAACCGAGTGATA
aPK13_0320w	PKH_140320	CAAAGATGATGAAACGAAATTGAGAATATACGGCTGTCAGTTGATACAGGAGGCTGGTAT
aPK13_0330c	PKH_140330	TGTTGGGAGAACAGAGGGAAAAAGAAAGAGTAAGTTGTGTAGGTGTGGGAAAAATGTCTA
aPK13_0340w	PKH_140340	AATATCGGAGAAAGGAGACTGCAATATATTTACCATAAAGCTGGAGGATCACACCATTGG
aPK13_0350w	PKH_140350	AAAGGGAAGATAAACAAGATGAAGATTACCATGATACCAAGACAGACAAAGACAGCGACG
aPK13_0360c	PKH_140360	TATCAACTTTAAATGTAAAAATAGGCGGGAACGACTAATGCAAACGGCGGTGCGGAAATT
aPK13_0370w	PKH_140370	TATGTATCCTAAGCGCGAGAAAGGCTCCACAAATAACACTGACGAATATAGAAGAAAGAG
aPK13_0380c	PKH_140380	TTAAGAGTAAAAGGAAGGCAACGAAAAAGAAGGCGAACAGAAAAGGTCCAAAGAGTGGAA
aPK13_0390c	PKH_140390	AGGCCAATAAAAACGACGAAAACGTGGTAGAGTGTGGAAAATCCAGAAAAAACGAAGAGA
aPK13_0400w	PKH_140400	TGAAGAGTCAGCAGAAAAACGAGTTGAAAAACCAGATGAAGAGCGAATCGAAGAGGGAAC
aPK13_0410c	PKH_140410	TTTCTTTTAAACATTTGTCCAATTTTTGGCTTTGACGGATGGGGAATCCTGGAACCCTAC
aPK13_0420w	PKH_140420	TGAAGAAACGAAAGAGCACGCAAAGGAAAAGGTGGACAAAATGTGCCAATGTAATTTGGT
aPK13_0440w	PKH_140430	AGACAAGCAGGAGAGCACAGAAAAAAACATTTTGGATCCTCACACCGATGATAATCAGAT
aPK13_0450c	PKH_140440	GAGGGAGAAAGGGAAAGATAAGAATAGGGAGGGAAAAAATGAGAGTGATAATGAGGGAAA
aPK13_0460w	PKH_140450	GGGGTACAAACACAAAAAGCGGATGCACAACTTAACAGATACACAGGAGAAGTAAAAAAG
aPK13_0470w	PKH_140460	CAAGCGGAAGAAGCTCTAAATAAAAGTGCCTCCCTATCCATATACAGATTGCCTAACAAT
aPK13_0480c	PKH_140470	AACATTTCGCTCTTGAATATCCTCTCCCAAGAAGTTAAGGAAAACAGATTATTGCCCCTC
aPK13_0490w	PKH_140480	CTTATAAATTAGGAGCCAACACCTTTTTCCAGCCAAACCAATACCTAAACGAATGCATCG
aPK13_0500c	PKH_140490	AGGATGCAAGTCCAAAATAGATAAAGCGAAATTAACCATAGGCACAAGGGTGTCGTTAGA
aPK13_0510w	PKH_140500	GCATAGTGTTGCTCTTTTGTTATGTCTTGTCTTATGTACTGCTTTCCTTGCATGTTGTCC
aPK13_0520c	PKH_140510	TAAAAAGCTATGCACATAATATAGCACAGAAGAGTGACTCCATGGAACTGAAGGAGGAAG
aPK13_0530c	PKH_140520	AAGAAGGAACAAGAGCAGGACGAAGAGAGAATAAATAGCAGTGATGAAACCCACATGAAA
aPK13_0550c	PKH_140530	ATGATAGTGCCGCCCTTACTGATTATTGCAAAGACGCATCAAACCTTGATAGTGCAAATA
aPK13_0590c	PKH_140530	AATGACGACTATAGTTTAGATCAGAACACATTACAGAAAGTATTTCGGGGAGCAATGCAG
aPK13_0650w	PKH_140620	GGGACAGGGAAAACCATCTCCTACCTACTTCTAGCAATAAATGACATCGAAAGAAACAAA
aPK13_0670c	PKH_140640	GGTTAAGTAACAAGGAAGATCCAAACGAAAGTCAACAAAATAGGGGAAGCACTCGAACAA
aPK13_0680c	PKH_140650	AACATTGTCGAAATGCACACAGATGGCTCTATTACCCCCAAAAGTGCCCTATTAAAAACT
aPK13_0690w	PKH_140660	GAGGAATCAGGAAAAGAAAAGATGCGAAAGAGAACAAAGTAAACATACAGGGTGGGATGA
aPK13_0700c	PKH_140670	ACAGTTCCAAAAGGTTAAAAGGGAAGAATCGTAGTAGAAGCAGATCAAGCACAAATGAGG
aPK13_0710c	PKH_140670	ATCCCAACGGAATGGAACCTTACACCCGAACAGAATCTCCAAATAGAATTATCGCTTATA
aPK13_0720c	PKH_140680	AAATCAAAGGTGAAACGGGAAGCAGAAAGTATCATGAAAAAGGAAAGCGTCGGAAGAATC
aPK13_0730w	PKH_140690	AACATGAATAATAAGTGCTGTCGCGATAAGACCTGCGTGGAAATAGACATCGACGAAATT
aPK13_0740w	PKH_140700	CTAAAGAGACAAGTAGCCATTCAAGAGGAAATTCAAAAAAAGGAAAAGGCCGCCAAGGAT
aPK13_0750c	PKH_140710	TGGGTTGTGATCAGAATGTTTGTAATGAAATGTTTGGCAAGGATGTAGATGTGACTGTCG
aPK13_0760w	PKH_140720	GTGACCCAGCTGAAGAGGCCAAGAAACATAAATTAAAGAGATTAATTCCAAGCCCCAATT
aPK13_0770c	PKH_140730	TCAAATATAGAGGAAGAACAAGACAGAGGGAGAAAATGCAAAGAGGCACTGATGGAAAAG
aPK13_0780c	PKH_140740	CAATGATGAACTGAGTGCACAAGAAGATACGCACGAATTGTATACAGAGCTAGATAACGA
aPK13_0790c	PKH_140750	GGGTAGAAGATGAGAGGAACACATTAGACAAATATCAACGGAGCAACCACCATGAATTTT
aPK13_0800w	PKH_140760	CATGGGGGTGTGGAAGTAAAGACAACCGCAGAAGGAAAAGATAATAGAGATATAATGAAC
aPK13_0810c	PKH_140770	TTCAAAAATGTTGCTGGACACTTACACGAAGGCAGGAAATAACATAATCAGGGATGGCTT
aPK13_0820c	PKH_140780	CAAAAGCATGAATAATGAGATGAAAAAAGGTGGTAATGGCGGAAATGACGCGCATAAGGA
aPK13_0830c	PKH_140790	ACGAGAGAGGTGTGGAGTTACATATCTGAGTTGTTTAACAGTGCCTATAGGAGAAAAAAG
aPK13_0840w	PKH_140800	CAGACTTGGAGACGAAATAACAAGAAAACCAAAATTGAAACAACGCAAAGGAGAAGGTAC
aPK13_0850w	PKH_140810	GTTTAAAGTATGAGCACTCCAAAACCCCCAGTGATAATGACAAAAGCGATGAAGAAATGG
aPK13_0860c	PKH_140820	CAGCCCTCAAGAATAGAGCTAGAAGTGAGACAACAAATGAAAGAAAGAGAACTGAGACAT
aPK13_0870w	PKH_140830	GATAATAACGAACGCTACAGCAAGATAGGCAAAATTCTCTCCCAGACAAACCAAGATCCA
aPK13_0880c	PKH_140840	CCGGGGTAATCATAAAAACGACAGAGGTGGTAGGAAGGACAATAATCAGTTTAAAAGGAA
aPK13_0890w	PKH_140850	GCCACTCAAGCCAATGGATACAAAGACAAATAACGGATAGGTATGTGCTGAAAGCAAAAA
aPK13_0900w	PKH_140860	TCATATGCCCAGGAAACGAAAGTAAAAACGAACAGTGAAAATCTGAACACGATCCAAGCA
aPK13_0910c	PKH_140870	TAACGCCAAAGGAGCTATACGCAATGGAGTGCTTGACAAATGACCAGAGAAGAAAAATAT
aPK13_0920w	PKH_140880	TACTACCTTGGGGTACATAGAATTACAGAACATCATATCGACCTTTGTGAGCCACGAAAA
aPK13_0930w	PKH_140890	ATGAACTGAAACCTCTTATAGAGTACAAGATAGACAAAAGCATTTTGGGTGGACTCGTCC
aPK13_0940w	PKH_140900	ACGATGTCGACGTGGTGGCAGATTCGTTGAGATGTCTTTTCTTACTGTTCCAAATAAATT
aPK13_0950w	PKH_140910	CTTTTTAACATATTAGCATCAACGAGATTAATGCAAAATTCAGCGAGCGGCCCTTCACAG
aPK13_0960c	PKH_140920	GAGATGGCAAAGGAAGAAGTGGATCCGCGGAAGAATTGGCTAAAGAGAATTTTAATGAAT
aPK13_0970w	PKH_140930	AATGTTGGAAGAAATGACAGAGATGAGACAAATGAAAGATGCGACAGAAGTGAGAGGATC
aPK13_0980c	PKH_140940	CCAAAGGACCTGCCATTGAATTGAAAAACAACTACATAGAAGGCACAATCAAAGCGAATG
aPK13_0990c	PKH_140950	GAAATAAAGTCGAATGGATCGCGAAACTGTTGCATCATGGTAGTCGCAAATAAAAAGGAC
aPK13_1000c	PKH_140960	AGGCAAGAGAGCTAGAAGAGGCAAATAATGAAAATAGCGAGAATGACAATGGAGAAAACG
aPK13_1010c	PKH_140970	TGAGTGCTCATCAAATAGGGACGAACAAGGTAAAACAAACCAAAGCGGAAAAGTAATGTG
aPK13_1020w	PKH_140980	CATTAGATGCGCAAAACGATATGAATCCAGAGTGAAGGCGCATAGATATACAGGTATAAC
aPK13_1030c	PKH_140990	AGAATTTTTTAGGAACAACCACGTGAAGCACAGCGATGAAGAACTGAAGGCGTTTGAGAA
aPK13_1040w	PKH_141000	AAATTAGACACGTATAGCAAAATACAGGGAATATCCATTGACAAAGCTGACGCAGCGCAA
aPK13_1050c	PKH_141010	GTAAAACTGAACGCAGTAAGCAACGTGGAAATGTTGATAAGAGACATACACAAAGGTGAC
aPK13_1060w	PKH_141020	TCAAGTCCATCCAGAAAATCACGAAAGCAATGAAAATGGTTGCCGCGTCCAAATTTAAAG
aPK13_1070w	PKH_141030	TAATAATCTCGTCCAATGGTACTGTCCTGAGGAGTGAAATTCTTGGGTGCCTAAAAATGA
aPK13_1080c	PKH_141040	GATTAGGAGATAAGGTTGCACCAAGTGATATAGAAGAAGGAATGAGAGTAGGGGTAGATA
aPK13_1090w	PKH_141050	ATATCAACTATAGGGACAAAATGAATGCAATAAAGACGGAAAGACTGTCGAGGCTGGTGT
aPK13_1100w	PKH_124340	CCCGGACCCAGGGAACAGTAGTAAGGTCAATGTAATGGAAGTTTTAACGAATGATAAATA
aPK13_1140w	PKH_141110	GAGTTGGCAAAAGTTGGATGGAACAAATTGGTCGGTGAAATTATACGATTAGAAGGGAAC
aPK13_1150w	PKH_141120	ACGCAGAGGAATGGACAAAAAGAATAGGAGGAGGTTAACCAAAGAAGAAAATCTCAGAGA
aPK13_1160c	PKH_141130	TGACAACTATGGGGAGAAGGAGGAAGACCCAGGAGAAAATACATCTCAAATAAAAAAGGA
aPK13_1170w	PKH_141140	AAGAAACAAATCACCTACACACAACACGACAGCAGAAACATCAATTCGAAGAATGCCTAC
aPK13_1180c	PKH_141150	TGTCACCCCACTAACAAAATTACAACATGAAGCCACATTACCAAGAACAATGCACCATGA
aPK13_1190w	PKH_141160	AAGAAAGCGAAGAAACGTGGGCGAAAAAAGTCCTCCAAAGAAACGATGAACTTATGGAAA
aPK13_1200c	PKH_141170	ATTAAAAATATTCAAGTTATCCCTTCCCCACAAGTATGTCTTAGCTACTCATACGCCGCG
aPK13_1210w	PKH_141180	GAACTTAAACATACACACCATTACAACTCCTTTAGCATCTCAATTATCTCATGCCGCAGG
aPK13_1220c	PKH_141190	AGAAAAACAACAAGGGAAAGAAGGAGGTAGGCATCAAGGAAAACACGAACCCACAAAAAA
aPK13_1230w	PKH_141200	TAAGAAGGGAGCCGGTAATAATAAGGAGAAAGAAAATGACAAAGGTGGAAAGAACGCCAA
aPK13_1240c	PKH_141210	CCAAATAAAGATGGCAATTGAGGAAAAGGAAGGGATAGACGCAAAGCAAATTAGGCTTAT
aPK13_1250w	PKH_141220	AGGGGAAGAAGAAATAACTCAGGTGAAAGGAAGAGAGACAAGCAGACAAAATAATCCGAA
aPK13_1260w	PKH_141230	AGTTACAACGAACAGTGGAATCTCCCAACCCTTCTACCATCTCCACACATAATAATAACA
aPK13_1270w	PKH_141240	CATAATTCCACCAAAAATCAGAGCTGGGCAATACGATAAAAAACACATACGGGCCATCTA
aPK13_1280c	PKH_141250	GAATTTGTTTTGTTGTGCAGTAGGCCGAAAAATGTGAACGAGTATATACACTTGAGCGGT
aPK13_1290c	PKH_141260	ATGAGCATAACGAAAGGGTTAAACAAGGATAAAGAAGAGGGCACCGAGAAGAAGAAAACA
aPK13_1300c	PKH_141270	AATTGTAGCGACGAAAGTGGTGAAAGCAGCCAAAGTGATGAAATCGGTGAAAACTGTAAA
aPK13_1310c	PKH_141280	TCACATGGAACAGAATCCTAAGGAAGCGGAGAAAGAAAACACACAACAAGGGAGTAATAA
aPK13_1320c	PKH_141290	GAAATGAGGCGAAGAAATATAAGCTCCAAAAAGAGAGAAGAAGGAAATGGACACACAAAG
aPK13_1330c	PKH_141300	TATCAGGAGAAAGAAATCCGGAAAAGGAAGAACTACGAAGAGGCAATGCTAAAAACCGAT
aPK13_1340w	PKH_141310	CAAATACATAAAGAAGGACTCCACACAAGAGCAAAGAAACAAGTACCTAACACACAAGCC
aPK13_1350w	PKH_141320	TAATGAGTCGCTTCCAGATAATGCCCGGAGTTTAATTGCTTCGTTCGTAAAGGATGAAAT
aPK13_1360w	PKH_141330	GGAATAGAAAATAGGGAGGCACAAAGAAAGATAGATACCCATCCAGACGACACACAAATA
aPK13_1370c	PKH_141340	TAAATGAACACAGAGAGGAATATCTATCAGGAAGCCAAGACAAACTTAGTAGCGAAAAGG
aPK13_1380c	PKH_141350	GCAATTAAAGACATCATTAAAGTGTTTGAGTTGAATGGATACAGAAAGGCGCTCGACCAG
aPK13_1390c	PKH_141360	TGAAAGAAAGCCATGATATGGTCGACATGGAGTTGGGTACAGCAGATGATGTTGAAAAAA
aPK13_1400w	PKH_141370	TTGATGCGAAAAAACAGGGAAGAAACGACATAACTGTGAATGATCGAAAGTGCTCAGGTT
aPK13_1410c	PKH_141380	TGACGAAGATGAGCAGAATAACGGAGACGATGAAAACAAGGATGAAGAAGATGTAGAGAA
aPK13_1420w	PKH_141390	AAGCTATTTGGCCGATCGAATTTATAAGGCTTGGTGTTATACTCACGGAGTGATGAAAAC
aPK13_1430c	PKH_141400	CTTACGCGCAATGGGATTCTTAATGGACAAGATGGTTTTCTATACCAAATTAGGAGCCAA
aPK13_1440w	PKH_141410	TAATTTCGATGCACGACTTGTCTCACATTACGAACAACCTTCAGGGTTCTCCACTTTTTA
aPK13_1450w	PKH_141420	AGAGGACAGGCTTTTGTATTTCTCTTCATGGCCCTCTCACACATACTTGTGATATTATCA
aPK13_1460w	PKH_141430	CCAGACAAAGCAAAAAGTAGCCCTGAAATTTATCCCCAAAAGTAACTTCCTAGATGTGAC
aPK13_1470c	PKH_141440	GTGCTGTTTGTTGTACTCTTCTTTATCCTATGTCAATCTCATCGATCCGTCCATCTTGGA
aPK13_1480w	PKH_141450	AGGGGAGTCATACCCACAAACACCCCCCAGAACAGTTACAAGCAATACTATGTCTACAAA
aPK13_1500c	PKH_141460	TCTTTTGCTACTTTTGTTTTCTCCCCTTCTCTTGCTGTCTTTCCCTCCTTCCAGAAATTT
aPK13_1505c	PKH_141470	AGAAGAAAAATCCGAACAAAGACAGAGATAAAGGAATAACCTTCTGCCCTCACTACACTC
aPK13_1510c	PKH_141480	GAGCGTCATTTACTCCTTTGCCCTATGTTCCTTGTTGGGTCACTATGTTTATCAGTATAA
aPK13_1520c	PKH_141490	TACGGAACGAGTCAAATACTAGATGCCTTTGATGGATGGACAGCGAGAAAGTTTAATCAA
aPK13_1530w	PKH_141500	TTCAACCCGATCAAAAAGAGAAAACTACTCCAAGGTAGACAGGACTAATGAAACGAGTCA
aPK13_1540c	PKH_141510	GCTAGCAAGTAAAAAGCCAACAAGAATAAATTGGGAAAAGGCACAAGGGAGAACACACAT
aPK13_1550w	PKH_141520	GTGTATAAGCAAAACGAATACAGGAACGGCAAATGCAAATACCAGTGGAAACATGTCCAA
aPK13_1560c	PKH_141530	TAAAGGAATCAAGCACTTACATGAACACAATTTAGCTCACAGGGATTTGAAGCCGGACAA
aPK13_1570w	PKH_141540	ACAGACATGGACAGCACCACAAATAATCAAACAGGCAATATCCCATTTAGGGAAAAGAAC
aPK13_1580w	PKH_141550	AGTACACACAGAAGTGCCCTAAGTGAGGCCCGAGAAGAATTCATCAGAATTATATATGAT
aPK13_1590w	PKH_141560	GCAACTCCAAAAAACGGTAAGCAAACAAATGGAACTTAGGAAGAACAGACACTACATCAG
aPK13_1600w	PKH_141570	ATTTGCGGCCGAATTTCACAAAGAAGAATGGTGGGATTGGATTACAGAAAATGAAAGGGA
aPK13_1610w	PKH_141580	GGGTGAACACATCCAATCAGGAGAAAACAAGCGAATCTAACAAAGAGGACAATGTACTTA
aPK13_1620w	PKH_141590	CAGAAGCGGGACTCCTCTTCAGATATGACAACAGGGATAACATGTACACATTAACAATTT
aPK13_1630c	PKH_141600	TATGTGTGGTATTCTTTTTTCTTCTTTCTGGGTGTGTGCTCCTATATTATCTTGCGCAGG
aPK13_1640c	PKH_141610	CAGGTCGAGAGTGAAAGAAAAAATGACACTGAGGAAACACAAGAAGAAGAACAGCGAAAT
aPK13_1650w	PKH_141620	TAGTAAAAGTGGAGAAAAGGATAAAAGGGCGGATGGTCAATCGGGCGAACAAAATAAAAG
aPK13_1660w	PKH_141630	CTTCTCCAGTGAGATTAAACCCCAGATCCAGATGTTACAATAGTGTCCATAGAACTTACA
aPK13_1670w	PKH_141640	CAACAACAGTACCAACAACAACAGCGAAATGGAGCACATGAACAATAAATCTAGGGAGAA
aPK13_1677w	PKH_126820	GAGTGGAACTTCACATACGCCCACTTTATGAACAGTCTTCTTAACAACAACATCATGCTA
aPK13_1680c	PKH_141650	TTGAAAGAAAAGCTGAAAGCTGATGTGCGCAAGGTAAGTCTGGACATAGAGGAACAAATA
aPK13_1690w	PKH_141660	AAACAAAAAAGTCCATTGGAAAAGGCAAACAGAAAAAGATGGCCGACAAACGAGAGAGAG
aPK13_1700c	PKH_141670	CAGTGGATACCACAAACCTAGTGGCAAGAACATAAGAGACAGAAGAGCCCAAATATTTTA
aPK13_1710w	PKH_141680	GGGAGGAGGATAAGATCACGAAGAAGAAGAAGGATACTCAACAGTGTAAACAAAAGAAGA
aPK13_1720c	PKH_141690	GACAGGCTTTTTGGAGAAGGCAGAAAAAACAAATGATGGAGCAAAAGATATGACGCAATG
aPK13_1730w	PKH_141700	CGCTGTGCATAATGGCAAACAGTACAACAATGTAGAAATAAAGCCGGAAATGATTGGCTA
aPK13_1740c	PKH_141710	GAGTGCCTGCCAAACAAGTACCAAATAAATATGAACACCCTGAATAAGAAGGAGATGTAC
aPK13_1750c	PKH_141720	GTGTGCTCTACGGAGTAGTCATCATTTTAGTTTGTTCAGTTGGCTGCTATGGAATTATAA
aPK13_1760c	PKH_141730	CTCATACTTTTAACGGAAAAGAGCAGTACATATAGATTCAGCAACAACAGAACGGCCCTA
aPK13_1770w	PKH_141740	AACGAGCAAAAGTAAGAACCCATTTCATAGGACTCGCACTGAACACGTACAATATATGTC
aPK13_1780w	PKH_141750	ACATCAAAATATACGACGACTCCGAAATAGAGGAGGCCAAGGAAAGTGAATTGGACAAAT
aPK13_1790w	PKH_050021	ATAAAGGACAAGTAACAGGGTCGGAGGGAAGTCAAAATGATAAGAATACAAGCACTCTTG
aPK13_1850w	PKH_141810	AAAGAATTCCGGTGAGTACTTTTTTATATCCTATCCTGCCCACACAAGTGATGAATCGCT
aPK13_1860w	PKH_141820	ACTTGAGGCATCAGAGAAGTAGCCTAAAAAGTGGAGGAAGTAGTCGCAGATTTGAAAAAT
aPK13_1870w	PKH_141830	ACAAGTCGAGATGGGTCTAGCAGTAAGAGCAGAACTCAAACTAACGTAATAAACGTAAAG
aPK13_1880c	PKH_141840	ATCGGATGGCGAATTGGGATGTGTAGAAGAAAGGGAAGATGAAGAAAAACTGCTAAATTG
aPK13_1890c	PKH_141850	CAGTAACCGATAATAGGAAATACAACAAGAAGTGGAAACAGAACAAGCATAAGGATGGGG
aPK13_1910w	PKH_141860	GAAAAAGGAAGCAGTAAAGGACCCAGAGAAATTGGAAAAGAAGGAAACGATGACGAAAGA
aPK13_1920w	PKH_141870	TGATGGAAAGAAACATCCTCAGCAAGTACAAGAGCTTCTTCAGTTTTGTTAACACCGTGA
aPK13_1930w	PKH_141880	CAACGGAAGTAGTGATGAATGTAGTAGTGAAGGAGAAGTCGCAAGTAAAATTGGAAATGC
aPK13_1940c	PKH_141890	CTGATGGATAAAATCACAAAAATGGTGGAAAGGAGGAACAGGGAGAATGAGGAAAGTGAA
aPK13_1950w	PKH_141900	AAAATGGCCAATTCGTGGAGCCAATGGTAGATGGTTATCAGATGTTTTATGCGAAACCAA
aPK13_1960c	PKH_141910	TAACAGACGTTATCGTAAAGGTAATTGGACAGATAAGCAAGGCAAAGGCACACACAATCA
aPK13_1970w	PKH_141920	AACATAAATGAGATGACAAAGGGGCCCTCCGACGAGACAGAATATCAAACAAAGAATGTA
aPK13_1980c	PKH_141930	CAATAGCAAAAATGAGCAAAGCGGAGAAGGAACTACACACGAAGGATGAAGTAGTAGGTT
aPK13_1987c	PKH_126170	AGTACATCCTACCTTTCCTAATCATCCCACTCCATGAACAGCTAGGCGAGCTCACAAAAA
aPK13_1990c	PKH_141940	AGCATCTTTCTCTACAGTTGTATAAACCTACTGCTTCGTTGTTACGCTCTAATTGGATCA
aPK13_2000w	PKH_141950	GCTAGGGGATGTGAACGAGAAAATGGAAAACAACATAGAGAAAATTCGGGATCAGCAAAA
aPK13_2010w	PKH_141960	AACAAGGCACAAAAAATGAAGACAGCATGTCCATCCAACCTCGCGGGAAAAAAATAAATG
aPK13_2020w	PKH_141970	CGACGAGTCAGAAAGTAACACAGATGGAGATAACATCAACCATATAAAGAACAAAGGGAG
aPK13_2030w	PKH_141980	CGCGCACAAAGAAAGCGAAAGAAGAGTAAGTGAAGAAAATAACGGGAAAATGATATACGA
aPK13_2040c	PKH_141990	AGGTGCTGTATGTCGGGGGAATTGATGAGACAATAGACGAAAAGAGTTTGTATGACATTT
aPK13_2050w	PKH_142000	AACAATGGGATGGGTAATATTAACACAAAGGAAAGTAGTGGAGATGGAAACGTGCAGAGT
aPK13_2060c	PKH_142010	CTAAACGAGGAAGAAAACATAACGATGGTGAAAATGATGGTGAGAACGATGGTAAGAACG
aPK13_2070w	PKH_142020	AGCGGAACATGCACAGAATAAACACAACAAGGATGTGAAGGAGTGCTTTCCTGATAAATT
aPK13_2080c	PKH_142030	AACCCTCCAACGATCCAGACGGGGAAAACCAAACCCAAATAAGCAACATGAACATATACT
aPK13_2090w	PKH_142040	TCATAACGGGGCCAAATATCCTTCACCTCATTTTTACCTACACGATCATAATCATTACGG
aPK13_2100c	PKH_142050	GAAACGAAGAACTCGATAAATGCGTACACGGACAACAGGACGGAAAATAACAACCAAAAT
aPK13_2110w	PKH_142060	TAATTGTGAACAACTTCCTCTACGCAACCTATACCCACAACAAAATCAACATCGTCCTGT
aPK13_2120w	PKH_142090	AGTTCGGAAAACAGTAAGAGAAGCAGTTATATAGATGGTCGAATGGTGGACAACCAAAAC
aPK13_2130c	PKH_142100	TAACGTGCCAGGAAACCGACATTTTCGACAATCCAGAAGATGCAAAGGAGAATAAAAATG
aPK13_2140w	PKH_123190	CAATGATGAACAAGGTAAGGATGAGGAGAATGACTTGCAGAACAAGGAGAATAATGAGGA
aPK13_2150c	PKH_123180	TAAGAACTACATGAACTATAATTACGATGCCAAGGGACAGACTACCTTTGGTATGAACCC
aPK13_2160c	PKH_123170	CTATTATCATCTACATTTCCGATAATATGGAAAACAGGCCTAACTCAACTTTCCTTCGCC
aPK13_2170c	PKH_123160	GGATTGATTGATAAATTGGAAAGGTGTAAAGGAAGGAAGCGAAATGGAGAAAGCTGCAAA
aPK13_2180w	PKH_123150	GATGTAAACATAGAAGCTGGGAAATTGGAGGAACACAACCAAAGTGAGCATATAAAGTGC
aPK13_2190w	PKH_123140	TGATGAGTCGAGTAGTGAGCAGAAAGAAAGAAGGAAGAGATATAAAGGTAGGGATAGGAT
aPK13_2200w	PKH_123130	CTGCATACATTTTGTCCCTCCTATCCACACTTTATTTCACCGTCATCAAGCCCTTATATT
aPK13_2210c	PKH_123120	CTCCATCAACATCATCCTCGCAGATGCACCAAGAAAGTACAGACATATAATAAGTCAACA
aPK13_2220w	PKH_123110	ACCGAAGGGGAGAAGAACTCCCAAGTTGTTATGAATGCACAGAGGAATGCAAATGATAAA
aPK13_2230w	PKH_123100	CAAGAGGAAAATGTGTGAGCAGTAAGAATGTGGGCGAGGTGAATAATAGTAAGTATAGGA
aPK13_2240w	PKH_123090	GACGAAAGAAGGAGACACACAAAACATCGCCAACAGAATGAGGCAAAATACTATCATAAG
aPK13_2260c	PKH_123080	ATGAAGGAGGACCAGGCGAACATGAAGAAAACGAACAAGAGAAAAATAAGGGAAACTACA
aPK13_2270w	PKH_123070	TGGAGTACACACCAAATGAAGAAAAGACCACAGACTACCTAGGCCTCATAACAAATCTAT
aPK13_2280w	PKH_123060	GTACGAGTTAACGAAAGACAAGAATAATGAACCCGTTGTTATCCGAAGATTCAAGAACCC
aPK13_2290c	PKH_123050	GTTTGTTAAGCCTTCCTCAGGAGCATCACATGTCTTTGTTTAGATTGAATTCCATGCAGA
aPK13_2300c	PKH_123040	GAGTGACGATAAGAATAGCAGAGACTTCCTTGTCAATCACGAGAACGAAATTGATGAGAA
aPK13_2340c	PKH_123010	AACAAGTTTCCGCTAATGAAGAATTTTTCAATGGCCATTTCCCTGCCAAGGCTATTATGC
aPK13_2350c	PKH_123000	AAGTGGCCATAAACTCAAGGAAAGTGACTGTAACAGGAAAACACGGAACGCTGAAAAAAT
aPK13_2360c	PKH_122990	AAACCACCGCCGAAGACGAAGCAGTAACCCTAATTGAACAAAATACCAAGGAAGAAATAA
aPK13_2370w	PKH_122980	GGAAGACCAATAAGAGCATCCAGAAAAAGGGGTGTCCAAAGAAAAATAAGAAGGAACATG
aPK13_2380c	PKH_122970	CCCAAAACCCTTAAATTGCCCAAAAATCCAAAGTGCCCAAAAATCATAAAATCATGCTAC
aPK13_2390w	PKH_122960	CTGTACAGCCTCTTTGTCTTCTGCGCCCTTTGTATTTTACTATCCCTTGTGTTTTACATT
aPK13_2400w	PKH_122950	AAGCTTTCGTCCAGATTGCATCTTTTGCGGCTTTCGATTTTCACCTTATGATTGTCGATA
aPK13_2410w	PKH_122940	GCCTTGTTTGAATCACTTGATTGGTTCTACTGTCTCTTCTTGGGAATGAGTCTCTTTTTC
aPK13_2420c	PKH_122930	CGGTGCTCACCAACCACAAGGACGAAATAACATACATATCAAGTGACATAAACGAAATAC
aPK13_2430w	PKH_122920	ACAACAACAACAACGTGAAGAAGTTTTATGAAGTGGTGAATGGGAAGAACAGGGAAGTGA
aPK13_2440c	PKH_122910	GAGTATATTAGGAAAAATAGAGAGGATGTGGAAAAGGCGCTGAACTCACTAGAAGGAAGT
aPK13_2450w	PKH_122900	ACCTGCTTCCAGCTATACAAGAAAGAAGAACTCATGAACCACATCTATGAAAACGAATCG
aPK13_2460c	PKH_122890	TGAACAGACTAAAGAGAGACGAACTCGACAGGAAGAAGCATGAACTTGTAAAAGACGAAA
aPK13_2470c	PKH_122880	TATGATAAACTCGGAGAACAAAGTGGTGAAAGAAATGATGAATGACAGGGTGAATCGCCT
aPK13_2480w	PKH_122870	GGTACGCGAAAAGAGCAAACAAGGAATCAACATAATGAACGAGACCATCAAGAGAGTAAT
aPK13_2490c	PKH_122860	AACGGTGCAAACGTGGAGCAACATACAGAGGATGATAAGGTGAAGTATCAAAATGAAAAC
aPK13_2500w	PKH_122850	GACCCTTCCTCCCATCGAACATTACCAAGTTTGTTTTATATTCCTTCTTCACCATTGATC
aPK13_2510w	PKH_122840	TGAAGTGAAGGATGTGATGTTGAAAAATATAGACGATCTATTACAGCGGGGGGAGAAGTT
aPK13_2520c	PKH_122830	GAGAAAGCTATATGGAACACATTCGCTAAAACTGGGACTAGAAAGAACCAAGGTACTAAG
aPK13_2530w	PKH_122820	TAACAACAAAAAAATTACTGATGAGGAGGTGGAAGCCATCTTTGACAGAACCGTGAACAC
aPK13_2540c	PKH_122810	GTTATTGTACGACTGAACAACGGGTCCGACTTCAAGGGCATTCTAGCTTGCCTGGATGAA
aPK13_2550c	PKH_122800	GGGAGTATATCGAGCAAGGAAGTTTCAAGATGGACTAAACCATAGAGGAATAAGTGAATG
aPK13_2560c	PKH_122790	TGTGGAAATTATTGAGGCTTACTTGAAGGATTTGAAGAGAGTGTTGGTATGTTCTGTGCC
aPK13_2570w	PKH_122780	GCACAAGGGTGGAGACAAAGAGAGCGAATATTACCAGGTTAAAACAAAAAGAGATGTAAC
aPK13_2580w	PKH_122770	GCCAGTGGAACAAACACATGGAAAGAAGAAATCAGGAGAACATTAATTAGCGACCGAAAT
aPK13_2590w	PKH_122760	AGCAAAAAGGAGAAGAGAGCTCAGCAAGGGAAAGAATATACATTCGAAACGATTAAGGGA
aPK13_2600w	PKH_122750	CATTGCACACATGAAATTGCGGGACTATAAAAAGGCGAAGAATTACCTAAACGCGTTACT
aPK13_2610w	PKH_122740	ACTTCTTCGAGTACTTCGTTGCGTTGTAAATGTGTAAAGGGGTTTGCTGATTGCATATCA
aPK13_2620w	PKH_122730	CATAAGCGACAGTACAACTAATGACCAGGAGAGCAATAAAAAAAGGGGATCACAGAAATC
aPK13_2640w	PKH_122710	AAGAAAAGAAAGATAGTAAGGAGGAATGCACATAAAGGAAACGAACCCAGTACACAACGG
aPK13_2650c	PKH_122700	CGCAGAATAATTTTTCAGCAAATCCGCAAAACAGAAGCTTCCTCACCAACATCTTGTACA
aPK13_2660w	PKH_122690	CAACTTAATCGCTACGACGAACACGAAGAATGGGATACAGATTTACGATGTGAACGAAAA
aPK13_2670w	PKH_122680	TGAGTACAAATGGTGAAGAAAACGTTCCGGTGAAGAGTGAGCAGAAGGATGAAAAAACAA
aPK13_2680c	PKH_122670	TCCAAACATCCAATGAAGAAAGTAAAAGGAATTGTGTCAAGGACCATCTGCTCAAGGTAC
aPK13_2690c	PKH_122660	TAAAAAAGCAGGAGGATTTAAAAAGCTAGCTGACATGGAAGGACATGAAACAACGAGCGT
aPK13_2700c	PKH_122650	TATGTAGCAGTTTCACATCTCATCTGCCTTTACCCAACCCCCTTTATCTTCCTAATCTCT
aPK13_2710w	PKH_122630	CAAGAAGGAAGGAAAAAACAGTCAAGTGGGAAAGGAAACGAACAAAGTGAAGAACCAAGT
aPK13_2720w	PKH_122620	CTCACTACACTAACCATATTACGAACAACCCAGACGTGGCAAACAGAGGCATATCATTTT
aPK13_2730c	PKH_122610	ACTACATAGATAACAACACGCTAAAGCAATATAACCTCACAATTCCCCGAAGCATACACG
aPK13_2740c	PKH_122600	AGGGAGAAAAAAGGGTCGACGCACAGATTGAGAAGAAGATGGACAAAATAATGGAAACAA
aPK13_2750c	PKH_122590	AATTTTTTCTCGCTCTTAAGGTTCTGTTCACCATTTCGTCGCTGCTCTTCCTACGTTTTG
aPK13_2770c	PKH_122580	AAAATACAAAGTGGGAATTTGGAGGAAAGGATAACTCTACATTGTGGGGGAACTCACTCT
aPK13_2780w	PKH_122570	ACCCAAAAAATGAAAACGAACGTAGAAAGGATGACCAACCGGCAGAAAATACAGAAAGTG
aPK13_2790w	PKH_122560	GGGGAAAAATCGACCGAGAAAGGGGACAAAACGAACAATGAACAGATAAACGTAAATGAA
aPK13_2800c	PKH_122550	AGAAGGCATATCAACCACCTGTATCACGAAAATGACCACTTGAAAGAACACTTGAACAAG
aPK13_2810w	PKH_122540	AGACGCGGTGGATAAGAGAAGAAGGAACTATGGAATGTACACGGAAAAAAAGACAAACAA
aPK13_2820w	PKH_122530	GTAGGTGTCGAGACGATAAACACCTAACAGAATTCCAACATAGACATAATATGTTCTCCC
aPK13_2830c	PKH_122520	TGAAGAAATGAACAACTCGGAGGAGCCTATTAAGAAGGATCAGGATAACGGTGATCTAAT
aPK13_2840w	PKH_122510	AACCAAGAAAGGCAAGGGCACAATGGGAGAAGAAGTCACGCGAAAGTCAAAACTATTTTA
aPK13_2850c	PKH_122500	TGGTGGAAAGAGCAGTCAGTAGCAATCAAATCAAGCATGGGAATCAGAAGAAAGAAAACA
aPK13_2860w	PKH_122490	ACAAGAACTGTTTAAGTACCAAGGATATAAAGTGTGCGCTATAGTGTTAGGAGGGGTAGA
aPK13_2870w	PKH_122480	AAAATAATGCACAGGGGAACAGAGCTAGAAGGGAAAGTCAAATAGGACATGAAGGGAAAG
aPK13_2890c	PKH_122430	AGTCTTCCACGAAGAACATTAGTGACAGGGGGAATGAGATAACTATAAAGGGCAGTAATT
aPK13_2900c	PKH_122420	ATCTGCAGAACACACACTCACTCCTGGTGACTAAAAAAATAAAAGAGGCATTAAGCAAGC
aPK13_2920c	PKH_122400	AGAAAGGGAAAGGAATTCAAATGAGAGGAACAAAGATGGCAAAGGAAATGCAACCACAGA
aPK13_2930w	PKH_122390	TAAAAGCAGTGATTACACAAAACATTGATGGCTTACATGAAGAGAGTGGGAATTCCAAGG
aPK13_2950c	PKH_122370	CGACGCTAAACATAATAAAGGAGAAAAGGTAACCGAGAAGGAATGCTCTGGAAAGAAAAC
aPK13_2960c	PKH_122360	GAAGCACATGGCTAACATGAAACGAGCTGTGGAAAAAATCCAACTGAAATGGAAAGGAAT
aPK13_2970c	PKH_122350	GAGAAAACGAGGGTTGCCATGAAAATGTAGAAGATAAGAGTGACCAAGAGAACATGGAAT
aPK13_2980c	PKH_122340	AACAAAGGAACGAAGAGCAACGAAGTGCCCAGAACGTATGGAATAAACAAAACCGGAAAA
aPK13_2990w	PKH_122330	GTTGCTAAGGGAAATATTTTTGAAGACGGATAACTACATCGAAGGAAGGTATCTAGCCGA
aPK13_3020w	PKH_122320	AATGGCAGAGCAGGAAGAAAACGATATGATGTATATGAGAGGTGGAGTGAATGATGGAAA
aPK13_3030c	PKH_122310	AACGCGAAGATGGAGAGAAATGATGAAGGAAAAATACAAAGTTTGAAAAGTGGGAACGGC
aPK13_3040c	PKH_122300	TTTTTCGGAATTTTTGGACAACGTGGTGGATGACATGATGGAAGATGTGGACGCATATTT
aPK13_3050w	PKH_122290	AAGAAGAATGTAGGACCAGGGGAAAGCGATATGTTACGAAGGATAGGAAAACAAAGTGTT
aPK13_3060w	PKH_122280	ATATATTTAGAGGACAATTTAGTAGAGAAAAAGCAGCTGTATTGAAGGGTAGGCCGAGGG
aPK13_3080w	PKH_122260	AAATCGACCAGAAGGAAATAAAGCGGAGGAAAAACTACCAGTACGCATTAAAGCACAAGT
aPK13_3090w	PKH_122250	AAAAAATTAGTAAACAGGTGGGGACTACTTAAGACAAACCGAGAGGAGAGTACAGAAGTG
aPK13_3100c	PKH_122240	CCCTGAAGTATCACCCAGACAGGAATCCAAACAATAGGAAGGAATCGGAGAAAATGTTTA
aPK13_3110c	PKH_122230	TTTTTAACAACCTCTTTTTAATCATCCCTGCCTTTGTCATCGCCATTTTCGTGCATCCCT
aPK13_3120w	PKH_122220	CAAAGTCACTCCATCGGTAAGAAGGATAACATAGACGAGGTGTTCAAAATTGTAGAAGAG
aPK13_3130c	PKH_122210	AAAACACCAGAAGAGCAAAAGAGAGGAATCACCATCAATGCAACCCATGTAGAATACGAA
aPK13_3140w	PKH_122200	CCAAACCTTATTGCAATCCTCTTTGTAAATGCCATGCTTCTCTACATCACATCCTTTCAC
aPK13_3150w	PKH_122190	GCAAACAGGAGGAAAGAACAAAAGGAAAAACGAAATGAGTATGACGGAGAATAACAAGGG
aPK13_3160c	PKH_122180	AGGCACTGTACGAATATAAGGAAACTTGTGGTGTGGAAAATGAGCTGCAAAATAATCAGG
aPK13_3170c	PKH_122170	ACTTTTACGTTTATGACCTTTTGAGGGACGAGGATGTGATTGAGTGCACGGAGGTTTCTT
aPK13_3180w	PKH_122160	TGAATACTACTCTGTTAAGCTACCCAAGTTTATAGGCGTGTGTCCCGATATAGGAAAGGT
aPK13_3190w	PKH_122150	ATTTGTTATCAAAAGGGGACAATAACAACATTGACGACAGAGGGCTCTATGAGTTCGATC
aPK13_3200w	PKH_122140	AGAAATTGAGGACAGCGAAATACGGATAGTGAAAATGGCACACGAAGAGGAAAACAGAAA
aPK13_3210w	PKH_122130	AAAGACAAGGAACCGTCAAGCAGCTAAAGGAGTACTTCCAGAAAATGCAAGAAGATCAAA
aPK13_3220c	PKH_122120	ATCTTTGCAATATGTCATCAACAAAGAGAAGTACCCCCTGAACACCTTTTGGCCTAACTA
aPK13_3230c	PKH_122110	TGGGTCATGCAAAAAGTATATGTTTAAATTTCGGTCTATCGGAGAAGTATGGAGGGAGGA
aPK13_3240w	PKH_122100	TGAAGAAGGGAAAACCCGATCTGAGGAAAAAAGTGCTAAACGCAATAATCACGCGTCAGT
aPK13_3250c	PKH_122090	TTCACAAATAGAAGAACTAACTTACGAAGTTAAGCAGACCATCACGGATGCTACCAACGA
aPK13_3260w	PKH_122080	AACGGTTTTGCACCTTTTGACTGTTTACTATTTGTCCCTTTCGGGGATGTCCATTGATGT
aPK13_3270w	PKH_122070	CTGAACCAGACATACACGACGCTGGACAAAAATAAACTCTACACGGATAAGTTAGAAAGT
aPK13_3280w	PKH_122060	ATAATTCACCAGTCGTTAGATTCTCTAGATGTCGTGGTGTGGAAGAGTACAAGCCTTTTT
aPK13_3290c	PKH_122050	CAGTAGAAAAAGAAGACACATACATGGAAGACAAAGCAGAAGAACAAGAGGAGAATCAAC
aPK13_3300w	PKH_122040	GCTACAAGGAGCCCATCCGAGAGTTGAAGCAAAAATTCGAGTGGAAAAAAATATGTCTAT
aPK13_3310c	PKH_122030	GTAAGTGCAGTCCAAAGAAGTGAAAACATCCCCCCACCAATAAAGTGTATCAAAGAAGAA
aPK13_3320c	PKH_122020	GAGACAGGAACGGGCAAGACGATATGTTACTGTTGGGGTATATTGCAGGAATTAAATAAA
aPK13_3330c	PKH_122010	AGCATATGTACAGACCAGGAGCTACTCCACTTAAGAAACGCACTTCCAGAAAATGTTAAA
aPK13_3340c	PKH_122000	ATATTCCAACGAGTGGGTCAAGACGGTTGAGAGGATTGGCAGATGGATTGATTTTAAAAA
aPK13_3350w	PKH_121990	AAATACAACGACAAGGAGTGCCTACTAATATCGAACGAAGAAATCCTGGCGAAAATCAAC
aPK13_3370c	PKH_121980	AGACTACAAAACGGAACAGAACCAAAAGAGGGACATAAAAACACTCCTTCGGAAACTAAC
aPK13_3380w	PKH_121970	GCAAAAGATGTGGGAAAGTTGAAGTGCGAAGTGGCTGCAGAGAATGTTAAGAAGTTAAAT
aPK13_3390c	PKH_121960	ATTATTATCGTCGCCGCCATCATCCAAGATTTCTACTTCAAGCGATTTTTCACATCCAAG
aPK13_3400w	PKH_121950	CCACCCAGAGTGAAGAACAAACAAAGGCTCAAATACCAAAGAGTCAAGCAAAAATAGTGA
aPK13_3410w	PKH_121940	ATGTTTGAGTGACATGAAAAGGAAAGGATGCGACGTAAATGTGTTGAGCTTGGTAATAAG
aPK13_3420c	PKH_121930	TTAAAAGAGGATAAGGCACTAACGGGAGGAGAATATAACAAGGAAGAAGAGTTCACACAG
aPK13_3430c	PKH_121920	TAGCAACGAACCAACGAACAAGACAGCACCAAGCAGACCATCACATAAAAACATCGCATC
aPK13_3440w	PKH_121910	AGGCAGTCCACCAGAAACCTCGAGAAAAACTAGGCAAACGGTTATTTACAAAAATGGCAA
aPK13_3450w	PKH_121900	CGAACCGATCCCATAGCAATAACCAACAAGAGAAGCAAAACGCACAAGTAGATCGAAATA
aPK13_3460c	PKH_121890	CGACGGGCGACTCATGAATGAAGGGGAGGAAAACGACATGAAAACAATTAAAATTAAAAG
aPK13_3470c	PKH_121880	GCCAAACAAAGCGAAAGCAATAACCCGAATGGAAATAAACAACAAAGCAGAAGCGAAGAA
aPK13_3480w	PKH_121870	TCTAGCGAGTTAGAGGCTGGAAAAACATGGAGAGACTATATAACTGTGAAGAAGAACGAT
aPK13_3490c	PKH_121860	CGATGCTATCAAATGGAATGGTGGAAGAGGCAAAGAAAAATGCGCTAAAAGAGACGTTTA
aPK13_3495c	PKH_121850	AAAAATATCATCCTACTGGGTTCCATTTTGATGTTGCTGTCCCTCCAATATGTGTTGCCT
aPK13_3500c	PKH_121840	TTTGCCAAGAGACACAACTACATAAGTCAGGAACAGATGAATAACACAAGCCACACCAAT
aPK13_3510c	PKH_121830	CACAACTACTTGAGGGGCGAGAAGACGACAAATGAGAAACTATACCATGATTTGCTAAAA
aPK13_3520c	PKH_121820	ATCTGAGAAATGAGAAGGCTGAACAAATCGATAAACAGAATAGGACAGGCAATGAGGAAC
aPK13_3530w	PKH_121810	AGGGCACACAACGAGGAAGACACGTACAATAACTACGAAGCTAATAGAAGCACAAATAAT
aPK13_3540w	PKH_121800	GAATTAAAAATGACAGAAGCGATAGCATCGTGGTAGGTATGAGTGGAGTGGTAAACAGTA
aPK13_3550c	PKH_121790	GATGAAGTAAAGAATACACAACAGGATGAGATAGCTAATTTGAGGGAGGTGCAAAACCTC
aPK13_3560c	PKH_121790	AAGCTTAGGGAAAGCAAAATAAAAGATGCAACGTATGTGGAAGGTGGTGTGAGGAGAAGT
aPK13_3570w	PKH_121780	TGACAGTCGCGCCATTACAGACGAGATAGAAGATCTAAACATGAGGTACGAAAAGTTAAT
aPK13_3580c	PKH_121770	GCCAGAGGCGACCAAAAAATTGTGGATGAAGTGAAATATAATGAGGAAGTGTGCAATGAA
aPK13_3590w	PKH_121760	CAATTACAATATCAACAGTGTCAGTAACAACGAAGCCAGCAACAGTAACATCGGAAAAGC
aPK13_3600w	PKH_121750	TCTGGAGCACAAAACTCAATGGCTCGGAAATGGTGTCATAACAGATGTCTACGATAAATA
aPK13_3610w	PKH_121740	TGGATGAACGAAGAGTAGGAACTGAGAAGAAACAAAAAGTAGGAGAATACAAAGAGCGAG
aPK13_3620w	PKH_121730	CAAGTCAACAATAACATGAATTGCAGTATAAGTCCCAATCTAAACCCGAACCGTCACAGT
aPK13_3630c	PKH_121720	GGAGAAAGAAGAAAAACTCCAGCAGAAAAGCTACACACAAGAGCAAGTCCAAGGATAAAA
aPK13_3640w	PKH_121710	AGACACAAACAAGTTTTATCTAATCCGGCCCCCAGGTCTAGAGGAATTCCCAAATATTTA
aPK13_3650c	PKH_121700	AGAACCAGAAGCACAACCACAAGCAAGCCCAGATGACGGAAATACAAACAACAATAACTT
aPK13_3660w	PKH_121690	CCTAAGGGAAATGGTGGACAAACAGAAAAATACACATGGACGCAAACTATAAACAGTCTC
aPK13_3670c	PKH_121680	GTAGAGGACCTTCTTCCTTATCCATGCATTTGGGCCATTTGATCCCATTTTATTTCTGTA
aPK13_3680c	PKH_121670	TACTACATGAACGAAATACGGAAGGAGAAGCTCAAAGAGATCGAGGCGGAAATGAAAAAT
aPK13_3690w	PKH_121660	ATAAACTCTTGTGGAGAAATTAAGTTGGGGGATTTGGGACTGTCTGTTGAAAGAACCGAA
aPK13_3700w	PKH_121650	CAAAACAGAAGAAACACCAAATCGGAAGGAAAAGAAGCACATCCCTTTGAAGACACAGAA
aPK13_3710w	PKH_121640	AAAAAAACGGAGAAAGTGGGGGCGAACAAAACGCATGGAGAAAATGATCCGAATAGAAAA
aPK13_3720w	PKH_121630	AAGGGAAAAGAAAAAGAAACACAGGGGAAAGAACCCCAAAGGAAAGGTGCAACAAAATTG
aPK13_3730c	PKH_121620	ATGGGGAGCATGGATATAGAGGGAAAAAAGATTATTACGATGAAAAGGAAGACGAGGAAG
aPK13_3740w	PKH_121610	TAAATTAAGAAGCACAACTACAGAATCGGAGAAAAAGTCGAAACTGGTGAACGAACTCCG
aPK13_3750c	PKH_121600	GGAGCTATTCAACATTCTTTCTTTCAGTGCTGTCCAGGTCTCCTTTAGTAAGGAAATCAT
aPK13_3760w	PKH_121590	TATAGAGAATGAACTAGGGGTGAAGAAAAACGAAAACTCTTCAAAGGGGAGGCGCAAAAA
aPK13_3770w	PKH_121580	TTTTCTGGGTGTTAATTTTCGAAGCCTACATCCTTGTTCCGTTCTCCTATTTCTACGTGA
aPK13_3780w	PKH_121570	ACACTACACCCAAAGATGTAAGCAGTGTGTTTGTGAATAACCTCCTAACGAGCATTAACA
aPK13_3790c	PKH_121560	TAAGGAACTGATGAAGGAGGACCCCAAGATGCAGAAACTGCAAAAAATCCAGAAACAAAT
aPK13_3800w	PKH_121550	AGATGAATGTCAAATATCTTTCGTTGCTTGTAATATGGCTGGTGGCTTCTTGCAGAGGTT
aPK13_3810c	PKH_121540	TTTAACAAATTGAAATCAGTGCAGGTGAAGTGGAGCAACAAAATGAAGTTATGCGCAGGG
aPK13_3820w	PKH_121530	AAAACACCCCAGCGGAAGAGTCCATAAAAAGTGAGAACACAAATAATGTAAGTGAGGAGA
aPK13_3830c	PKH_121520	AGATAAAAACGCTGAGGGAGGCGAAGGAAGAAATGGCAAAATGGGAAGAACGAAAAGAAT
aPK13_3840c	PKH_121510	AGATAAATAAAATGCTAAACGAAAACGCAGGACAGGAGAAGCAAACCAATTCGGATGGAG
aPK13_3850c	PKH_121500	CCATCCATCAAGAAGGGATACTGCAAAGCCCCAGTTAGATACAAAAGCAAAATATGCAAA
aPK13_3860c	PKH_121490	AATGGAGTGGAGGCAGGTGAAATTGGAAAAGATAAAGAGAAGAAAAGTGAAGGGAAGTTG
aPK13_3870w	PKH_121480	ATAAGAATCCTCCATTGTCTATTAGTTACTTGCCGTACTTCAATCTGTCTATGCTGTGGC
aPK13_3897c	PKH_121470	AAAGTTGGGGAGATGATGAAAAATGGGAACAGTGGAATGAATATGCAGCAAGGAGCAAAT
aPK13_3900c	PKH_121460	AGGGAGATCGAGTCCATTTGTAACAGCAACGTTATTGAGAAAACGGATTGTTGGTTAATC
aPK13_3910w	PKH_121450	TGCAGAAATATATGCCAAGGAAAAGGAATTTATCGAAACGTACACGAGTGAAGCAGAGTC
aPK13_3920c	PKH_121440	AACAATGATAAACTGAGGAAGTGCAACCAAGAGCTGAATGAACAAGTGAGGGAAATGGAA
aPK13_3930c	PKH_121430	AAAGAAACCATCGTCATTTTGATTCAATTATGTGAGTATGGAGTGAGCCCCAAGGTGTTG
aPK13_3940w	PKH_121420	AGTCCAGATACAATGATAAGTCGAGTAGCCCAAAAGAAGGAGAGGACACATCAAATGAAA
aPK13_3950c	PKH_121410	ACAAACATGACAGAAGCCACCGCCAGGAAAAATCCACTACAAAGAAGCATCCAAATAATA
aPK13_3960c	PKH_121400	GAAATAAATAAGAACATTTTGGTATCAGCAGATGGCAGCAGCAGCGTCATGAATGAAGAG
aPK13_3970w	PKH_121390	CAGGAGATGAACAAAACAAGCGAAGAAGCCGAGATGAAGGCAAGAAAAACAAATCAAAAG
aPK13_3980c	PKH_121380	GCGTAGAAGACACAAAAATCACCCCAAATAATCTATCTAATATAAACCCAGTGGAGGGAG
aPK13_3990c	PKH_121370	GAGCCAAGTGGGACAAGTTGAACAAGACAAGGGAAGAAACAAAAAACAGGAATATCAGAT
aPK13_4000c	PKH_121360	AATATATCCATCAAGGGCAAGGACTATTATTTGGTCCACGGGTACAATAACCCCAGTTAT
aPK13_4010c	PKH_121350	ACATTGTAATTATGTTGGTGGGGAATAAGGTTGATCTGGTGGAGCATGATGAGATGAAGA
aPK13_4030w	PKH_121340	TTTGAAGAAATTGCCCATGTTCGTTTCGGAGAAAATGACAGCCGTTTTGGCTGTTTATAG
aPK13_4040w	PKH_121330	TCACCATTGAACTTATTTCCGGGTTGGTTGTCCTACTTTTTAGTATTTGTGGTATACCGC
aPK13_4050c	PKH_121320	TGTTGGCAGAGCCATTCCAACCGAAAAAGATAAGAATCCAAATGTATACCGAATGTGCAT
aPK13_4060w	PKH_121310	AGAAAACGAATTTTGGATGCTGGAGGAGAATGCCTAACCTTTGATCAGCTAGCTTTGAAA
aPK13_4070w	PKH_121300	ATTTAGAAAATTACGACTATCTAGATGTTGACACAGCCGTACACAACCATCAGAGCGAGA
aPK13_4080w	PKH_121290	CCACTTTTACCTGTCCTGTGTCATTCCATCCATATACCTTCTCTTTACCCCATTTACATA
aPK13_4090w	PKH_121280	TACAACAAAGAGACTATCGATCAAGACAACGAAGTGATTAAACGTGCCCTGCTGCTCATA
aPK13_4100c	PKH_121270	AATCGTTCCCTACCCAGTACAAACGGTCAAGCAAATACCACCTGTGATGATCAGAAAAGA
aPK13_4110c	PKH_121260	CCAGGCTCGATGGAGGAATCAATTACATTATAAAAGAACTAGACGAAATAGAAAGGGAGG
aPK13_4120c	PKH_121250	CAAAGTTAAAGAAGAGAAGAAATCCAAGCAGGACAACAAAGCGGTGAAGGTGGAGAAGAA
aPK13_4130w	PKH_121240	CAAGTTTGAAAGATTTAAAGTTAGGCGATAGAGCAACCATTGCGAATATGGCTCCAGAGT
aPK13_4140c	PKH_121230	CATGGAAAAATCAAAACAAAACAGACACACATAAGTCCAACAGGGGAATACCCAGACGAA
aPK13_4150w	PKH_121220	CTATTATAACCTCTCCTTTTCTTACTTAGGGTTAAATGATGCTCACTCTGCCATCACCTG
aPK13_4160c	PKH_121210	CGCGCTTTCCTTTAACATTCAATCAGACAAGAAGAGGATTTATTACACACCCCAGATATG
aPK13_4170c	PKH_121200	CGAATGAGCTGAAGGAGGAGCTATTGAAATATGAAGAAGTGGAAGGTAAAGATGCAAATG
aPK13_4180w	PKH_121190	GTGGAGCGAGCAAAAGTATGAAGGAGAAATTTGGGCTTCGAGATGTAAAGAGTTATAGAT
aPK13_4190c	PKH_121180	AACGCATCCCTGCGATGCAAAAACTGTGGGTCGAAAATTTTTTTCAAAAAAAGGAGCAGA
aPK13_4200w	PKH_121170	CAGAAAAAATGGAGGACATGAAGAAGGTAATAATTGAGGAGGTACGGAGAAATCTGGTGT
aPK13_4210c	PKH_121160	GAAACAACAAAAACGCACGAACGGATAACGGCATTTCCCACATAAACAACAGTAACACTT
aPK13_4220w	PKH_121150	CGGAGTGGATATATGCGAAAAGATGATCGCCATTGCCAAGCTAAGAAACAAAGATAAATC
aPK13_4230c	PKH_121140	TACAACTCCGACAATGATTACTTGACATCTTCTGAATATGTGGATGACGATGACTCCTCT
aPK13_4250w	PKH_121130	GTGTATAGAAGAAACGACCAAGGTCACATGGTAAATGATGTAAGAACCAAAAAGACGCAA
aPK13_4260c	PKH_121120	GGAATGTACACAAACGAAATGACAGATGGGGGAAGGGAGAAAATAGATAATGTAGACAAC
aPK13_4270w	PKH_121110	TGGAGAAAAAGGTATAAGAGTGAAAAGGAGTCCAGAAAGCGGAAAAAATAATGAGAGCCC
aPK13_4280w	PKH_121100	ATCGCATAAGAAAGATAAGCAACAAATTGTACGAGGCAAACACAGAGAGACCAGAAAGGA
aPK13_4290c	PKH_121090	AAGATGCATAGAATAGTGCGGAAGAGGGATTACTACAATTATGAGGAGGATAAGAATGGG
aPK13_4300c	PKH_121080	TAACGAGGGATAAGCAAGGCAGGATATTTTTAGATCGGGATAGTGAGCTATTCAGAATCA
aPK13_4310c	PKH_121070	CAAACAGAATATGAAGACAACAACACGGAGAAGAAAAACATGAGCGAAATGGATGACACG
aPK13_4320w	PKH_121060	TATATTAAACGAAAATGCGAAGCTGAAAAAAAGCGGAATGGGGTTGGGCAAAGGAAAGGT
aPK13_4330w	PKH_121050	GAAGAAAAGTACAGACATAACCCTAACAACGTGCCCAAATATTCAAAGGTCAAGAAAGGC
aPK13_4340w	PKH_121040	CAAAAAATACCCTGAAGTACGGTTGCCTGAGCGAGGAAGATGTAGAAAAAATACGGAAAA
aPK13_4350w	PKH_121030	AGGAGAGAGCAGAGGAATTACAGGTAAGGGAAAAACTAATCAAAGACACGAACGCAAAAA
aPK13_4355c	PKH_121020	GGTCAACGATCGATTCTACCACATTATATTCTGCCCTATACACTACACGAAGCAAGAAAA
aPK13_4360c	PKH_121010	ATACTGGCAACAAGAACCAACAGAATAGGATTCATAAGGACGATAAGGGCGAAGAACGAA
aPK13_4380c	PKH_121000	CCTCTACAATATTCGAAGACACAAAGCCTGAACAAAATCTACACCATATGAACGACGAAG
aPK13_4390c	PKH_120990	CCATAAGCAAAGATGAGGAGAAGGCAACTAACCCACACATTAACCAGAGAGAAGAATTAA
aPK13_4400w	PKH_120980	TAGGAGACATGCTCAAAAAAACCTCACAGCCTAATTGTAATTACCGGACCAGGGGAAAAT
aPK13_4410c	PKH_120970	TGAGGACAAGGAACAGGATGAAGACAAGATAGACATAAAAAGCCTTTACAACACGTACAG
aPK13_4420w	PKH_120960	ACGCACATGTGATATACATGACGAGGATACAGAAGGAAAGATTTACGGACTTAAACGAGT
aPK13_4430w	PKH_120950	AAATATGAAATTTTCTCAGTCTCCTCCGACAAGCTCCTTACATGCATCATCCCTACATCT
aPK13_4450w	PKH_120940	ACGAGGATATCATACCAAGTTATAGTGAAAAGGAATATAGTGCGAAAAACAGTACAGGGG
aPK13_4460c	PKH_120930	AAAACGAAGCAATGGCCAGAAAATTCGCCGTCAAGTCTCTACCTACAATTATCATCATGA
aPK13_4470c	PKH_120920	TCAAAGCATGAACAGGAAAATCGTCTCCATTAAAAATATGCAGTCGCAAAGGCGCATCAA
aPK13_4480c	PKH_120910	AGTTTGCCCTATGAAACGTGTGAAATAAGGAAAGTAGCCTTTGAGCTCCCCAAGGAATTT
aPK13_4490c	PKH_120900	CGAAATTGGAAGTGAAAATACAAAGGAAGATGAGGACAAGAACGAACAGGCAGATAGAAC
aPK13_4500w	PKH_120890	AAGAAACACATGAGAACCAAGTACAACATGGGAAACGCAAACTACAGAATACAGAAGGAG
aPK13_4510w	PKH_120880	GAAAAGATCAAGGAGATGATCCAACAAAACAGCAAAGAGTTTGAGGAGGTGTACTACAAA
aPK13_4520c	PKH_120870	CCAGGTAACACTAGAAGCAGCAGAAGAAATAAAGAAATCGTCCGTAGGAATTAAATGTGC
aPK13_4530w	PKH_120860	TTATTTGATCTGAGGTATAAGTACCCCTCCACGTGTTTGCATTACGAAAGTCCCATTACA
aPK13_4540c	PKH_120850	CATGCAGCAACAGCTGAATCAAATGGTGGAAGAAAACGAAAAGCAGTACAACGACTTAAT
aPK13_4550c	PKH_120840	GGAGAAGAAGAACTAAAGCTAAGTCGAGCAGAAAGCGACACCATCGAAAAAAGCAGAGAA
aPK13_4560w	PKH_120830	AACGAGTAAATTAAGTGATCCGTTTTATTGGATGCGTGTGATATTGGCTTCGAACAGAGG
aPK13_4570c	PKH_120820	TTAAAATGAACATTCCGGACGACTACCTCGACGCTTCTCGCTTCAGAGTAATACCAGACA
aPK13_4580w	PKH_120810	GAATATGGAGATCGGGGTGCAACATTGAATAGGTGTAAAGGAATTACTACGGAACAACTA
aPK13_4590w	PKH_120800	GTGGACACTTACAGACTGAGCAAATACAGAGGGGAACTGTGTAATTCCTTATATTACTAC
aPK13_4610w	PKH_120790	GTCCTACCGCAGGAATTACTATGAGACCCCTATGTGGAATAACAGAAGATTTGAAAAGAA
aPK13_4620w	PKH_120780	AGGATAGCAAAGGGGAGAATGTGAAGACCATGTCGGAAAGACGAAACAGTAAAGATATTT
aPK13_4630w	PKH_120770	AAGGAGCAATTTGAGAGACATAGAAGAAGCGAAGAAAATACGGAACCAACAAAATGAAGC
aPK13_4640c	PKH_120760	GACGCCCCTGATAAGTAAACGAAGTTACTTTACATCCCTATACGACACCAAAACTGAAAA
aPK13_4650c	PKH_120750	AACAATGATGTGTCGGGATTTTTCGGGTTCAAATGTAACTTCTCAAGTAAAGGGGTTCAC
aPK13_4660w	PKH_120740	AAATAAAATGGAATGTGTCAAATCAACAGAATGCAGAGGAGAAGGAGGAAGGAAGTGGAG
aPK13_4670c	PKH_120730	TACTGCAGTGACAACGACGCTCATTGGTACAGATATGGCCATAAGAAAAGCAAAACAAAT
aPK13_4680w	PKH_120730	TACTGCAGTGACAACGACGCTCATTGGTACAGATATGGCCATAAGAAAAGCAAAACAAAT
aPK13_4690c	PKH_120710	ATATGTGATTTTACATTTAATCCACATAGTAGCATCAAACCGGTGTTGGCAGACGGACCA
aPK13_4700w	PKH_120700	TATAAACAACGTTGGCTTCCCTGGGGTGGGCGGCAATGAAATTAGGAGTAACGATATATG
aPK13_4710c	PKH_120690	ACCGCATGTCTAACCCATACTACACCATACATAAGCACACAAAACTCATAAACAAAGTGG
aPK13_4720w	PKH_120680	GAACCCAGAAAAGGTAAGCTAAATGATAAAGCACACCCACCTATACACCCCGTTAAAAAT
aPK13_4730c	PKH_120670	TGCAACCTTACTTGTCGTTGCTATGTTTGTTGGATTGTTTATGGGAATTTGGACCACCTA
aPK13_4740c	PKH_120660	TTTTATACCCCTTCAATGCTATTTTCATGCCGCTTATTTCGACCCTCATTTTGCCGATCA
aPK13_4750w	PKH_120650	AAAAGTGCCAATCAAGGTCAGTTGAAGGGAAATGACAAATACGGCCAGGATGAAGAATAT
aPK13_4755c	PKH_120620	TTAAGCGCTTCCAGATTGATGTTGTGGTCAGGGGAACCGTTGTTGATTATTTTTATTCGA
aPK13_4760w	PKH_120610	ATTTAACCCTTTTGGAGGATTTAAACCTGAGTAACAACCGTCTGGGGAGTAAAGATTCTG
aPK13_4770c	PKH_120600	GAACCCCTCACAAACAGACACGTTACCACCAAAACGAAGAAAAAGTCGACCATAATAAAT
aPK13_4780c	PKH_120590	CGGGAAGGGGGGAAATAAGCAAAGAGCAAAAGAAACAGACGATCCTAAAAGAAAATGAAT
aPK13_4800w	PKH_120570	AAAACAACAGCTTAAGAAGAATGAGCAGGAGGAAGGGTCTAAAAGTGACCCACATAATCA
aPK13_4810c	PKH_120560	GCCTAGAAACGAACGAGAAGATAATACAAAAGCCAGAGAAACAGTGCACTCTCAAAAAGT
aPK13_4820c	PKH_120550	ACACGAAAAAGAAACAACAGAAGGTACATCACGAAAAATCCGATCACGACAACCAAACGA
aPK13_4830w	PKH_120540	AGGTGATATTTTCACCGATTTCCACCCTTATATTTGCGCCGTTTTTTTAGTTCACTGGTC
aPK13_4840w	PKH_120530	TTAAGGTTGTTCGAGAAAAGATATAAAGACACATCCAACAGGCCCAACTATGTTGTGCTG
aPK13_4850c	PKH_120520	CCATCAACTCCATAGAATTGAGAAACGAGTCAACCCTATATATCAGCGTCCACGAAAATA
aPK13_4860w	PKH_120510	ATGGGTATTTTGTTTCGCCTGTTGTTTGCTGGACTTGGTTCTTTACTTTGTTACTTTGCG
aPK13_4870c	PKH_120500	ATGATGAGCATGTGTGGATACTCAAGGAATACGAAGAGGAAGGAAATGCCTTTTTGAAGA
aPK13_4880c	PKH_120490	ATATCCAAGGAGATACTATCCATCACGTTTGTCGTTTCGTTTACCCTCAGCTTACAAAAC
aPK13_4890c	PKH_120480	GCAAAACAGTGTATAACCACCTCAAGCACAAAATGACTAAATCCGCCTTGGACGAAATAT
aPK13_4900c	PKH_120470	AGGGGAAGGAATTGAATCCCGAAATAGAGAGAACAGCGTAGAACAGAATCTACAATTGTT
aPK13_4910w	PKH_120460	CAATGAAATTAGAACATTTGAGGAGTTCATGGAAAAGCAGGAGGAATACAAAGGTGGGGT
aPK13_4920w	PKH_120450	TACAACCACACGAATGAATCGAAGAATGGGAGCAGACACTGTGAACTCATAACGATAGAT
aPK13_4930c	PKH_120440	CCGAGAAAGAAGAGAATGAAAGCGATAGAGGTGATATAAGGGATAGTAGAAACGATGATG
aPK13_4940w	PKH_120430	GAGACCGGTGTACAGCTCCAGCTACAATTCCAAATCAAATGACCTTTTGACATTCAAAAA
aPK13_4950w	PKH_120420	TCTTTGCGTCCTCTTCTTAGCGCTTACCATTTCAATTTGGGTTTTGTGTGTGCATTTTCA
aPK13_4960w	PKH_120410	TCCAGAGGAAGTTATATAAAAAGATTAAGAGAAAGATTAAAGGTGGCCGAGGTAGCCGCT
aPK13_4970c	PKH_120400	GAAGTAACCAAGTATTTACTCAATAAGCATTTGGGCATTTTGGGCGTACACCCGTACAAT
aPK13_4980c	PKH_120390	AGACTTAGAAAAATCCTACGAACATCTCCTCAACCGGAAAAAACAAAACGAGCTGAGACT
aPK13_4990c	PKH_120380	CGACTGCTGCAAAACTACTAGATCAGCTGGCTTCCCACTTTATAGAAAATCAATATCCTA
aPK13_5000c	PKH_120370	TTAGACGAGTCAGCAGAAGTTTCAGTTAAGAAGAACACGAGAAAAGACCTAGGCAAGATT
aPK13_5010w	PKH_120360	GCACCAAAACAAAAAACAAAGAATCACACCCCTGATGAAGTCACCACCAAACTAAATGGA
aPK13_5020w	PKH_120350	AAAGGAATTAAGTAAGCGTGTTGAATTATCGGTGCTACATGATGAGGGAGAGACACACAT
aPK13_5030c	PKH_120340	ATAAAAATGGAGACGGCATAGATGAAGAACATGATTCAAACAAGCGAGACGACAGTGAAC
aPK13_5040w	PKH_120330	TGAAAAGGCTACACGTGTTACTGCTACTACTGTTACTATGGCTTTCCCTTTGTGTACAAT
aPK13_5050w	PKH_120320	AAAATAGAAGGATATACTCACCTGATACTTACACGAGGCCAATGATGAGCAAAGTGAAGG
aPK13_5060c	PKH_120310	TCGAAAGTATGAAGAGACAAGGGACAAATCGATGAAGGATGTGGAGTTGAAGAAAAACCA
aPK13_5070c	PKH_120300	ACTGTAGGGAATAACCAAAAAACTGAATGGTGTAAGACGGGGGGTAATAATAATGATTGC
aPK13_5130c	PKH_120280	CACCAGGGAAAACATCCAATTTAAAAATACAGACATTCTCGAAATTCCTAACAGCAGGGG
aPK13_5140w	PKH_120270	AACAAGGGGAAAGACAAAAACCCGAAGGAAGGGGAAACATCAAAAAGCGGAAGTGAACAT
aPK13_5150c	PKH_120260	GGAAGATGCAACCAACACACGGAAAGAACAAAACACCTACGAAGAAGATAGACAATACAA
aPK13_5160w	PKH_120250	TACGAAACGGCAAGGGCTATAAGGAGAATGAAATTGTTGGACGCGAAAAAGTACCTAAAT
aPK13_5170w	PKH_120240	TATAGGAATTACAAACCAGAGAGAAACGGTCATCATATGGGATAAGCATACAGGAAAGCC
aPK13_5190w	PKH_120220	CCAATGCAGATGATCTAATAGCGAAGATAGATAAAGACCCAATGAAGAGCCAATACGTAA
aPK13_5200c	PKH_120210	AGGGAAACCTAAACAACTTGTCCCTCACGAACTTTGGCTTCTCAACCAAAAAAGAAATCA
aPK13_5210w	PKH_120200	AGCCAAATGGTAGAAGAGGTAGGAAGCGAACAAAATAGGAACAATGGGAAAATCAGAAGT
aPK13_5220c	PKH_120190	ACAAATCACAACTGCAAAAAGAACGCACAGAATGAACCAACCCGGAGCTCTCTAAAAAGA
aPK13_5230w	PKH_120180	AATAGCATAACGGGAGAGAGATTAGGTAAGAAGTACCAGTGCCAAGAAGGTATTACGAAA
aPK13_5240c	PKH_120170	ATTATCACCACCACGCCATTATCCCTCTAAGTAATAGAAAAACCTTCATACAGCACATAG
aPK13_5250w	PKH_120160	CTATACATTGAAGGAGGGGATTAAGAAGAAAGACGAGGAAGGGCATTTTGGAAGAGAAAA
aPK13_5260c	PKH_120150	AATCGAATTGAATGACACGAACTTTGAACATTTGACGCAGATATCAACGGGGAATACCAC
aPK13_5270c	PKH_120140	GCTATACAAATTTTACAGCATAAAAAGTAGAAACGAAATCAGTTCCAGCGACAAGCGAAA
aPK13_5280c	PKH_120130	GTGCTAAAGGACCACATCCCGATCCACACTTTGAAAGAAAATAACAAAACTAAGGTGTTC
aPK13_5290w	PKH_120120	CTGAGTATGAAGAAGTAGAAAGGAACTTAACGAGAAATGGTATTGGGAGGGGAAATGAGA
aPK13_5300w	PKH_120110	CTAAGAAGCTGACAATAAATACAGACGTGACAGACACCAAGGATTTGGGAACCGAAAAAA
aPK13_5310c	PKH_120100	GCTACAATAAAAGAAGTGCAGCACAGAATAAATCGAGGAGAAATACGCATTGGGTGTGAA
aPK13_5320c	PKH_120090	GAAATGGAGTGGACGAGACCTATGAAAGTAAAGTGGGCAAAATTGGTAGAGAAGAATGAA
aPK13_5350w	PKH_111740	GTCTGCGCCTGAAAAACCCAAGTCGCTAAAAAGTGAAAAACCTGCTGTAACCGAATTCAA
aPK13_5360c	PKH_111730	ATGGTGGGTTAAGACCCTATGGTGTTAGTTTTCTAATTGCAGGGTATGATGTAAAAGAGG
aPK13_5370w	PKH_111720	TGGAAAAAAATTACCAAGAAAATATGGAACAGAACGATTGCCTCCTCCTAGCCATGAAGG
aPK13_5380c	PKH_111710	TCCAACCAGAAAGGACCCAGAAAAGGTAACACTCATCACGTACTAAGCAAAAACATAAAG
aPK13_5390c	PKH_111700	AAAAATAAAAACAGAAGTGGGGTAAGGTTTTGGTGTAGAGGCGGAAATGACAAGGGAGAT
aPK13_5400c	PKH_111690	CATTTTTAAAGATGCGAATATACTAATAGATTTGTGTGCAGCACCGGGAGGATGGTTGCA
aPK13_5410c	PKH_111680	AGCATTGTAGGAGCCTCAGTGAAGTCCCCACGTATCATTTCGAAAAATTTGATTTCCATT
aPK13_5420w	PKH_111670	TCTGCGTCTTGGGAAACGGAATGGTGGTTCATCTAAAGTCCCTAATAAATGAGATAAACT
aPK13_5430c	PKH_111660	AAAAATAAACAGCTAAAGGGAAAGGATGATACGCCTGGGCGGAAACAGAAATTAGTCAAG
aPK13_5440c	PKH_111650	ACGGGAAATAAAAAAGAAGACGACAGACACAAGGGAAGAGGAAAATTTACTGCAGATGCA
aPK13_5450c	PKH_111640	ATGGTGTTAAATTAATAGCGATTATGGACTGCTGTAATGCGGGTAGTTGTATCGATCTGG
aPK13_5460w	PKH_111630	AAGAAGAAAAGGATGAAAAAGGTCCATTCCAAGGAGGCGAAAAAACACACAGAAGGAACA
aPK13_5470w	PKH_111620	GTGTCCAACAAAAACACTTACGGCTACAATACCTTCAAAAACTACCAGACGGAGGAAAAT
aPK13_5480c	PKH_111610	TACAATTAACAGGAATGCCCTAAATTGCAGTGTTATAAACCCCCAAACGCCTAACCTCAT
aPK13_5490w	PKH_111600	GTTGAGTGTGAAGTACATGGCCCCAAGAGTAATCGATGCGGAAAATGAAGAAACTAATTA
aPK13_5550c	PKH_111540	GCACAGAACATGACAAACCTTAATAGCTTCAACCGACCACTTTTTAACCACAACTTATGG
aPK13_5560c	PKH_111530	AAAATAAAAGCAACATTTCACCAAATAACACCGCACCAAATAACAGTGCACCGAGCGCTA
aPK13_5570w	PKH_111520	ATTTCGCCATTGTAGAGAATGAACCAGTCGCCAAAATAAGATATCGCTGTCTGCAGGTAG
aPK13_5580w	PKH_111510	AAAGAGTAAACACCGGGAAGTAGGTAGCCATTGTAAGGGACTGGATAAGAAGGAAAATAT
aPK13_5590w	PKH_111500	CCAAAATGGGGAAAGGGAAAATGTAGTCGATAGGAAAGATGAAAATGTGGTGGAGGAAAA
aPK13_5600c	PKH_111490	AAATGTAAAACGGATACTAAAGGTAGCACACTAGATACGGATAAGAGGGAATCTGACGGG
aPK13_5610c	PKH_111480	AGTGCTTCCAGTTATAAAATGATGGGTGCTTATTCTGTGATGTCGTCTGCTGTTTTTTCG
aPK13_5620w	PKH_111470	TGCCTTAATAAATGCCGATTGGAATGAAACCCTGGCACTAAACACTCTTCTCGAAAATTC
aPK13_5630w	PKH_111460	TCAAGGGAAACTACACATGGAGAAGAAGGGTCACATTGGAAGGCAGAAGATGATTATATT
aPK13_5640w	PKH_111450	GTGTATACGCATGAGCAAACTTACAGGGTTGAATGAAAAAATTCGAGGATCGCTATTTCG
aPK13_5650c	PKH_111440	AATCGTCTACAGTATCCAACCAACTCTAATCGAATCGGTCAATCACATCAAGCAAATAGC
aPK13_5660w	PKH_111430	ACGGAGAAAGCTCCTACGGAAAGGGTAACAAGGCGGAAGACTCAAAGAACAATCAAAGTT
aPK13_5670w	PKH_111420	TCAGAAACGAATAAGCTAAGTGAAGACGCTAGAAAGGGTGTAGTAGTGAAAAAATGGGCA
aPK13_5680c	PKH_111410	ATAATTACGGCGAAACATTCGCGTTGAAGAAAATAAGACTGGAAAAAGAGGACGAAGGCA
aPK13_5690w	PKH_111300	AAAGAGGACAGATGGGCAAGTTTAAATATGAGGGGAGATACAGTAGGGACGGAAATATAT
aPK13_5700c	PKH_111310	AAGGAATGTGTAGGCTCTAAATTGCTAATCTCCATTTGTGGTGGACTGAACTTGAAAACC
aPK13_5720w	PKH_111330	CTCCGTGATCCATCCCCCAGGGTACATAAACAAAGTGATCATACTAACAAGTGAAAATAA
aPK13_5730c	PKH_111340	TACAACCCTTGTGCCGCATACAATGACAACTGCCGTAGCTTAATTTATCATATTGAAACG
aPK13_5740c	PKH_111350	TAGGAGGAAGTCATTCGAACATAATAAACCTTTTGAAGGAGCCAGTAGTAACACCAAACG
aPK13_5750c	PKH_111360	ATGTAAAAGATAATAGTAGCTACGAAGACGGGAAGAAACAACGAGACAAGAGGAAGGAAG
aPK13_5760c	PKH_111370	CATAAAGGGGATTTGTATGACCAGCGAGAACTGTGAAAAGGTGTGCAGGATTTGTTTGAA
aPK13_5770c	PKH_111380	GAAAGGGAAGCCATACACCATACGATTCAAATCACCCATAGGCAGAAAAATTATACTAAG
aPK13_5780c	PKH_111390	CATTGAGAAATCTGACAAGACCCCATGGTATAAGGGAAGAACTCTAATTGAAGCTCTTGA
aPK13_5790c	PKH_111290	GAATTGCCAGAGATGAATGAAGAAGCGGATAGGAAGAACAACATGGACGAAACAAAAATG
aPK13_5800w	PKH_111280	AAGATGAAGGAGAAAATAAGGAACAAGTATGAACGGAGCAAGTGTGAAGAAAACAGAGGC
aPK13_5810c	PKH_111270	ATCAATTATAAGCGGACAGGACATGCGAAAATAAGCAACAAACCCACGGTCATACAATAC
aPK13_5820w	PKH_111260	ATTTTACTTTTACTATCAGCAGAATGACGATACTCCGTTGCTCCAGCAGACGAATTACCA
aPK13_5830w	PKH_111250	TGGAGCATTACAAACGAAGCAAACAGGAGCTAAACGAAATGGGATTTTATGAGGAAGACT
aPK13_5840w	PKH_111240	TCAGAACAGAAATAACGGAGCAAATCATCACAGAGAGGAAAGGAAAAGACGCGATAGAAA
aPK13_5850c	PKH_111230	TAGTGACACCTTCCAGGGAGCCGGCTATATATATTTTAAATGGATCGAAAAGAATTACGC
aPK13_5870w	PKH_111200	ATTGAAGATGCGATAATTAAATTGGCCAAGAAAGGACAAACGCCATCCCAAATTGGTGCT
aPK13_5880c	PKH_111190	ATAAGTTACAAGGATTCAAAAATTCAATTGCTCGATCTGCCTGGGATCATTCAAGGGGCT
aPK13_5890c	PKH_111180	AATTAGAGGAAGAAAGTTCAAATAAGAAAGAGCATAATAGAAGTGCAAGCCCCACCCGCA
aPK13_5900c	PKH_111170	ATTCTCCGAAGCGAAAGCAACTTTTCTTACTTTTCTCACCTCATTCAAGCCATCCAGTTT
aPK13_5920c	PKH_111160	AGGATGAAACGAAAGGGACAAGGAAACAAGGCGAAGGAGAAAACAACAGAAAATAGAAAC
aPK13_5930w	PKH_111150	GGAAGAAAAGAATACGGAGGAGTGATAAGGGCATATGAAAAGGAACAGAGTGCACAAAAA
aPK13_5940c	PKH_111140	ATAAATTCCTTCCAACAAATGTCCAGACCACAAAAAAACATCCCAGCCCAACCCAATGCA
aPK13_5950w	PKH_111130	ATACGTGCGAACATGCTAACACTAATGACAGTACCTTGAATTGCCTAAATGGGACAAATC
aPK13_5960w	PKH_111120	TCTGAGGTTTAAGAACAAGCAACTGGAAAAGGAACTGACGGAGGTGAAAAATATGCAACT
aPK13_5980w	PKH_111100	CTTTAATGATGTGGACAGTGTGGATGAAGCGACAAAAAATCAGGTATACGTTAAGTACAG
aPK13_5990w	PKH_111090	GGTGAGAGGCAATACCAGAGAGTAAAAGAAAATGAGAGAGGAGAAAGTCAGACACATAAT
aPK13_6000c	PKH_111080	TACAATGAAGGAAAAAGGCCTGGTGTGAAAATATCTTTGATGACCTACGAAGCGAGATAC
aPK13_6010c	PKH_111070	TTTATTGGCAATAGACCAATCATTGTTAAGAGGAGCAAGTGGAAAGACAGAGAAGTGGAC
aPK13_6020c	PKH_111060	TAATAAAAAGCAATCTGGGGCAAATGGTCAGACCTACTATCAAACAGGACGCTGAGAAAT
aPK13_6030c	PKH_111050	ACCCCCTGTGTTTTACCACATCTTAATCATCCTTATCTGCTCGTTAACGCTTTCCTATAT
aPK13_6040w	PKH_111040	TCTAGAGCCGCCACCAATCCCGTTTAATGATACCTTCCAGAAATACAATAGAGAAATAAG
aPK13_6050w	PKH_111030	ATAAGAGACAACAACACGTACCACAGCAGGACGAAGAAGACAAAATTCATCTATGAGACT
aPK13_6060c	PKH_111020	AAAAGATATCGGTAATGGCAAGAACGGCTCCAGGCACAAGTATTGCAGATTTAGTAACAT
aPK13_6070c	PKH_111010	AGACGCGGAGAATTATAAAATCCTGTGTGTAGTATGTCGGTTGAAAGATATGGACCCTTT
aPK13_6180c	PKH_101380	TACATCAATGCTATACCAAAGGAGGAGAGAAGGGAAGATATGAAAAATGATTGGCACCCC
aPK13_6190w	PKH_094560	GGAAGGGGACAAGTGCTAAAGATGCAAGTGTTAAGTTAGGGGAATTAATAGGAAAATGGT
aPK13_6220w	PKH_110960	AAGAGTTGCGGAGTTAAAACGAAAGATAATGGCGAGGAGAAAAATGTAACGGAGAAAGTG
aPK13_6230w	PKH_110950	TCGAATAACCAATTCACACCCCAAAGCAACGACTGCTACCGAAACAATACACCAGATAAT
aPK13_6240w	PKH_110940	TTCTCTGCAAAGTTGTATTGAAAATGCCTCGATTACGCTCATCCTAGTTGGGTCTATCTT
aPK13_6260c	PKH_110930	GCGAAGGAGAAAATGCTCTACGCCTCATCCAAAGAATCACTTGTTCAAAAAATTAATGGC
aPK13_6270c	PKH_110920	GCTCTAAGACGCCTAACCTGGGACAACTCTGAACAAAATCTTAAAAAGTTGCTGGATTTT
aPK13_6280c	PKH_110910	AGGCACTTTACTTATGAGAAGAATGATGTAACGCTAGATTGGGAGGATGCAGATGACATA
aPK13_6290w	PKH_110900	CTCGAGACCATCTAGATGAAGATGGTGTAAGGAAACCAGAATATGATTTTGACAGCTTTC
aPK13_6300w	PKH_110890	ATTGAAGCTAGATGCGGAAAATACAATTCACGAGGTGATAGGGTCGATAGTTGATGTGAT
aPK13_6310c	PKH_110880	CTCTCACTACAGATGTGATCGAGAAAGAGTGTTGGGGGTTAATATTGCGTCGTTAAATAA
aPK13_6320w	PKH_110870	AACAAGGACAATCAAAGAAACAGGGTATCAGTATGGAAATTGGGCAGGACCATCTATTCA
aPK13_6330c	PKH_110860	CTATTGGCATTTACTTGGAGATATTACGAGATACTGCTCTGATACTTTTGAAGGGGAAGA
aPK13_6340c	PKH_110850	GTCCACACAGTTACTCTACATGATATTGACGCCATAAATAGCAGGACACAAGGATTTCTA
aPK13_6350w	PKH_110840	CATCATCGGAATTGCGATTGCGTGTGGAGTTTTTTGCGAATTTTTAAGTTGGATATTCGT
aPK13_6360w	PKH_110830	TAGCAATAATAATAGACAACACAACGATGGAGGACACATCATCAGGAGAGAAGACCAAGA
aPK13_6370w	PKH_110820	TTTAGTAACTTTTTAAACAACCGAGCGTATTTCTGTCAGGCCATTTCCTTAGCCTCCTTC
aPK13_6380w	PKH_110810	CATCAAGACGAATGACGCCAAAGCACTGGACAAAAAAATATCCCTGAAATTTACCTCAAG
aPK13_6400w	PKH_110800	TCAACAGAAAAAACTATTACGAAAAAAGACCAGCGGGAAAACGATTCGGCAGTAGCAACA
aPK13_6410w	PKH_110790	ATTTTGAGTGAGGCTTTTTTAGGATGTCTATTCGTGCATATTGGCAGTATTTCCCACGTG
aPK13_6420w	PKH_110790	AAAATGCACACACAAGTGAGGACACGATGCAAAATTACTCAATGAACCCGAAAAGCCTTT
aPK13_6430w	PKH_110780	GAATAGTGCAAAGAAGAACTCACATAGAAGAGACAGCCAAGAGTGGAAGGAAGATAAGAT
aPK13_6440w	PKH_110770	GGATGACTTGCAGTTTATTAATTACGAGTTTGGTTTAGGGGAAGGATTAGGGGTTGATCA
aPK13_6450w	PKH_110760	TTTAGAGGATGTAGGGAGAGAATATAAAGCCAGTTACGAATCAGTGAGGGAGAAGAAGAA
aPK13_6460c	PKH_110750	ATGATGAGCATTTTGTGCCATCCGATTTACAGAACGAGGAGCGCCGAAAGTTATTTTTTT
aPK13_6470w	PKH_110740	ACATCGTTCTGCTAAACAACATAAGTCAAGTAGGTGAAAAGGGGGAGATTGTGAAGGTAA
aPK13_6480c	PKH_110730	AAACTTCCACTAATGACTCAGGGGAGGGATAACTCCTGCTTACAAACTATTTACCTAACA
aPK13_6490w	PKH_110720	AAAAAACAACCCAGACCAAATTGCAAACATCGACGGAAGAAGACAACACATAAGTTCGAG
aPK13_6500c	PKH_110710	ATTTTATTAAAACTATTCCCCCTTCGTACACATACCACACGACTTTCCACGCAAACAGCT
aPK13_6510w	PKH_110700	CTGAGGATCTACGGAAAAGATCACAGGAACCCACACCTAGCATACGAATATGTAAATAAA
aPK13_6520w	PKH_110690	TTAAATGAAAACCCCATCGGAATGAGAATAAAATCGATGCACAGGAAAAATCGGCCTCTG
aPK13_6530w	PKH_110680	CATATGTACATTATGCATTTTGCTCCTCCTGTTAAGCGGGCTACTTGTATTTTTGCAAGT
aPK13_6540w	PKH_110670	TCCCCCATGCGATGTACTGAATTTGGCTGTAATAGTGATGGGATGTTTTCTAGCATTAAT
aPK13_6550w	PKH_110660	ACTGTCATTTGCACCTTTTTGGTACTATTACTGTTGGCCTTTTTGCATGTAGGGCGGTTA
aPK13_6560c	PKH_110650	CTACTAGAGAACAACCAATCTCATCACCTCTCCTCTGTGGATACTAATAATGCCTTCAAT
aPK13_6570c	PKH_110640	CGAAACATAAATACAAAGAGCAGTGACTATAGAGCGCCCGATGATAAGAAAAAGCAAGAG
aPK13_6580w	PKH_110630	TGGTGCGTATAAAGCAACTAAGAGTGGAAGTCCAGATAAAGTAACAATGTCACGTAGGTA
aPK13_6590w	PKH_110620	ATATCAGTAGTAACCTTGATACAAAGAACGAAGTGAACCTTGGAAGTGCAGATGTGGGAA
aPK13_6600w	PKH_110610	CAATGTTAAGTGATGTTTTGACAGGGGGGTGCAATAGAGAACCCATAGGATTAGAATCTT
aPK13_6610w	PKH_110600	GTTTAACTACTTTAATTTCGTTGACTTCCACCCTTTTTCTGGCTTGTTCGCAGTAGCAGA
aPK13_6620c	PKH_110590	TGGATGAAAAATCAATTCAGAGAGCAATACTTGTAACGCAAAATACCTTGACGCCCTTCG
aPK13_6630c	PKH_110580	ACCATTACCTACGGAATGCGATACGGAGAGAGATCCATAAAAAGAGCATTGGATTATTTG
aPK13_6640w	PKH_110570	GGGAAGTTGATCGAAAAAGCGATAAAGAGGAAAGGACGACAACCAAAGAAAAAAGTGTGA
aPK13_6650c	PKH_110560	AAAACAATTTAGCGAACAACGAAATGGTCGGTTACGTCATTAACGACAAGCATCCCAAGA
aPK13_6660w	PKH_110550	GTTTCGGGCTTCCTCATGTCATGTTATTTGATCTGCTTCCATGGGGACTTATTTGATATA
aPK13_6670c	PKH_110540	AGGAAGAGACAGCTACTACAAAACACAAACTCCACAAATGAAGGAAAGAGACAGTTCAGA
aPK13_6680c	PKH_110530	CTTCAATAACCACACAGAACAAAATGACTGTGATGAAAATGGAATCCTCTCCACCGTAAC
aPK13_6690w	PKH_110520	TACAGAAGCCAATTGCTATGGGTTACATAAAGACGGAACACGCCGCTACTAATAATCTTA
aPK13_6700w	PKH_110510	AACATGTATGTAAACGTTCGAAAATCTGGAAAAGCTAATGTCAACGAAACGGGCATCCTC
aPK13_6710c	PKH_110500	GTTGTCTTTTGTCCTGTTAATTCGTTTGTCTCCTATTTTACCAGCCTCTGTCGTTAGCTA
aPK13_6720w	PKH_110490	CAAAATGTGCAAGAAACCAGTAAACCTTGCTGCGCTAACCGAACCTGATGTTAAAAAAGA
aPK13_6730c	PKH_110480	CCACTAACTGCAGGAACAAAAAATGTGGAAGGACAAATCAGTTGAGACCAAAGAAGAAAC
aPK13_6740w	PKH_110470	GAAGAATGCGAAAAGCTAATCAAATCAACCACATTCATCAATGGCGCAAAGACCTTTGAG
aPK13_6750w	PKH_110460	ACCAAGAAGCTACAAACACGTTTAGAATATGACAGAACCATTAAGGAAACATCAGCAGCG
aPK13_6760w	PKH_110450	AGTTAACATATACGGACCGAAAGCGGAGTGCTAGTGTCTTAAAGCAGCATGATACAAAAT
[truncated: 2,784 more rows]
