# Supplementary material for: Plasmodium knowlesi gene expression differs in ex vivo compared to in vitro blood-stage cultures
Source: Malar J. 2015 Mar 13;14:110. doi: 10.1186/s12936-015-0612-8 (PMC4369371; doi:10.1186/s12936-015-0612-8)
Supplement: Additional file 3: — PK4165genes_vivo_vitro. Data table of raw and centered intensities of the genes used for analysis. [file 12936_2015_612_MOESM3_ESM.xlsx]

## Sheet: treeview_figure1
		smoothed&equilibrium centered						median centered						raw									smoothed&equilibrium centered								median centered								raw
id	fixed_phase(ex)	PKA_Rings	PKA_Late	PKA_MT12AM	PKA_MT4AM	PKA_ST5	PKA_ST6	PKA_Rings	PKA_Late	PKA_MT12AM	PKA_MT4AM	PKA_ST5	PKA_ST6	PKA_Rings	PKA_Late	PKA_MT12AM	PKA_MT4AM	PKA_ST5	PKA_ST6		id	fixed_phase(v1)	PKAa_TP1	PKAa_TP2	PKAa_TP3	PKAa_TP4	PKAa_TP5	PKAa_TP6	PKAa_TP7	PKAa_TP8	PKAa_TP1	PKAa_TP2	PKAa_TP3	PKAa_TP4	PKAa_TP5	PKAa_TP6	PKAa_TP7	PKAa_TP8	PKAa_TP1	PKAa_TP2	PKAa_TP3	PKAa_TP4	PKAa_TP5	PKAa_TP6	PKAa_TP7	PKAa_TP8		id	fixed_phase(v2)
PKH_020280	3.14004	0.144825	0.155469	0.0217833	-0.132125	-0.163375	-0.0429569	0.22437	0.193099	-0.125746	0.0699251	-0.231758	-0.0699251	0.911147	0.879875	0.561031	0.756701	0.455018	0.616851		PKH_131920	3.13968	0.100137	0.145224	0.110069	0.0140979	-0.0896628	-0.143882	-0.118602	-0.0277902	-0.0971967	0.26132	0.280855	0.022248	-0.193223	-0.022248	-0.089113	0.141667	-0.105313	0.253204	0.272739	0.0141317	-0.201339	-0.0303644	-0.0972294	0.133551		PKH_051985	3.13976
PKH_092190	3.13875	0.270801	0.291118	0.0411773	-0.24699	-0.305865	-0.0807914	0.482945	0.423031	0.0432708	-0.139536	-0.0432708	-0.176892	0.641364	0.581449	0.201689	0.0188824	0.115148	-0.0184735		PKH_144890	3.13916	0.412305	0.598255	0.453649	0.0583884	-0.369134	-0.592698	-0.488778	-0.114792	1.00103	0.513611	0.0674958	0.259905	-0.0674958	-0.521655	-0.71451	-0.223896	-0.563318	-1.05074	-1.49685	-1.30444	-1.63184	-2.086	-2.27886	-1.78824		PKH_020400	3.13847
PKH_110290	3.13851	0.403725	0.434129	0.0615112	-0.368211	-0.456105	-0.120576	0.916169	0.548981	0.0533167	-0.0533167	-0.0767514	-0.322047	0.772006	0.404818	-0.0908467	-0.19748	-0.220915	-0.466211		PKH_041630	3.13506	0.255512	0.372281	0.283352	0.0378626	-0.228548	-0.368678	-0.305102	-0.0729474	0.02624	0.580384	0.263497	-0.0133747	-0.251325	-0.333096	-0.314584	0.0133747	-0.276481	0.277663	-0.0392238	-0.316096	-0.554047	-0.635818	-0.617305	-0.289346		PKH_141370	3.13705
PKH_020270	3.13841	0.852027	0.916293	0.129921	-0.777062	-0.962663	-0.254579	1.47704	1.07674	0.360971	-0.528273	-0.360971	-0.393316	1.47421	1.07391	0.358139	-0.531105	-0.363803	-0.396149		PKH_061750	3.13407	0.322766	0.47074	0.358615	0.0483442	-0.288639	-0.466139	-0.386083	-0.0927038	0.70042	0.424012	0.257312	0.115022	-0.115022	-0.305842	-0.519911	-0.141465	0.520541	0.244133	0.0774326	-0.0648577	-0.294902	-0.485722	-0.699791	-0.321345		PKH_101970	3.1339
PKH_051240	3.13819	0.492246	0.529504	0.0751983	-0.448917	-0.556282	-0.147224	0.893554	0.421297	0.244161	-0.308527	-0.357257	-0.244161	1.23615	0.763894	0.586758	0.0340706	-0.0146594	0.0984364		PKH_114710	3.13397	0.0944806	0.137809	0.104994	0.0141662	-0.084489	-0.136461	-0.113034	-0.0271524	0.098816	0.192	0.332899	-0.0890789	-0.0786577	0.0187987	-0.0337655	-0.0187987	0.567174	0.660358	0.801257	0.379279	0.389701	0.487157	0.434593	0.44956		PKH_083310	3.13338
PKH_126980	3.13806	0.219032	0.235644	0.033497	-0.199747	-0.247557	-0.0655479	0.00910722	0.229088	0.0268049	-0.347745	-0.342779	-0.00910722	0.302229	0.52221	0.319927	-0.0546232	-0.0496565	0.284015		PKH_030520	3.13273	0.245737	0.358884	0.273736	0.03734	-0.219687	-0.35533	-0.294642	-0.0711546	0.117796	0.292429	0.122823	0.171919	-0.561734	-0.506393	-0.117796	-0.313974	-0.610966	-0.436333	-0.605938	-0.556842	-1.2905	-1.23515	-0.846557	-1.04274		PKH_101050	3.13312
PKH_122910	3.13668	0.0517243	0.0557322	0.00800124	-0.0471576	-0.0585379	-0.0155747	0.0929576	0.112392	-0.0394292	-0.0079706	0.0079706	-0.0620558	0.198435	0.217869	0.0660479	0.0975065	0.113448	0.0434213		PKH_010350	3.13186	0.0614497	0.089822	0.0685647	0.00942328	-0.0549248	-0.0889252	-0.0737916	-0.0178857	0.405305	0.205425	-0.0067947	-0.00769823	0.0067947	-0.0139512	0.264386	-0.495422	-0.261502	-0.461382	-0.673602	-0.674505	-0.660012	-0.680758	-0.402421	-1.16223		PKH_111480	3.13128
PKH_146520	3.1266	0.727558	0.792737	0.121981	-0.662015	-0.831432	-0.228992	1.09788	0.415788	0.151712	-0.21545	-1.237	-0.151712	1.10139	0.419295	0.155219	-0.211943	-1.2335	-0.148206		PKH_050410	3.1292	0.240831	0.352979	0.270095	0.0379745	-0.215128	-0.349365	-0.290567	-0.0712214	0.0643751	0.367383	0.442264	-0.0643751	-0.348684	-0.716126	0.360147	-0.464791	0.0129824	0.315991	0.390871	-0.115768	-0.400076	-0.767519	0.308755	-0.516184		PKH_040960	3.13127
PKH_121180	3.12636	0.229387	0.250003	0.0385303	-0.208712	-0.262197	-0.0722726	0.275947	0.207618	-0.0184215	-0.460145	0.0184215	-0.414757	0.155872	0.0875433	-0.138496	-0.58022	-0.101653	-0.534832		PKH_142180	3.12745	0.0537998	0.0789926	0.0605394	0.0086363	-0.0480387	-0.0781707	-0.065111	-0.0160753	0.195875	0.0471783	0.00873961	-0.0767613	-0.00873961	0.0997349	-0.279556	-0.054493	0.363317	0.214621	0.176182	0.090681	0.158703	0.267177	-0.112113	0.112949		PKH_081760	3.13071
PKH_072600	3.12138	0.455673	0.499378	0.0794869	-0.414195	-0.523361	-0.146666	0.530701	0.395001	0.103383	-0.311703	-0.64698	-0.103383	0.975748	0.840047	0.54843	0.133344	-0.201934	0.341663		PKH_113110	3.12653	0.0982628	0.144411	0.110768	0.0159218	-0.0877217	-0.142896	-0.119116	-0.0295203	0.100901	0.186326	0.218386	-0.152428	-0.100901	-0.173195	0.120365	-0.286399	1.20656	1.29199	1.32405	0.953236	1.00476	0.932469	1.22603	0.819265		PKH_110190	3.13022
PKH_127050	3.12107	0.298892	0.32767	0.0522566	-0.271669	-0.343392	-0.0963279	0.63304	0.463889	-0.110184	0.110184	-0.206261	-0.209834	1.0995	0.930352	0.356278	0.576647	0.260202	0.256628		PKH_071110	3.1256	0.138557	0.203823	0.156469	0.0226618	-0.123667	-0.201666	-0.168238	-0.0418531	0.108673	0.399123	0.0320099	-0.118882	0.0554704	-0.145978	-0.291728	-0.0320099	0.538667	0.829116	0.462003	0.311111	0.485464	0.284015	0.138265	0.397983		PKH_093960	3.12985
PKH_110600	3.12045	0.302428	0.331777	0.053122	-0.274848	-0.347664	-0.0977273	0.355426	0.318476	0.0548345	-0.176867	-0.401482	-0.0548345	0.985775	0.948826	0.685184	0.453482	0.228867	0.575515		PKH_071440	3.12414	0.0728192	0.10728	0.082465	0.0120856	-0.0649715	-0.10613	-0.088648	-0.0221853	-0.165348	0.0770121	0.319022	-0.0215235	-0.195055	-0.241187	0.140052	0.0215235	-0.870579	-0.628218	-0.386209	-0.726754	-0.900285	-0.946418	-0.565179	-0.683707		PKH_040460	3.12825
PKH_072360	3.11699	0.161927	0.178324	0.0291747	-0.147059	-0.186771	-0.0530948	0.318976	0.324997	-0.10006	-0.0717135	0.0717135	-0.253569	0.649769	0.655789	0.230733	0.259079	0.402506	0.0772228		PKH_051360	3.12034	0.0282013	0.0417088	0.0321709	0.00485756	-0.0251398	-0.0412466	-0.0345633	-0.00878274	-0.0965876	0.151374	0.226409	-0.044154	-0.0380751	-0.0259609	0.155811	0.0259609	-0.602555	-0.354593	-0.279559	-0.550121	-0.544042	-0.531928	-0.350156	-0.480006		PKH_030910	3.12809
PKH_061500	3.11661	0.1488	0.163938	0.0268841	-0.135127	-0.171694	-0.0488689	0.294662	0.0730793	-0.0730793	-0.398017	0.193056	-0.543069	0.363742	0.142159	-0.00399956	-0.328937	0.262136	-0.473989		PKH_091290	3.11951	0.187645	0.277759	0.214403	0.032582	-0.167241	-0.274658	-0.230318	-0.0587195	0.314661	0.379708	0.239374	0.0408026	-0.0790564	-0.100455	-0.250563	-0.0408026	-0.0877923	-0.0227451	-0.163079	-0.36165	-0.481509	-0.502908	-0.653016	-0.443255		PKH_093720	3.12729
PKH_127060	3.11536	0.569899	0.628746	0.103899	-0.517402	-0.658375	-0.188148	0.110262	0.0144224	0.063272	-0.733974	-1.56079	-0.0144224	1.33311	1.23727	1.28612	0.488873	-0.337939	1.20842		PKH_030180	3.119	0.198195	0.293528	0.226677	0.0345794	-0.176624	-0.290237	-0.243485	-0.0621995	0.222457	0.501633	0.418473	-0.0039447	-0.162188	0.0039447	-0.163529	-0.0198575	0.687795	0.966971	0.883811	0.461393	0.30315	0.469283	0.301809	0.44548		PKH_082710	3.12689
PKH_133250	3.11423	0.424304	0.468706	0.0779863	-0.385132	-0.490714	-0.140744	-0.00621059	0.198159	0.00621059	-0.296514	-1.34044	0.280692	0.265242	0.469611	0.277663	-0.0250617	-1.06899	0.552144		PKH_080120	3.1162	0.132966	0.197492	0.152898	0.0238226	-0.118416	-0.195225	-0.164167	-0.042401	0.142031	0.142031	0.16749	-0.0260982	-0.0218588	-0.25689	-0.230598	0.0218588	0.729955	0.729955	0.755414	0.561826	0.566065	0.331034	0.357326	0.609783		PKH_142820	3.12409
PKH_081590	3.11363	0.57827	0.639208	0.106739	-0.524821	-0.669165	-0.192293	1.0964	0.583757	0.270076	-0.270076	-0.401893	-0.297045	1.37151	0.858861	0.54518	0.00502756	-0.126789	-0.021941		PKH_090760	3.11442	0.179105	0.266511	0.206661	0.0326247	-0.159438	-0.263406	-0.221834	-0.0576914	0.153241	0.177658	0.159791	0.020997	-0.289184	-0.448947	-0.020997	-0.3099	-0.0193894	0.00502756	-0.0128393	-0.151633	-0.461814	-0.621578	-0.193627	-0.48253		PKH_071810	3.12404
PKH_145250	3.10742	0.593471	0.660555	0.114415	-0.537941	-0.690902	-0.202466	1.05941	0.737745	0.22896	-0.22896	-0.407327	-0.246314	1.01595	0.69428	0.185495	-0.272425	-0.450792	-0.289779		PKH_094500	3.11242	0.0407368	0.0607423	0.0471857	0.00755751	-0.0362464	-0.0600231	-0.0506351	-0.0132695	0.0237093	0.0114439	0.107304	-0.0114439	-0.201345	-0.0734282	0.110375	-0.199568	-0.0446062	-0.0568717	0.0389881	-0.0797594	-0.26966	-0.141744	0.0420599	-0.267883		PKH_040290	3.12388
PKH_031710	3.10628	0.485505	0.541075	0.0943398	-0.439975	-0.565841	-0.16641	0.812314	0.497723	0.116451	-0.116451	-0.568049	-0.156501	-0.41829	-0.73288	-1.11415	-1.34705	-1.79865	-1.3871		PKH_030100	3.11028	0.190582	0.284807	0.221667	0.0360487	-0.169488	-0.281377	-0.237796	-0.0628256	-0.00292607	0.202357	0.00930962	0.0777953	-0.349404	-0.362015	-0.485571	0.00292607	-0.978443	-0.77316	-0.966207	-0.897722	-1.32492	-1.33753	-1.46109	-0.972591		PKH_030640	3.12381
PKH_070770	3.10569	0.154769	0.172596	0.0301944	-0.140238	-0.180481	-0.0531751	0.244961	0.0189494	0.0213061	-0.0189494	-0.351065	-0.0409198	0.959343	0.733331	0.735688	0.695432	0.363317	0.673462		PKH_130670	3.10522	0.288108	0.432824	0.338391	0.0569863	-0.255905	-0.427401	-0.362744	-0.0976594	0.529224	0.50494	0.327075	0.0616784	-0.100751	-0.182497	-0.496965	-0.0616784	0.286814	0.26253	0.0846648	-0.180732	-0.343161	-0.424907	-0.739375	-0.304089		PKH_060880	3.12298
PKH_092820	3.10534	0.0937526	0.104592	0.0183338	-0.0849446	-0.109365	-0.0322568	0.0553667	0.0175536	-0.0175536	-0.347124	0.038344	-0.28376	0.170722	0.132909	0.0978014	-0.231769	0.153699	-0.168405		PKH_110310	3.10488	0.118078	0.177452	0.138778	0.0234243	-0.104872	-0.175223	-0.148757	-0.0400992	0.000178291	0.161658	0.260964	-0.000178291	-0.326084	-0.254699	0.154172	-0.254699	-0.378076	-0.216596	-0.11729	-0.378432	-0.704338	-0.632953	-0.224082	-0.632953		PKH_124730	3.12194
PKH_020070	3.1051	0.802839	0.895907	0.157263	-0.727375	-0.936757	-0.276504	1.46242	0.836264	0.249178	-0.249178	-0.735957	-0.375746	0.973248	0.347097	-0.239989	-0.738345	-1.22512	-0.864913		PKH_073150	3.1042	0.137271	0.206441	0.161545	0.0273909	-0.121898	-0.203834	-0.173146	-0.0467885	0.765246	-0.0848075	0.119063	0.160713	0.0848075	-0.198867	-0.129709	-0.262746	0.612969	-0.237085	-0.0332145	0.00843525	-0.0674698	-0.351145	-0.281987	-0.415023		PKH_130650	3.12016
PKH_125880	3.10478	0.165026	0.184221	0.0323949	-0.149505	-0.192613	-0.0569089	0.26239	0.090005	0.0443819	-0.0447635	-0.281638	-0.0443819	0.898322	0.725937	0.680314	0.591169	0.354295	0.59155		PKH_141320	3.10297	0.0763419	0.114958	0.0900562	0.0153955	-0.0677718	-0.113493	-0.0965057	-0.0261959	0.00343189	-0.00343189	0.0213967	0.0884118	-0.12195	-0.268053	-0.149026	0.0387398	0.009614	0.00275023	0.0275788	0.0945939	-0.115768	-0.261871	-0.142844	0.0449219		PKH_146130	3.11922
PKH_060300	3.10387	0.108638	0.121398	0.0214578	-0.0984023	-0.126911	-0.0376023	-0.00113076	0.00113076	0.0337421	-0.116537	-0.353764	0.0585374	-0.256873	-0.254611	-0.222	-0.372279	-0.609506	-0.197205		PKH_020750	3.10236	0.212628	0.320385	0.25112	0.0431024	-0.18873	-0.316283	-0.26908	-0.0732012	0.531811	0.155852	0.0683329	0.0585852	-0.0585852	-0.526057	-0.139224	-0.400566	-0.766732	-1.14269	-1.23021	-1.23996	-1.35713	-1.8246	-1.43777	-1.69911		PKH_120510	3.11826
PKH_080010	3.10113	0.576218	0.645866	0.115926	-0.521633	-0.674936	-0.201665	0.870941	1.03414	-0.0059186	-0.472942	0.0059186	-0.543502	1.15294	1.31614	0.276081	-0.190942	0.287918	-0.261502		PKH_011740	3.10125	0.336144	0.507089	0.397852	0.0687883	-0.298283	-0.500543	-0.426237	-0.116422	0.34663	0.474957	0.308325	-0.041313	-0.113758	-0.498812	-0.733486	0.041313	-1.05181	-0.923484	-1.09012	-1.43975	-1.5122	-1.89725	-2.13193	-1.35713		PKH_134490	3.11367
PKH_133140	3.10003	0.350083	0.392879	0.0709472	-0.316848	-0.410499	-0.123064	0.680525	0.357716	0.0534796	-0.0534796	-0.334072	-0.21227	0.86516	0.54235	0.238114	0.131155	-0.149438	-0.0276359		PKH_092160	3.10037	0.142634	0.215367	0.169104	0.0294049	-0.126541	-0.212569	-0.181146	-0.0496338	0.393287	0.00790346	0.129261	0.040973	-0.204578	-0.305128	-0.00790346	-0.406786	-0.211003	-0.596387	-0.47503	-0.563318	-0.808869	-0.909419	-0.612194	-1.01108		PKH_143810	3.11251
PKH_110640	3.09966	0.415135	0.466074	0.0843349	-0.375697	-0.486952	-0.146147	0.930892	0.429097	0.0564408	-0.0564408	-0.254306	-0.372722	1.27012	0.768328	0.395671	0.28279	0.0849249	-0.033492		PKH_011520	3.0964	0.208901	0.31675	0.249584	0.0445155	-0.18515	-0.312514	-0.267204	-0.0742555	0.21555	0.235279	0.0911733	-0.0864544	-0.0895842	-0.210293	-0.763351	0.0864544	-0.643142	-0.623413	-0.767519	-0.945146	-0.948276	-1.06899	-1.62204	-0.772238		PKH_122530	3.11183
PKH_131520	3.098	0.0207838	0.0233773	0.00426851	-0.0188029	-0.0244187	-0.0073655	0.0273502	0.215375	-0.0335572	-0.0273502	0.182513	-0.0501538	0.513939	0.701963	0.453031	0.459238	0.669101	0.436435		PKH_121390	3.09553	0.257771	0.391209	0.308492	0.0553233	-0.228413	-0.385944	-0.330229	-0.0920512	0.295264	0.319765	0.129412	-0.0480302	-0.0902034	-0.336878	-0.76603	0.0480302	1.1591	1.1836	0.993243	0.815801	0.773628	0.526953	0.0978014	0.911861		PKH_094000	3.111
PKH_110830	3.09752	0.526702	0.592743	0.108513	-0.476455	-0.619108	-0.187014	0.601453	0.589531	0.145462	-0.394185	-0.624644	-0.145462	0.470742	0.458821	0.0147516	-0.524895	-0.755355	-0.276173		PKH_091650	3.09514	0.202	0.306693	0.241929	0.0434911	-0.178977	-0.302554	-0.258961	-0.0722834	0.427589	-0.00784043	0.228071	0.0561439	-0.161771	-0.228369	-0.589499	0.00784043	0.49922	0.0637905	0.299702	0.127775	-0.0901404	-0.156738	-0.517868	0.0794714		PKH_142480	3.10966
PKH_094480	3.09744	0.345783	0.389175	0.0712784	-0.312789	-0.40648	-0.122817	0.515971	0.348576	0.122727	-0.189623	-0.381518	-0.122727	1.17912	1.01173	0.785879	0.473528	0.281633	0.540424		PKH_093070	3.09463	0.201453	0.306026	0.24151	0.0435522	-0.17847	-0.301882	-0.258494	-0.0722804	0.0236857	0.370082	0.18628	-0.0236857	-0.154994	-0.203812	-0.588316	0.18435	0.638246	0.984643	0.80084	0.590875	0.459566	0.410749	0.0262446	0.798911		PKH_134030	3.10908
PKH_110540	3.09732	0.47005	0.529108	0.096971	-0.425189	-0.552626	-0.167035	0.573632	0.116235	0.00739618	-0.0408843	-1.22726	-0.00739618	1.21349	0.756089	0.64725	0.59897	-0.587405	0.632458		PKH_111660	3.0945	0.19117	0.290446	0.229241	0.0413736	-0.169354	-0.286508	-0.245358	-0.0686388	0.0241329	0.316915	0.263995	0.0334394	-0.21863	-0.389168	-0.172934	-0.0241329	0.877382	1.17016	1.11724	0.886688	0.634619	0.464081	0.680314	0.829116		PKH_143530	3.10601
PKH_092790	3.09637	0.232512	0.262001	0.0482632	-0.21028	-0.27361	-0.0829357	0.398314	0.28749	0.01042	-0.250693	-0.01042	-0.31863	-0.251278	-0.362102	-0.639172	-0.900285	-0.660012	-0.968222		PKH_071610	3.09369	0.125058	0.190164	0.150199	0.027244	-0.110764	-0.187572	-0.16074	-0.0450941	-0.0254826	0.285646	0.0254826	0.0645026	-0.0440678	-0.227431	-0.335302	0.168948	-0.388058	-0.0769295	-0.337093	-0.298072	-0.406643	-0.590006	-0.697877	-0.193627		PKH_021130	3.10489
PKH_131920	3.09603	0.226677	0.255523	0.047156	-0.204988	-0.266833	-0.0809637	0.292439	0.234283	0.104934	-0.311703	-0.104934	-0.191342	0.617125	0.558969	0.42962	0.0129824	0.219752	0.133344		PKH_110270	3.09292	0.0790713	0.120335	0.0951098	0.0173334	-0.0700203	-0.118686	-0.101773	-0.028628	-0.0663688	0.19572	0.0663688	0.0714892	-0.2157	-0.234878	0.12492	-0.150425	0.119823	0.381912	0.25256	0.25768	-0.0295088	-0.0486865	0.311111	0.0357662		PKH_132920	3.10381
PKH_050180	3.0947	0.336859	0.380293	0.0706826	-0.304545	-0.39705	-0.120954	0.440419	0.578547	0.0595552	-0.326674	-0.0595552	-0.244799	0.39443	0.532558	0.0135658	-0.372663	-0.105545	-0.290789		PKH_110180	3.09033	0.277052	0.422795	0.33493	0.0620063	-0.245178	-0.416894	-0.358263	-0.10168	0.692499	0.500248	0.130582	-0.023441	0.023441	-0.0967858	-0.677556	-0.196307	1.11245	0.920195	0.550529	0.396506	0.443388	0.323161	-0.257609	0.22364		PKH_091290	3.10251
PKH_071090	3.09357	0.361283	0.408383	0.0763618	-0.32655	-0.42631	-0.130307	0.573791	0.816452	0.0480964	-0.0692954	-0.0480964	-0.101122	0.442061	0.684722	-0.0836331	-0.201025	-0.179826	-0.232851		PKH_126400	3.08979	0.0653709	0.0998166	0.0791104	0.0146932	-0.0578424	-0.0984183	-0.0846149	-0.0240591	0.272298	0.139215	0.00782705	-0.0117796	-0.00782705	-0.111311	0.121468	-0.338838	0.998243	0.86516	0.733772	0.714165	0.718118	0.614634	0.847413	0.387107		PKH_142830	3.10153
PKH_100020	3.09227	0.517723	0.586067	0.110338	-0.467823	-0.611682	-0.187689	0.410553	0.830796	0.158392	-0.607221	-0.356841	-0.158392	0.0016484	0.421891	-0.250512	-1.01613	-0.765745	-0.567297		PKH_040770	3.08444	0.13844	0.212598	0.169289	0.0324428	-0.122329	-0.209511	-0.180931	-0.0523807	0.453334	0.398845	-0.00288383	-0.163135	0.114437	0.00288383	-0.231411	-0.363366	0.396506	0.342016	-0.059712	-0.219963	0.0576093	-0.0539444	-0.288239	-0.420194		PKH_082800	3.10028
PKH_110820	3.08826	0.191537	0.217797	0.0418655	-0.172931	-0.227188	-0.0705354	0.372738	0.0613839	0.0899036	-0.0613839	-0.289726	-0.10078	0.0502702	-0.261084	-0.232564	-0.383852	-0.612194	-0.423248		PKH_082320	3.08346	0.24725	0.380095	0.302925	0.0583794	-0.218423	-0.37454	-0.323711	-0.094022	0.0921943	0.496346	0.335764	-0.0698358	-0.195703	-0.645787	0.0698358	-0.339723	0.044349	0.4485	0.287918	-0.117681	-0.243548	-0.693632	0.0219906	-0.387568		PKH_141230	3.10001
PKH_000450	3.08798	0.6664	0.757996	0.145909	-0.601632	-0.79065	-0.245671	1.06376	1.15497	0.237044	-0.298785	-0.266929	-0.237044	0.895935	0.987142	0.0692171	-0.466612	-0.434756	-0.40487		PKH_112760	3.08113	0.159609	0.24598	0.196439	0.0383594	-0.140915	-0.24233	-0.20985	-0.0614204	0.446018	0.161123	0.0620165	0.124144	-0.0620165	-0.19137	-0.28355	-0.160443	0.317875	0.0329801	-0.0661269	-0.00399956	-0.19016	-0.319513	-0.411693	-0.288586		PKH_110390	3.09993
PKH_090020	3.08573	0.83183	0.948549	0.184686	-0.75063	-0.989101	-0.309344	1.2823	1.24594	0.370844	-0.559604	-0.392533	-0.370844	1.22143	1.18508	0.309984	-0.620465	-0.453394	-0.431705		PKH_145690	3.08054	0.157277	0.24254	0.193792	0.0379681	-0.138835	-0.238927	-0.207005	-0.0607053	-0.0677343	0.361045	0.247376	0.0677343	-0.195055	-0.266435	-0.155466	0.0831082	0.289239	0.718019	0.604349	0.424708	0.161918	0.090538	0.201507	0.440082		PKH_144280	3.09932
PKH_132240	3.08312	0.137634	0.157407	0.0310516	-0.12413	-0.164076	-0.0517026	0.121257	0.194969	0.0222431	-0.102717	-0.168099	-0.0222431	0.0866281	0.16034	-0.0123855	-0.137346	-0.202727	-0.0568717		PKH_090300	3.07895	0.259138	0.400307	0.320294	0.0633083	-0.228657	-0.394282	-0.342054	-0.10083	0.71797	0.200725	0.0610427	0.0100993	-0.0100993	-0.303405	-0.687714	-0.256211	1.22841	0.711167	0.571484	0.520541	0.500342	0.207036	-0.177272	0.25423		PKH_052250	3.09754
PKH_080370	3.07805	0.510621	0.587309	0.118771	-0.460028	-0.611762	-0.195569	0.66208	0.409299	0.0817175	-0.139662	-0.940151	-0.0817175	1.22603	0.973248	0.645666	0.424286	-0.376202	0.482231		PKH_052240	3.07856	0.0694146	0.107274	0.0858616	0.0170076	-0.0612437	-0.105656	-0.0916898	-0.0270622	-0.0977056	0.172359	-0.404518	-0.0132277	0.0747946	0.0132277	-0.969034	0.405071	0.300531	0.570596	-0.00628131	0.385009	0.473031	0.411464	-0.570798	0.803307		PKH_041060	3.09602
PKH_072670	3.07771	0.256441	0.295065	0.059767	-0.231016	-0.307336	-0.0983418	0.488455	0.404151	0.0818837	-0.0818837	-0.0892229	-0.155553	0.546308	0.462003	0.139736	-0.0240312	-0.0313704	-0.0977003		PKH_111430	3.07855	0.0219153	0.0338686	0.0271085	0.00537001	-0.0193355	-0.0333576	-0.0289485	-0.00854444	-0.246842	0.015562	0.144675	-0.015562	-0.141304	-0.164003	0.0528705	0.0908887	-0.361287	-0.0988831	0.0302303	-0.130007	-0.25575	-0.278448	-0.0615746	-0.0235564		PKH_110370	3.09534
PKH_133120	3.07764	0.401755	0.462306	0.0936764	-0.361917	-0.481526	-0.154112	0.0266008	0.215132	-0.0266008	-0.411758	-1.09513	0.0351795	0.324962	0.513492	0.27176	-0.113398	-0.796768	0.33354		PKH_133890	3.0759	0.0575561	0.0892044	0.0715644	0.0143829	-0.0507457	-0.0878357	-0.0763936	-0.0227416	-0.0672357	0.354656	0.0455012	0.142444	-0.0455012	-0.198132	0.279505	-0.0672357	0.864228	1.28612	0.976965	1.07391	0.885962	0.733331	1.21097	0.864228		PKH_030920	3.09484
PKH_125300	3.07753	0.0761059	0.0875872	0.0177573	-0.0685576	-0.0912273	-0.0292065	0.222469	-0.00674651	0.173451	-0.101071	0.00674651	-0.0551143	0.455018	0.225803	0.406001	0.131478	0.239296	0.177435		PKH_051060	3.07392	0.137001	0.21279	0.171006	0.034736	-0.120727	-0.209484	-0.182495	-0.0546713	-0.0644757	0.546212	0.244661	0.0644757	-0.109562	-0.305819	0.258078	-0.124613	-0.873807	-0.263119	-0.56467	-0.744855	-0.918893	-1.11515	-0.551253	-0.933944		PKH_112630	3.09287
PKH_123530	3.07657	0.168425	0.194043	0.0395216	-0.151689	-0.20208	-0.0648705	0.221884	0.368397	0.0366371	-0.0727666	-0.0523577	-0.0366371	0.754217	0.90073	0.56897	0.459566	0.479975	0.495696		PKH_072830	3.07283	0.0313988	0.0488261	0.0392754	0.00802386	-0.0276612	-0.0480625	-0.0419078	-0.0125977	0.346843	0.0370397	-0.0674859	0.0605642	-0.0870008	-0.0370397	0.260298	-0.487769	-0.0378978	-0.347702	-0.452227	-0.324177	-0.471742	-0.421781	-0.124444	-0.87251		PKH_030040	3.0928
PKH_101780	3.07588	0.42925	0.494923	0.101136	-0.38654	-0.515373	-0.165761	0.797868	0.42788	0.0321634	-0.0321634	-0.515925	-0.257023	0.81657	0.446582	0.0508657	-0.0134612	-0.497222	-0.23832		PKH_101810	3.07241	0.0986657	0.1535	0.123521	0.0252922	-0.086911	-0.151093	-0.131791	-0.0396708	0.340181	-0.0451566	0.153738	-0.0321712	0.0965777	-0.113656	-0.349889	0.0321712	1.0995	0.714165	0.91306	0.727151	0.8559	0.645666	0.409433	0.791493		PKH_145910	3.09205
PKH_114020	3.0746	0.305245	0.352451	0.0724602	-0.274799	-0.366949	-0.118444	0.532198	0.264357	0.0481734	-0.0481734	-0.423343	-0.150965	0.390871	0.12303	-0.0931533	-0.1895	-0.56467	-0.292291		PKH_070920	3.07222	0.141418	0.220057	0.177108	0.036301	-0.124563	-0.216602	-0.188962	-0.0569138	0.104649	0.194152	0.263797	0.0274605	-0.101924	-0.294735	-0.100705	-0.0274605	0.541542	0.631046	0.700691	0.464354	0.334969	0.142159	0.336188	0.409433		PKH_145510	3.09111
PKH_140830	3.07455	0.152014	0.175533	0.0360972	-0.13685	-0.182752	-0.0589978	0.206988	0.212784	-0.173385	0.0945206	-0.305005	-0.0945206	1.05508	1.06088	0.674712	0.942617	0.543092	0.753576		PKH_062130	3.07176	0.128631	0.200259	0.161238	0.0331274	-0.113287	-0.197106	-0.172018	-0.0518848	0.626289	-0.0239534	0.221926	0.111505	0.0239534	-0.0619095	-0.196908	-0.16094	0.568586	-0.0816565	0.164222	0.0538022	-0.0337497	-0.119613	-0.254611	-0.218643		PKH_126280	3.09105
PKH_072380	3.07448	0.548684	0.633623	0.13034	-0.493944	-0.659677	-0.213001	0.862298	0.66859	0.216946	-0.268083	-0.504903	-0.216946	0.814412	0.620703	0.16906	-0.31597	-0.55279	-0.264833		PKH_101190	3.07163	0.0473496	0.073727	0.0593679	0.0122061	-0.0416999	-0.0725654	-0.0633362	-0.0191117	-0.0790023	0.4243	0.184254	-0.00294485	-0.0200539	0.00294485	0.286689	-0.0761624	-0.585303	-0.0820008	-0.322047	-0.509246	-0.526355	-0.503356	-0.219612	-0.582463		PKH_126640	3.08988
PKH_123570	3.07025	0.328664	0.381353	0.0800138	-0.295605	-0.3968	-0.129627	0.452266	0.491598	0.0265382	-0.0265382	-0.42188	-0.0406104	0.374044	0.413377	-0.0516833	-0.10476	-0.500101	-0.118832		PKH_092840	3.06759	0.171936	0.268901	0.21729	0.0456191	-0.151258	-0.26456	-0.231684	-0.0707957	0.350421	0.388303	0.362783	0.0514027	-0.0834118	-0.075313	-0.0514027	-0.15506	0.748577	0.78646	0.76094	0.44956	0.314745	0.322844	0.346754	0.243097		PKH_145660	3.08983
PKH_051270	3.06871	0.377984	0.43934	0.0928362	-0.339852	-0.457039	-0.149936	0.541685	0.662333	0.152284	-0.246485	-0.152625	-0.152284	0.968127	1.08877	0.578726	0.179957	0.273817	0.274158		PKH_052440	3.06582	0.105814	0.16581	0.134191	0.0284267	-0.0930439	-0.163105	-0.143045	-0.0439483	0.0960004	0.241839	0.0645601	0.000386311	-0.0783491	-0.0465937	-0.288879	-0.000386311	0.114017	0.259856	0.0825764	0.0184026	-0.0603328	-0.0285774	-0.270863	0.01763		PKH_102410	3.08974
PKH_072220	3.06757	0.332258	0.38669	0.0821389	-0.298665	-0.402204	-0.132359	0.229333	0.181561	0.0546181	-0.284394	-0.733909	-0.0546181	0.661872	0.6141	0.487157	0.148145	-0.30137	0.377921		PKH_100930	3.064	0.208199	0.326903	0.264982	0.0566506	-0.182982	-0.321512	-0.282396	-0.0872469	1.46828	-0.10601	0.0560734	0.324778	0.283684	-0.0560734	-0.511387	-0.350382	0.681686	-0.892601	-0.730518	-0.461814	-0.502908	-0.842665	-1.29798	-1.13697		PKH_131020	3.08793
PKH_112010	3.06698	0.389606	0.453731	0.0966368	-0.35017	-0.471898	-0.155541	0.555203	0.489198	0.181727	-0.297249	-0.307953	-0.181727	0.756089	0.690083	0.382613	-0.0963636	-0.107067	0.0191584		PKH_112550	3.0619	0.272737	0.429225	0.348552	0.0752934	-0.239567	-0.42206	-0.37135	-0.115458	0.280661	0.598215	0.195966	0.127865	-0.127865	-0.52303	-0.236518	-0.187514	-0.102623	0.214931	-0.187317	-0.255418	-0.511148	-0.906313	-0.619801	-0.570798		PKH_093120	3.08686
PKH_131410	3.06575	0.130239	0.151886	0.0325307	-0.117025	-0.15794	-0.0522329	-0.324078	0.00460891	0.297251	-0.00460891	-0.970993	0.748731	0.670662	0.999348	1.29199	0.99013	0.0237461	1.74347		PKH_050180	3.06176	0.138712	0.218336	0.177322	0.0383319	-0.121838	-0.214688	-0.188916	-0.0587624	-0.0813364	0.321565	0.0813364	0.126928	-0.297628	-0.428471	0.0952299	-0.203635	-0.00982962	0.393071	0.152843	0.198435	-0.226121	-0.356964	0.166737	-0.132129		PKH_091370	3.08658
PKH_132030	3.0637	0.083171	0.0972199	0.0210151	-0.074699	-0.101067	-0.0336093	0.0631202	-0.144824	0.0436052	-0.034948	-0.403579	0.034948	0.544132	0.336188	0.524617	0.446064	0.0774326	0.51596		PKH_061220	3.05928	0.0855766	0.135069	0.109931	0.0240531	-0.0751152	-0.13278	-0.11708	-0.036689	-0.101729	0.255056	0.307716	-0.353713	-0.530456	0.101729	0.2062	-0.653227	-0.915915	-0.55913	-0.50647	-1.1679	-1.34464	-0.712457	-0.607986	-1.46741		PKH_051530	3.08583
PKH_100210	3.06355	0.423441	0.495048	0.10708	-0.380296	-0.514625	-0.171204	0.637821	0.414914	0.20219	-0.287391	-0.449186	-0.20219	0.822307	0.5994	0.386676	-0.102905	-0.2647	-0.0177039		PKH_011170	3.05691	0.0584249	0.092457	0.0754037	0.0166874	-0.0512492	-0.090869	-0.0802807	-0.0253348	-0.124417	0.285526	0.0585754	0.147935	-0.418663	-0.0585754	0.301316	-0.290031	-0.803458	-0.393514	-0.620465	-0.531105	-1.0977	-0.737616	-0.377725	-0.969071		PKH_145120	3.08446
PKH_071030	3.0634	0.318685	0.372641	0.080657	-0.286205	-0.387369	-0.128921	0.57527	0.294888	0.153732	-0.303247	-0.153732	-0.327197	0.743754	0.463372	0.322217	-0.134763	0.0147516	-0.158713		PKH_110810	3.05137	0.158945	0.253089	0.207393	0.0471064	-0.139208	-0.248606	-0.220641	-0.0707647	-0.118301	0.252064	0.118301	0.184433	-0.214133	-0.384441	-0.375597	0.234383	0.299702	0.670066	0.536304	0.602435	0.203869	0.0335618	0.0424062	0.652386		PKH_114670	3.08378
PKH_113730	3.06148	0.659077	0.772332	0.168596	-0.591656	-0.802646	-0.268503	0.687785	0.658464	0.245787	-0.612093	-0.865859	-0.245787	1.52791	1.49859	1.08591	0.228034	-0.0257324	0.59434		PKH_020280	3.04941	0.132776	0.211886	0.173922	0.0398605	-0.116225	-0.208093	-0.184982	-0.0596634	0.290515	0.191841	0.232627	-0.0415887	-0.137928	0.0415887	-0.298144	-0.13746	0.794106	0.695432	0.736218	0.462003	0.365664	0.54518	0.205448	0.366131		PKH_132090	3.08222
PKH_031900	3.05994	0.497926	0.584506	0.128462	-0.446839	-0.607319	-0.203997	0.924684	0.475734	0.0981756	-0.0981756	-0.578497	-0.321457	0.761357	0.312408	-0.0651509	-0.261502	-0.741824	-0.484784		PKH_125420	3.0487	0.0768743	0.122775	0.100839	0.0231859	-0.0672781	-0.120569	-0.107241	-0.0346597	-0.195383	0.204753	0.24191	-0.000380628	-0.118075	-0.323434	0.167502	0.000380628	0.571839	0.971975	1.00913	0.766841	0.649146	0.443788	0.934724	0.767602		PKH_072050	3.08095
PKH_123480	3.05986	0.229857	0.26985	0.0593285	-0.206271	-0.280379	-0.0941987	0.198154	0.028469	0.0783853	-0.177801	-0.583687	-0.028469	0.752227	0.582542	0.632458	0.376271	-0.0296145	0.525603		PKH_081220	3.04831	0.144767	0.231308	0.190044	0.0437747	-0.126682	-0.227143	-0.2021	-0.0653904	0.277058	0.300354	0.00206724	-0.00206724	0.0687075	-0.154318	-0.427594	-0.0390483	0.0777861	0.101082	-0.197205	-0.201339	-0.130565	-0.35359	-0.626867	-0.23832		PKH_091670	3.08042
PKH_134270	3.05532	0.358194	0.422683	0.094775	-0.321117	-0.438901	-0.149233	0.0277874	0.160301	0.0715224	-0.494946	-0.894715	-0.0277874	0.764436	0.89695	0.808171	0.241702	-0.158067	0.708861		PKH_100920	3.0463	0.22128	0.35436	0.291646	0.0677875	-0.193525	-0.347909	-0.310062	-0.100896	-0.0157636	0.257722	0.339241	0.0580034	-0.231616	-0.61773	-0.26154	0.0157636	-0.83095	-0.557464	-0.475945	-0.757183	-1.0468	-1.43292	-1.07673	-0.799422		PKH_126940	3.07927
PKH_080250	3.05305	0.12363	0.146264	0.0331143	-0.110777	-0.151829	-0.0519309	0.24907	0.243798	-0.135875	-0.140923	0.135875	-0.363186	0.264555	0.259282	-0.120391	-0.125439	0.15136	-0.347702		PKH_142940	3.04587	0.133312	0.213591	0.175855	0.0409529	-0.116577	-0.209694	-0.186949	-0.0609082	0.0187247	0.179737	0.203069	-0.0187247	-0.0872751	-0.314503	-0.223064	0.0190777	0.341663	0.502676	0.526007	0.304214	0.235664	0.00843525	0.099875	0.342016		PKH_080970	3.0767
PKH_091040	3.05137	0.111627	0.132315	0.0301685	-0.0999848	-0.137318	-0.0471721	0.0529796	-0.00323932	-0.161784	0.0957263	-0.524229	0.00323932	0.610771	0.554552	0.396008	0.653518	0.0335618	0.561031		PKH_112640	3.04451	0.249128	0.399765	0.329519	0.0772036	-0.21777	-0.392418	-0.350243	-0.114548	0.258103	0.162111	0.250401	0.0604925	-0.200095	-0.561391	-0.536789	-0.0604925	-0.313054	-0.409046	-0.320756	-0.510664	-0.771252	-1.13255	-1.10795	-0.631649		PKH_092390	3.07641
PKH_123430	3.05126	0.438448	0.519767	0.118562	-0.392709	-0.539411	-0.185352	0.837619	0.504069	0.0679197	-0.0679197	-0.42525	-0.314381	1.05905	0.725497	0.289348	0.153508	-0.203822	-0.0929528		PKH_112190	3.04413	0.0978876	0.157144	0.129573	0.0304088	-0.085557	-0.15425	-0.137715	-0.0450878	-0.0197993	0.0213701	0.327887	0.0197993	-0.0953633	-0.448346	0.142293	-0.0434005	-0.0931533	-0.0519838	0.254533	-0.0535547	-0.168717	-0.5217	0.0689393	-0.116755		PKH_111820	3.07573
PKH_142150	3.05044	0.15493	0.183836	0.0420788	-0.138742	-0.190762	-0.0656889	0.1876	0.197703	0.0427773	-0.0827206	-0.197853	-0.0427773	0.318356	0.32846	0.173534	0.0480361	-0.0670959	0.0879793		PKH_041580	3.04156	0.145073	0.23357	0.193012	0.0458092	-0.126705	-0.229211	-0.20507	-0.0676218	-0.00318651	0.0881616	0.0262593	-0.247193	-0.0950025	0.00318651	-1.0911	0.255774	1.4276	1.51895	1.45705	1.1836	1.33579	1.43397	0.339691	1.68656		PKH_090380	3.07569
PKH_094340	3.04959	0.184017	0.21856	0.0502039	-0.164759	-0.226768	-0.0782582	0.296293	0.245415	-0.00921459	0.00921459	-0.246351	-0.0784246	0.040807	-0.010071	-0.2647	-0.246271	-0.501837	-0.33391		PKH_132550	3.03565	0.525821	0.852314	0.707876	0.172314	-0.458457	-0.835916	-0.751505	-0.251863	0.0258062	0.88191	0.332961	0.0486596	-0.499215	-1.12061	-1.19343	-0.0258062	-0.255418	0.600687	0.0517369	-0.232564	-0.780439	-1.40183	-1.47465	-0.30703		PKH_090360	3.07521
PKH_121480	3.04907	0.408503	0.485476	0.11176	-0.365709	-0.503673	-0.174054	0.317987	0.0916444	-0.0326116	-0.0751232	-1.28248	0.0326116	0.551029	0.324686	0.20043	0.157918	-1.04944	0.265653		PKH_011440	3.03331	0.158738	0.257992	0.214698	0.0527754	-0.138307	-0.25297	-0.227859	-0.076849	-0.0210221	0.0859985	0.0210221	0.0552443	-0.207925	-0.443889	-0.528488	0.0616714	-1.03822	-0.9312	-0.996177	-0.961955	-1.22512	-1.46109	-1.54569	-0.955527		PKH_050410	3.07431
PKH_101370	3.04867	0.61084	0.726269	0.167469	-0.5468	-0.75345	-0.260637	1.16049	0.705289	0.342419	-0.363528	-0.342419	-0.451338	1.0622	0.607002	0.244133	-0.461814	-0.440705	-0.549625		PKH_121900	3.03307	0.011913	0.0193671	0.0161203	0.0039665	-0.0103789	-0.0189897	-0.017108	-0.00577363	0.102639	0.0937705	-0.0270926	0.00745606	-0.00745606	-0.100601	0.273692	-0.284636	-0.0812716	-0.0901404	-0.211003	-0.176455	-0.191367	-0.284512	0.0897811	-0.468547		PKH_110180	3.07428
PKH_082320	3.04573	0.423488	0.505196	0.117907	-0.378841	-0.523893	-0.182591	0.76011	0.593217	0.112176	-0.112176	-0.32488	-0.257684	0.517693	0.3508	-0.130241	-0.354593	-0.567297	-0.500101		PKH_125940	3.03051	0.133321	0.217384	0.181335	0.0450928	-0.116065	-0.213093	-0.19238	-0.0653716	0.239453	0.133159	0.239453	-0.133159	-0.150098	-0.530941	0.375612	-0.674948	-1.23515	-1.34145	-1.23515	-1.60777	-1.62471	-2.00555	-1.099	-2.14956		PKH_041500	3.07365
PKH_041170	3.04421	0.325464	0.38893	0.0913341	-0.291052	-0.403241	-0.141083	0.327978	0.120954	0.0592685	-0.157231	-0.797996	-0.0592685	0.259856	0.052831	-0.00885404	-0.225354	-0.866118	-0.127391		PKH_146600	3.03026	0.130581	0.212976	0.177695	0.0442319	-0.113671	-0.208767	-0.188513	-0.064099	0.354604	0.0566227	0.118013	0.023071	-0.023071	-0.128807	-0.415293	-0.0626893	0.511887	0.213906	0.275296	0.180354	0.134212	0.0284766	-0.25801	0.0945939		PKH_020320	3.07199
PKH_124140	3.04385	0.457868	0.547379	0.128733	-0.409422	-0.567492	-0.198733	0.793922	0.761126	-0.0462001	0.0462001	-0.42856	-0.252457	1.50314	1.47034	0.663013	0.755414	0.280654	0.456757		PKH_083770	3.0295	0.172252	0.281189	0.23476	0.0586187	-0.149911	-0.275611	-0.249026	-0.0848469	0.200319	0.184498	-0.0214399	0.0214399	-0.122053	-0.121353	-0.845185	0.105716	0.473031	0.457211	0.251273	0.294152	0.150659	0.15136	-0.572473	0.378428		PKH_142360	3.07149
PKH_072040	3.0369	0.127189	0.153263	0.0370556	-0.113552	-0.158744	-0.0565666	0.0903633	0.151433	0.0140547	-0.292796	-0.0140547	-0.214118	-0.0861313	-0.0250617	-0.16244	-0.469291	-0.190549	-0.390613		PKH_031600	3.02841	0.138373	0.226167	0.188997	0.0473996	-0.120387	-0.221656	-0.200453	-0.0684933	0.0953946	0.193138	0.00462833	0.0101468	-0.151305	-0.161159	-0.523482	-0.00462833	-0.0021865	0.0955573	-0.0929528	-0.0874342	-0.248886	-0.25874	-0.621063	-0.102209		PKH_112780	3.06962
PKH_141310	3.03302	0.414004	0.50109	0.122991	-0.369286	-0.518738	-0.186621	0.572124	0.38	0.174276	-0.241623	-0.590842	-0.174276	-0.121999	-0.314123	-0.519846	-0.935746	-1.28496	-0.868399		PKH_030920	3.02681	0.262984	0.430639	0.360352	0.0909589	-0.228692	-0.421983	-0.382115	-0.131116	0.649636	0.364386	0.212084	0.176443	-0.199498	-0.176443	-0.547987	-0.275114	-0.59062	-0.87587	-1.02817	-1.06381	-1.43975	-1.4167	-1.78824	-1.51537		PKH_126530	3.06905
PKH_092230	3.03127	0.445141	0.539855	0.133397	-0.3969	-0.558736	-0.201871	0.824013	0.538956	0.0874686	-0.0874686	-0.438156	-0.320519	1.10303	0.817971	0.366483	0.191546	-0.159141	-0.0415042		PKH_060310	3.0267	0.0901021	0.147562	0.123489	0.0311849	-0.0783503	-0.144594	-0.130946	-0.044945	0.684056	-0.0554217	-0.309461	0.0554217	0.061089	0.223729	-0.804438	-0.164721	-0.210615	-0.950093	-1.20413	-0.83925	-0.833583	-0.670943	-1.69911	-1.05939		PKH_130050	3.06887
PKH_125440	3.03068	0.743807	0.902676	0.22355	-0.663108	-0.934172	-0.338001	1.18689	0.614484	0.262192	-0.262192	-1.12192	-0.362393	0.279325	-0.293079	-0.645371	-1.16975	-2.02948	-1.26996		PKH_020190	3.02231	0.0767938	0.126412	0.106184	0.0272853	-0.066689	-0.123816	-0.11253	-0.0390681	0.0592964	0.178243	0.201808	-0.0592964	-0.215009	-0.137929	0.219185	-0.365854	-0.811415	-0.692468	-0.668903	-0.930007	-1.08572	-1.00864	-0.651526	-1.23656		PKH_011030	3.06441
PKH_123500	3.0302	0.112173	0.136206	0.0337933	-0.0999916	-0.14095	-0.0510576	0.330041	0.0448707	-0.0448707	-0.137701	0.0699427	-0.379922	1.23914	0.953969	0.864228	0.771397	0.979041	0.529177		PKH_121870	3.02176	0.263056	0.433297	0.364127	0.0937656	-0.228404	-0.424374	-0.385863	-0.134151	0.521719	0.385593	0.333484	0.198661	-0.198661	-0.396152	-0.257671	-0.294135	-0.200272	-0.336397	-0.388506	-0.52333	-0.920651	-1.11814	-0.979662	-1.01613		PKH_060940	3.06349
PKH_020420	3.02893	0.0414374	0.050389	0.0125622	-0.0369267	-0.0521348	-0.0189438	0.00772192	0.110401	0.00395326	-0.0638927	-0.00395326	-0.0175261	-0.356482	-0.253803	-0.360251	-0.428097	-0.368157	-0.38173		PKH_031840	3.019	0.274217	0.453145	0.381696	0.0993475	-0.237894	-0.443691	-0.404335	-0.141571	0.774859	0.505987	0.0643061	0.234258	-0.0643061	-0.189244	-0.589566	-0.316483	0.576046	0.307174	-0.134507	0.0354443	-0.263119	-0.388058	-0.788379	-0.515296		PKH_143250	3.06336
PKH_110960	3.02766	0.0352729	0.0429549	0.0107599	-0.031424	-0.0444356	-0.0161955	0.336282	-0.127367	0.0417653	0.225438	-0.131442	-0.0417653	0.105623	-0.358027	-0.188894	-0.00522104	-0.362102	-0.272425		PKH_081280	3.0185	0.102988	0.17029	0.143501	0.0374231	-0.0893321	-0.166729	-0.152002	-0.0532896	0.139339	0.171606	0.147444	-0.0435168	-0.186748	0.0435168	-0.293003	-0.11961	0.955815	0.988082	0.96392	0.772959	0.629728	0.859993	0.523473	0.696866		PKH_061500	3.06194
PKH_000360	3.02618	0.589071	0.718586	0.181004	-0.524612	-0.743206	-0.271848	1.03899	0.850426	0.311912	-0.311912	-0.326018	-0.373473	1.02861	0.840047	0.301534	-0.322291	-0.336397	-0.383852		PKH_011640	3.0145	0.336981	0.559825	0.473348	0.125331	-0.291935	-0.547898	-0.50113	-0.177472	0.554764	0.318315	0.461808	0.211897	-0.211897	-0.844967	-0.272859	-0.356417	-0.929343	-1.16579	-1.0223	-1.27221	-1.696	-2.32907	-1.75697	-1.84052		PKH_110080	3.06001
PKH_020010	3.02465	0.747282	0.91318	0.231331	-0.665274	-0.944274	-0.346661	1.19643	1.06754	0.357442	-0.357442	-0.60496	-0.360502	1.2018	1.07291	0.362818	-0.352065	-0.599584	-0.355126		PKH_102800	3.01194	0.0931176	0.155166	0.13148	0.0351474	-0.0806054	-0.151821	-0.139151	-0.0495953	0.630958	0.0453531	-0.0453531	0.243305	0.0754972	-0.10409	-0.0781675	-0.267552	0.927268	0.341663	0.250957	0.539616	0.371808	0.19222	0.218143	0.0287584		PKH_112650	3.05879
PKH_061270	3.0237	0.570048	0.697362	0.177282	-0.507377	-0.721015	-0.265301	1.02153	0.324399	0.206879	-0.206879	-0.875842	-0.406239	0.897556	0.20043	0.0829099	-0.330848	-0.999811	-0.530208		PKH_126610	3.01147	0.158054	0.263519	0.223381	0.0598181	-0.136796	-0.257826	-0.236399	-0.0843538	0.533603	0.137417	0.118712	0.0514896	-0.0514896	-0.0625949	-0.440936	-0.218331	0.603975	0.207789	0.189084	0.121862	0.0188824	0.00777706	-0.370564	-0.147959		PKH_146450	3.05766
PKH_092720	3.02328	0.82737	1.01264	0.257829	-0.736336	-1.04693	-0.385607	1.14168	0.700655	0.216831	-0.216831	-1.52405	-0.250303	0.533796	0.0927739	-0.39105	-0.824711	-2.13193	-0.858184		PKH_010890	3.00978	0.142622	0.238266	0.20226	0.0544996	-0.123374	-0.233079	-0.214001	-0.0766804	-0.168281	0.356021	0.433509	0.00347153	-0.205767	-0.350918	0.065857	-0.00347153	-0.281564	0.242738	0.320226	-0.109811	-0.31905	-0.464201	-0.047426	-0.116755		PKH_030850	3.05709
PKH_100740	3.02312	0.294221	0.360171	0.0917573	-0.261839	-0.372358	-0.1372	0.376141	0.144113	0.135126	-0.210178	-0.545393	-0.135126	0.141888	-0.0901404	-0.0991269	-0.444432	-0.779646	-0.36938		PKH_011240	3.00744	0.070875	0.118737	0.100992	0.0274467	-0.0612641	-0.116125	-0.106823	-0.0384976	-0.138644	0.490811	0.439218	0.0587965	-0.0587965	-0.138644	0.532102	-0.0587965	-2.49535	-1.86589	-1.91748	-2.29791	-2.4155	-2.49535	-1.8246	-2.4155		PKH_114150	3.05704
PKH_041440	3.02237	0.063523	0.0778289	0.0198827	-0.0565216	-0.0804542	-0.0296975	0.267182	0.101822	-0.116326	-0.101822	0.239393	-0.40289	0.637138	0.471777	0.253629	0.268133	0.609348	-0.0329349		PKH_144190	3.0072	0.129458	0.216942	0.184558	0.0502005	-0.111895	-0.212165	-0.195207	-0.0703908	0.578775	0.100989	0.131623	0.0711179	-0.0933832	-0.0711179	-0.101871	-0.435813	0.332093	-0.145692	-0.115058	-0.175564	-0.340065	-0.3178	-0.348552	-0.682495		PKH_090190	3.0568
PKH_113130	3.02193	0.183163	0.224525	0.0574502	-0.162958	-0.232085	-0.0857564	0.259805	0.166269	0.103047	-0.146721	-0.220848	-0.103047	0.107102	0.0135658	-0.0496565	-0.299424	-0.373551	-0.25575		PKH_122240	3.00696	0.190655	0.319584	0.271933	0.0740304	-0.164776	-0.312539	-0.287614	-0.103773	0.591976	0.0901503	0.202729	0.0769209	-0.0769209	-0.286933	-0.339806	-0.325098	0.513492	0.0116669	0.124245	-0.00156251	-0.155404	-0.365417	-0.41829	-0.403582		PKH_010860	3.05549
PKH_140900	3.02187	0.0971938	0.119151	0.0304945	-0.0864712	-0.123162	-0.0455155	-0.00104628	0.00104628	0.00666903	-0.0804221	-0.356455	0.027343	0.443388	0.44548	0.451103	0.364012	0.0879793	0.471777		PKH_132410	3.00677	0.100946	0.169251	0.144039	0.0392406	-0.0872391	-0.165516	-0.152341	-0.0549918	0.00406576	0.147415	0.213447	-0.0801443	-0.00406576	-0.179136	-0.292715	0.093117	-0.0367606	0.106588	0.172621	-0.120971	-0.0448921	-0.219963	-0.333541	0.0522907		PKH_112040	3.05535
PKH_111890	3.02162	0.173813	0.213141	0.0545997	-0.154629	-0.220308	-0.0814652	0.0209654	0.0111063	-0.0111063	-0.0933837	-0.652577	0.0525637	0.110941	0.101082	0.0788696	-0.00340787	-0.562601	0.14254		PKH_120280	3.00553	0.142642	0.239513	0.204046	0.0558365	-0.123224	-0.234199	-0.215772	-0.0781238	0.462089	0.323216	0.223726	0.0308015	-0.0523899	-0.0495933	-0.0308015	-0.372676	0.885962	0.747088	0.647599	0.454674	0.371483	0.37428	0.393071	0.0511965		PKH_124850	3.05487
PKH_020060	3.02078	0.480645	0.589964	0.151592	-0.42751	-0.609734	-0.225914	0.804138	0.682403	0.23031	-0.35152	-0.23031	-0.387469	0.522704	0.40097	-0.0511237	-0.632953	-0.511744	-0.668903		PKH_146910	3.00549	0.098077	0.164692	0.140309	0.0384013	-0.0847247	-0.161038	-0.148372	-0.0537263	0.154739	0.0998893	0.164219	0.0461485	-0.130162	-0.0766045	-0.226715	-0.0461485	0.610321	0.555471	0.619801	0.50173	0.325419	0.378977	0.228867	0.409433		PKH_141570	3.05454
PKH_110050	3.01999	0.79876	0.981328	0.252884	-0.710324	-1.01411	-0.376446	1.36936	1.03246	0.481945	-0.481945	-0.560582	-0.488528	1.66241	1.32551	0.774997	-0.188894	-0.267531	-0.195476		PKH_130680	3.00194	0.0535391	0.0902879	0.0771497	0.0213838	-0.0461973	-0.0882529	-0.081546	-0.0297823	-0.0623395	0.102883	0.355224	0.0311732	-0.345145	-0.0311732	0.295264	-0.207667	-1.05473	-0.889504	-0.637163	-0.961214	-1.33753	-1.02356	-0.697123	-1.20005		PKH_040920	3.05373
PKH_061710	3.01973	0.175829	0.216082	0.0557361	-0.156353	-0.223292	-0.082939	0.322899	0.302549	0.00734863	-0.114597	-0.00734863	-0.229596	-0.368157	-0.388506	-0.683707	-0.805653	-0.698404	-0.920651		PKH_070630	3.00183	0.324619	0.547504	0.467876	0.129731	-0.280095	-0.535159	-0.494531	-0.180659	0.469528	0.344948	0.451279	0.226706	-0.333823	-0.785291	-0.226706	-0.419988	0.106228	-0.0183515	0.0879793	-0.136594	-0.697123	-1.14859	-0.590006	-0.783288		PKH_112360	3.05339
PKH_122450	3.0194	0.441755	0.543091	0.14025	-0.392791	-0.561186	-0.208606	0.724996	0.584916	0.239532	-0.239532	-0.360387	-0.239532	0.99013	0.85005	0.504667	0.0256019	-0.0952525	0.0256019		PKH_126810	3.0011	0.0397842	0.06716	0.0574278	0.0159648	-0.0343192	-0.0656407	-0.0606937	-0.0222115	0.0405142	0.0559349	0.0676364	-0.0199696	-0.0619113	-0.103065	0.0199696	-0.123193	0.386676	0.402097	0.413798	0.326192	0.28425	0.243097	0.366131	0.222969		PKH_121400	3.052
PKH_142400	3.01832	0.498399	0.613493	0.159053	-0.443044	-0.633842	-0.236215	0.935763	0.399817	0.148801	-0.148801	-0.639825	-0.401069	1.31614	0.780192	0.529177	0.231575	-0.25945	-0.0206936		PKH_131500	3.00045	0.223984	0.378406	0.323747	0.090207	-0.193175	-0.369822	-0.34213	-0.125401	0.541656	0.399627	0.446079	0.0107989	-0.176672	-0.241315	-0.0107989	-0.537321	0.96392	0.821891	0.868342	0.433062	0.245591	0.180948	0.411464	-0.115058		PKH_141010	3.05185
PKH_146860	3.01762	0.143828	0.177184	0.0460522	-0.127832	-0.183044	-0.0683276	0.336819	0.174419	0.0308259	-0.0308259	-0.0613243	-0.178691	0.555471	0.393071	0.249478	0.187826	0.157328	0.0399611		PKH_123140	2.9993	0.301446	0.509978	0.43673	0.122175	-0.259885	-0.498351	-0.461462	-0.1696	0.848265	0.28478	0.211923	0.125867	-0.125867	-0.26648	-0.824933	-0.349885	0.439701	-0.123784	-0.19664	-0.282697	-0.53443	-0.675044	-1.2335	-0.758449		PKH_121690	3.05177
PKH_114580	3.01289	0.463512	0.574127	0.151754	-0.4115	-0.592739	-0.223711	0.852469	0.874021	0.0528228	-0.0528228	-0.214183	-0.343378	1.13044	1.15199	0.330797	0.225151	0.0637905	-0.0654036		PKH_030890	2.99833	0.308444	0.522434	0.447762	0.125687	-0.265834	-0.510473	-0.47306	-0.174266	0.758321	0.480042	0.141855	0.136271	-0.136271	-0.459587	-0.496506	-0.568237	0.078008	-0.200272	-0.538459	-0.544042	-0.816585	-1.1399	-1.17682	-1.24855		PKH_030890	3.04897
PKH_050950	3.01281	0.265555	0.328958	0.0869749	-0.235751	-0.339619	-0.128202	0.212806	0.12099	0.00192081	-0.0603541	-0.778748	-0.00192081	0.0715072	-0.0203086	-0.139378	-0.201653	-0.920047	-0.14322		PKH_070490	2.99754	0.123994	0.210219	0.180291	0.0507462	-0.106837	-0.205389	-0.190458	-0.0702918	0.0242128	0.180036	0.259075	-0.0242128	-0.307725	-0.387124	0.202473	-0.423359	-0.756561	-0.600738	-0.5217	-0.804987	-1.0885	-1.1679	-0.578301	-1.20413		PKH_126610	3.04854
PKH_121760	3.01222	0.262095	0.324894	0.0860786	-0.232647	-0.335396	-0.126781	0.446185	0.278669	0.0530329	-0.338346	-0.0530329	-0.441069	0.624726	0.457211	0.231575	-0.159804	0.125509	-0.262527		PKH_081010	2.99475	0.126807	0.215718	0.185438	0.052697	-0.109161	-0.210703	-0.195826	-0.0727484	0.184502	0.148338	0.100644	-0.100644	-0.241178	-0.452054	0.197179	-0.671018	-1.04173	-1.0779	-1.12559	-1.32688	-1.46741	-1.67829	-1.02906	-1.89725		PKH_126400	3.04825
PKH_145900	3.01088	0.667979	0.82931	0.220754	-0.592738	-0.855964	-0.324559	0.921527	0.54362	0.173225	-0.173225	-1.27309	-0.230623	0.795668	0.417761	0.0473662	-0.299085	-1.39895	-0.356482		PKH_101510	2.99458	0.0260838	0.0443818	0.0381574	0.0108498	-0.0224526	-0.0433493	-0.0402941	-0.0149751	-0.235071	-0.0439733	0.261832	0.0439733	-0.226492	-0.199404	0.166248	0.06187	-0.103832	0.087266	0.393071	0.175213	-0.0952525	-0.0681646	0.297487	0.193109		PKH_050890	3.0475
PKH_133460	3.01025	0.350901	0.43597	0.116307	-0.311328	-0.449944	-0.170855	0.252972	0.587892	0.0978502	-0.32304	-0.401949	-0.0978502	0.607002	0.941922	0.451881	0.0309904	-0.0479183	0.25618		PKH_051550	2.99447	0.0663862	0.112972	0.0971371	0.0276308	-0.0571423	-0.110343	-0.102575	-0.0381315	0.370971	-0.0420144	0.304115	-0.122101	0.0420144	-0.0584051	0.062714	-0.288149	-0.204806	-0.617791	-0.271662	-0.697877	-0.533762	-0.634181	-0.513062	-0.863925		PKH_082820	3.04582
PKH_146090	3.00684	0.153748	0.191777	0.0517704	-0.136297	-0.197833	-0.0757121	0.336907	0.211936	0.00991229	-0.00991229	-0.0934623	-0.173433	0.387107	0.262136	0.0601124	0.0402878	-0.0432622	-0.123233		PKH_131430	2.9941	0.0899929	0.153214	0.131779	0.0375322	-0.0774523	-0.149642	-0.13915	-0.0517728	0.117743	0.0233863	0.268213	-0.00566832	-0.0435727	-0.293083	0.00566832	-0.0973594	0.191546	0.0971893	0.342016	0.0681347	0.0302303	-0.21928	0.0794714	-0.0235564		PKH_112790	3.04513
PKH_062250	3.00644	0.0925138	0.115449	0.0312078	-0.0820052	-0.119089	-0.045617	0.104965	0.0507297	-0.000408218	-0.240148	0.000408217	-0.242253	0.587164	0.532929	0.481791	0.242051	0.482607	0.239946		PKH_070360	2.9936	0.213501	0.363709	0.312957	0.0892855	-0.183719	-0.355213	-0.33044	-0.123089	0.283654	0.291789	0.016168	0.116237	-0.0807019	-0.370311	-0.721253	-0.016168	0.809837	0.817971	0.54235	0.642419	0.44548	0.155872	-0.195071	0.510014		PKH_072340	3.04352
PKH_061810	3.0057	0.450429	0.562577	0.152459	-0.399194	-0.580256	-0.22264	0.806201	0.479158	0.106872	-0.106872	-0.549024	-0.338492	0.933445	0.606401	0.234115	0.0203717	-0.421781	-0.211249		PKH_123920	2.99332	0.215486	0.367213	0.316044	0.0902501	-0.18541	-0.358625	-0.333688	-0.124378	0.0225278	0.147796	-0.0225278	0.14907	-0.330276	-0.549124	-0.781327	0.0245931	0.266068	0.391336	0.221012	0.39261	-0.0867355	-0.305584	-0.537787	0.268133		PKH_102430	3.04316
PKH_145790	3.00303	0.157871	0.19779	0.054092	-0.139823	-0.203933	-0.0787233	-0.263306	0.0413753	0.175015	-0.0413753	-0.959609	0.536032	0.0699461	0.374627	0.508267	0.291877	-0.626357	0.869284		PKH_144770	2.99257	0.126247	0.215339	0.185449	0.0530925	-0.108599	-0.210286	-0.195784	-0.0731042	0.293447	0.149773	0.00432242	0.12541	-0.00432242	-0.235209	-0.344372	-0.0706921	0.991088	0.847413	0.701963	0.82305	0.693318	0.462432	0.353268	0.626949		PKH_083530	3.04215
PKH_113600	2.99896	0.559417	0.704188	0.195228	-0.494971	-0.725665	-0.282691	1.15295	0.464012	0.29262	-0.29262	-0.489838	-0.583413	1.07947	0.390532	0.21914	-0.3661	-0.563318	-0.656893		PKH_021390	2.99041	0.0470755	0.080509	0.0694587	0.0200302	-0.0404656	-0.0786029	-0.0733096	-0.0275104	-0.0411639	0.241035	0.109942	-0.0252914	-0.0162183	0.0162183	-0.0631178	0.0299911	0.0284766	0.310676	0.179582	0.044349	0.0534221	0.0858588	0.00652266	0.0996316		PKH_083270	3.04153
PKH_052170	2.99895	0.215291	0.271008	0.0751364	-0.190488	-0.279274	-0.108797	-0.0372804	0.207072	0.0372804	-0.0434859	-0.785111	0.237444	0.438568	0.682921	0.513129	0.432363	-0.309262	0.713293		PKH_030090	2.9877	0.152674	0.261977	0.226529	0.0659169	-0.131117	-0.255704	-0.239007	-0.0902507	0.161676	0.263219	0.0777672	0.0655582	-0.0878813	-0.269113	-0.392807	-0.0655582	0.0887377	0.19028	0.004829	-0.00737995	-0.160819	-0.342051	-0.465746	-0.138496		PKH_031380	3.03939
PKH_113400	2.9981	0.0461511	0.0581526	0.0161683	-0.0408258	-0.0599194	-0.0233871	0.460299	0.0522369	-0.0522369	-0.494957	0.896155	-0.926501	0.714823	0.306761	0.202287	-0.240433	1.15068	-0.671977		PKH_011650	2.98738	0.221994	0.381077	0.329602	0.0960119	-0.190628	-0.37194	-0.347743	-0.131407	0.873495	0.162832	0.0321333	0.291928	-0.0321333	-0.288245	-0.475992	-0.391809	-0.0615746	-0.772238	-0.902937	-0.643142	-0.967203	-1.22332	-1.41106	-1.32688		PKH_073240	3.03901
PKH_133960	2.99533	0.0364095	0.0460262	0.0129146	-0.0321862	-0.0474071	-0.0186178	0.0261102	0.116768	-0.0261102	-0.19295	0.180935	-0.196735	-0.416327	-0.325669	-0.468547	-0.635387	-0.261502	-0.639172		PKH_091740	2.98686	0.287109	0.493168	0.426736	0.124518	-0.2465	-0.481318	-0.450193	-0.170322	0.779558	0.352853	-0.0299947	0.090844	0.0299947	-0.394266	-0.912211	-0.34547	0.858861	0.432156	0.0493081	0.170147	0.109297	-0.314963	-0.832908	-0.266167		PKH_140880	3.03878
PKH_011590	2.99351	0.293584	0.371912	0.104977	-0.259413	-0.382978	-0.151007	0.634722	0.273233	0.0481161	-0.0481161	-0.297972	-0.341542	0.580629	0.21914	-0.00597713	-0.102209	-0.352065	-0.395635		PKH_146560	2.98675	0.0706731	0.121412	0.105066	0.0306685	-0.0606746	-0.118493	-0.11084	-0.0419447	-0.0700095	0.193387	0.368664	-0.127299	-0.000672034	0.000672034	-0.1461	0.148445	0.165301	0.428698	0.603975	0.108012	0.234639	0.235983	0.0892112	0.383756		PKH_142340	3.03824
PKH_112370	2.99301	0.954557	1.20995	0.342086	-0.843349	-1.24586	-0.491786	1.41326	1.19688	0.518811	-0.583453	-1.01301	-0.518811	0.115789	-0.100593	-0.77866	-1.88092	-2.31048	-1.81628		PKH_031170	2.98053	0.145834	0.252477	0.219617	0.0654127	-0.124935	-0.246252	-0.231507	-0.088847	0.319274	0.145578	0.312119	0.102441	-0.172119	-0.102441	-0.253827	-0.123383	-1.60777	-1.78146	-1.61492	-1.8246	-2.09916	-2.02948	-2.18087	-2.05042		PKH_092680	3.0379
PKH_080510	2.99241	0.071142	0.0902386	0.0255625	-0.0628444	-0.0929099	-0.0367229	0.141738	0.094817	0.0152701	-0.0534466	-0.0152701	-0.106319	0.20043	0.153508	0.0739616	0.00524486	0.0434213	-0.0476276		PKH_061260	2.97972	0.12659	0.219382	0.190958	0.057024	-0.108418	-0.213955	-0.201276	-0.0773848	-0.0946743	0.336098	0.28533	0.176495	-0.28743	-0.246866	0.020456	-0.020456	0.962868	1.39364	1.34287	1.23404	0.770112	0.810676	1.078	1.03709		PKH_131560	3.03656
PKH_090530	2.99125	0.132914	0.168822	0.0480042	-0.117378	-0.173793	-0.0688676	0.143995	0.0946856	-0.0355307	0.0268958	-0.376086	-0.0268958	0.799672	0.750362	0.620146	0.682573	0.27959	0.628781		PKH_125540	2.97947	0.160038	0.277437	0.241542	0.0721881	-0.137052	-0.270567	-0.254585	-0.0979363	0.342342	-0.029837	0.293706	-0.0357318	0.029837	-0.289442	-0.578696	0.0372163	0.46065	0.0884711	0.412014	0.0825764	0.148145	-0.171134	-0.460388	0.155525		PKH_101670	3.03593
PKH_052790	2.99004	0.644917	0.820301	0.234161	-0.569361	-0.844319	-0.335457	0.832099	0.589295	0.356639	-0.514815	-0.919818	-0.356639	1.32551	1.08271	0.85005	-0.0214035	-0.426406	0.136773		PKH_100840	2.97567	0.19543	0.340407	0.297297	0.0899218	-0.167138	-0.331849	-0.313203	-0.121502	0.478498	0.101199	0.00747247	0.16051	-0.00747247	-0.441189	-0.61751	-0.134714	0.688895	0.311595	0.217869	0.370907	0.202924	-0.230792	-0.407113	0.0756828		PKH_080950	3.03566
PKH_120360	2.9888	0.398514	0.507626	0.145485	-0.351717	-0.522404	-0.208119	0.567919	0.425665	0.127524	-0.127524	-0.637756	-0.180491	0.893877	0.751623	0.453482	0.198435	-0.311797	0.145467		PKH_040380	2.9755	0.209086	0.364273	0.318188	0.0962937	-0.178806	-0.35511	-0.335204	-0.130087	0.253202	0.53647	0.494741	0.130318	-0.201627	-0.155236	-0.130318	-0.153575	0.293379	0.576647	0.534919	0.170495	-0.16145	-0.115058	-0.0901404	-0.113398		PKH_101220	3.03431
PKH_144180	2.98867	0.2353	0.299769	0.0859492	-0.207661	-0.30849	-0.122933	0.302669	0.381956	0.0896018	-0.111524	-0.250899	-0.0896018	0.478309	0.557596	0.265242	0.0641155	-0.0752594	0.0860381		PKH_123330	2.9738	0.108039	0.188632	0.165	0.0501996	-0.0923373	-0.183855	-0.173787	-0.0676959	-0.00330129	0.141932	0.00330129	0.0415502	-0.0786436	-0.198037	-0.520494	0.128711	0.661455	0.806688	0.668057	0.706306	0.586113	0.466719	0.144262	0.793467		PKH_080900	3.03314
PKH_134440	2.98732	0.14016	0.178844	0.051499	-0.123655	-0.184014	-0.0735446	0.274994	0.174255	-0.0646055	0.0646055	-0.217716	-0.13874	0.391336	0.290597	0.0517369	0.180948	-0.101373	-0.0223978		PKH_133540	2.97327	0.0748339	0.130744	0.114414	0.0348663	-0.0639459	-0.127426	-0.120499	-0.0469927	-0.0124061	0.426396	0.100123	0.0124061	-0.123861	0.0759925	-0.0307118	-0.111477	0.190927	0.629728	0.303455	0.215739	0.0794714	0.279325	0.172621	0.0918558		PKH_072430	3.0324
PKH_144780	2.98657	0.371574	0.474543	0.136972	-0.327757	-0.488214	-0.195439	0.918623	0.477337	-0.0352781	-0.202462	0.0352781	-0.776376	0.941922	0.500636	-0.011979	-0.179163	0.0585772	-0.753077		PKH_120470	2.97115	0.172004	0.301318	0.264143	0.0810215	-0.146867	-0.293607	-0.27812	-0.108962	0.27124	0.165454	0.244453	0.0516032	-0.0516032	-0.469417	-0.223465	-0.193844	-0.567815	-0.673602	-0.594602	-0.787453	-0.890659	-1.30847	-1.06252	-1.0329		PKH_121050	3.03183
PKH_111530	2.98648	0.298263	0.380956	0.109991	-0.263084	-0.391926	-0.156924	0.635731	0.219543	0.0694103	-0.0694103	-0.355346	-0.347634	0.685855	0.269667	0.119534	-0.0192863	-0.305222	-0.29751		PKH_093260	2.97094	0.129075	0.226177	0.198308	0.0608682	-0.110203	-0.220384	-0.208796	-0.0818408	0.0277259	0.376143	0.195791	0.0474732	-0.0708434	-0.211471	-0.165965	-0.0277259	0.608584	0.957	0.776648	0.628331	0.510014	0.369387	0.414893	0.553132		PKH_113850	3.0303
PKH_050070	2.98462	0.127488	0.163189	0.0473945	-0.112398	-0.167847	-0.0674751	0.194743	0.153259	0.0270961	-0.179807	-0.0270961	-0.217456	1.1836	1.14211	1.01595	0.809046	0.961757	0.771397		PKH_090830	2.9704	0.08209	0.143943	0.126262	0.0388181	-0.0700744	-0.140249	-0.132931	-0.0521647	-0.0721746	0.327869	0.0353492	0.132896	-0.0353492	-0.19727	-0.0973083	0.0802794	0.533401	0.933445	0.640925	0.738472	0.570226	0.408305	0.508267	0.685855		PKH_120410	3.03029
PKH_111250	2.98378	0.237115	0.303815	0.088469	-0.209006	-0.312452	-0.125833	0.308265	0.382022	0.0798099	-0.0829179	-0.28449	-0.0798099	0.16061	0.234367	-0.0678448	-0.230573	-0.432144	-0.227465		PKH_082970	2.96293	0.174733	0.309329	0.273011	0.0858456	-0.148752	-0.301159	-0.287166	-0.114505	0.51481	0.242071	0.148453	0.0532723	-0.0532723	-0.281087	-0.223468	-0.435467	0.570226	0.297487	0.203869	0.108688	0.00214384	-0.225671	-0.168051	-0.38005		PKH_103150	3.02928
PKH_040050	2.97968	0.353453	0.455067	0.134222	-0.311228	-0.467751	-0.190039	0.628368	0.373006	-0.0296524	0.0296524	-0.569048	-0.296163	1.37756	1.1222	0.719542	0.778847	0.180146	0.453031		PKH_125210	2.96172	0.247666	0.439125	0.387954	0.122426	-0.210746	-0.427474	-0.408009	-0.163106	-0.0837571	0.369174	0.328915	0.154097	-0.392559	-0.512249	-0.649633	0.0837571	-0.473535	-0.0206048	-0.0608634	-0.235681	-0.782338	-0.902027	-1.03941	-0.306021		PKH_110910	3.02895
PKH_112570	2.97831	0.376871	0.485998	0.143951	-0.331733	-0.499453	-0.203508	0.30998	0.187457	0.0390851	-0.106233	-1.09369	-0.0390851	1.02698	0.904461	0.756089	0.610771	-0.376691	0.677919		PKH_031420	2.96146	0.126115	0.223686	0.197663	0.0624246	-0.107305	-0.217745	-0.207874	-0.0831461	0.0533481	0.205958	0.255058	0.124226	-0.172608	-0.322218	-0.0533481	-0.0867322	-0.70116	-0.54855	-0.49945	-0.630282	-0.927117	-1.07673	-0.807856	-0.84124		PKH_080940	3.02868
PKH_142870	2.97365	0.404685	0.524736	0.157651	-0.355789	-0.538933	-0.221761	0.675579	0.384932	0.160522	-0.160522	-0.564338	-0.302799	0.453482	0.162836	-0.0615746	-0.382618	-0.786435	-0.524895		PKH_040450	2.96122	0.1733	0.307468	0.271751	0.0858824	-0.147439	-0.299296	-0.285782	-0.114365	0.358462	0.318741	0.155372	0.138643	-0.15441	-0.138643	-0.385364	-0.202081	-0.516184	-0.555905	-0.719274	-0.736003	-1.02906	-1.01329	-1.26001	-1.07673		PKH_091540	3.02815
PKH_060010	2.97123	0.88445	1.15011	0.348069	-0.7771	-1.18085	-0.488363	1.52036	1.38288	0.354729	-0.354729	-0.656789	-0.687772	1.74393	1.60645	0.5783	-0.131158	-0.433217	-0.464201		PKH_072820	2.95938	0.0992119	0.176442	0.156182	0.0496269	-0.084349	-0.171719	-0.164209	-0.0659684	0.586701	0.120696	-0.0690356	0.275919	0.0500277	-0.164446	-0.0500277	-0.315891	-0.550121	-1.01613	-1.20586	-0.860903	-1.08679	-1.30127	-1.18685	-1.45271		PKH_120960	3.02466
PKH_110310	2.96695	0.531247	0.694327	0.212831	-0.466246	-0.712485	-0.297291	0.947424	0.504596	0.122214	-0.122214	-0.764414	-0.471339	0.618356	0.175527	-0.206855	-0.451283	-1.09348	-0.800408		PKH_030550	2.95813	0.0620844	0.110592	0.0979938	0.031251	-0.0527589	-0.107618	-0.103015	-0.0414924	-0.0176822	0.194105	0.0221312	0.0529165	-0.102198	-0.0326893	-0.204056	0.0176822	0.173534	0.385321	0.213347	0.244133	0.0890183	0.158527	-0.0128393	0.208898		PKH_040160	3.02464
PKH_071600	2.96578	0.145246	0.190097	0.0584723	-0.127435	-0.195039	-0.0815787	0.0243527	0.227491	-0.0205781	-0.0646415	-0.357479	0.0205781	0.128955	0.332093	0.0840244	0.0399611	-0.252876	0.125181		PKH_131790	2.95809	0.418117	0.744836	0.660009	0.210506	-0.355308	-0.724803	-0.693822	-0.279481	-0.21006	1.31411	0.836739	0.21006	-0.505517	-1.08545	0.233663	-0.458167	-0.0499653	1.47421	0.996834	0.370155	-0.345422	-0.925357	0.393758	-0.298072		PKH_080540	3.02448
PKH_080770	2.96495	0.312482	0.409377	0.126229	-0.274104	-0.419973	-0.175962	0.269097	0.221645	0.106383	-0.216269	-0.711731	-0.106383	0.725937	0.678486	0.563224	0.240572	-0.25489	0.350457		PKH_093980	2.95776	0.0911723	0.162485	0.14402	0.045979	-0.0774668	-0.15811	-0.151392	-0.0610253	0.0880235	0.251724	0.0702689	0.102118	-0.157605	-0.0702689	-0.139561	-0.114781	-0.246946	-0.083245	-0.2647	-0.232851	-0.492574	-0.405238	-0.47453	-0.44975		PKH_060050	3.02415
PKH_071940	2.96454	0.442408	0.579869	0.179011	-0.388032	-0.594846	-0.249438	0.635615	0.138099	0.0550718	-0.0550718	-1.13668	-0.26081	0.860834	0.363317	0.28029	0.170147	-0.911459	-0.0355916		PKH_070680	2.95599	0.08745	0.156211	0.13866	0.0444953	-0.0742545	-0.151976	-0.145726	-0.058958	0.122738	0.136038	0.022056	-0.022056	0.052238	-0.388707	-0.0310511	-0.219879	-0.458861	-0.445561	-0.559543	-0.603655	-0.529361	-0.970306	-0.61265	-0.801478		PKH_130760	3.02401
PKH_120190	2.96324	0.396145	0.520037	0.161155	-0.347335	-0.533378	-0.224261	0.588076	0.336152	0.210927	-0.210927	-0.636309	-0.240795	0.793467	0.541542	0.416317	-0.00553605	-0.430919	-0.0354039		PKH_132910	2.95458	0.0790177	0.141408	0.125665	0.0404891	-0.0670588	-0.137555	-0.132047	-0.0535793	0.105797	0.244056	0.0742154	-0.0302763	0.0302763	-0.0487436	-0.222295	-0.0437701	0.630551	0.76881	0.59897	0.494478	0.55503	0.476011	0.30246	0.480984		PKH_124150	3.01562
PKH_124630	2.96045	0.121535	0.160074	0.0500089	-0.106482	-0.16412	-0.0693985	0.21049	0.202097	-0.112062	-0.218565	0.112062	-0.419005	0.85005	0.841658	0.527498	0.420996	0.751623	0.220556		PKH_093690	2.9541	0.208158	0.372748	0.331382	0.106917	-0.176623	-0.362573	-0.34819	-0.141421	-0.0241246	0.201655	0.0241246	0.148359	-0.301574	-0.406454	-0.972733	0.173576	0.527797	0.753576	0.576046	0.700281	0.250348	0.145467	-0.420812	0.725497		PKH_132710	3.01493
PKH_092910	2.95864	0.15069	0.198902	0.0624638	-0.131962	-0.203881	-0.0865282	-0.170961	0.124025	0.0634652	-0.0634652	-0.722243	0.289513	0.285114	0.5801	0.51954	0.39261	-0.266167	0.745589		PKH_030910	2.9525	0.136301	0.244584	0.217727	0.0705686	-0.115581	-0.237869	-0.228726	-0.0932051	0.0911635	0.38391	0.411389	-0.0911635	-0.147499	-0.261339	0.186709	-0.382023	-0.672797	-0.38005	-0.352572	-0.855124	-0.911459	-1.0253	-0.577251	-1.14598		PKH_142430	3.01407
PKH_030160	2.95807	0.12256	0.161883	0.050922	-0.107312	-0.165923	-0.0705003	-0.173954	-0.198529	0.173954	0.197297	-1.19076	0.612328	0.0703926	0.0458178	0.4183	0.441644	-0.946418	0.856675		PKH_113600	2.9519	0.168891	0.303305	0.270133	0.0877042	-0.143184	-0.294959	-0.283759	-0.115774	-0.131546	0.280276	0.143032	0.131546	-0.245168	-0.377144	-0.573453	0.162846	-0.18445	0.227372	0.0901274	0.0786419	-0.298072	-0.430048	-0.626357	0.109942		PKH_020430	3.01347
PKH_120740	2.95792	0.758507	1.00205	0.315339	-0.664112	-1.02704	-0.436516	1.26022	0.806851	0.364597	-0.364597	-0.951192	-0.600128	0.758699	0.305329	-0.136925	-0.866118	-1.45271	-1.10165		PKH_120460	2.95001	0.0961549	0.173109	0.154415	0.050402	-0.0814601	-0.168313	-0.162168	-0.0664193	0.251893	-0.0419011	0.112856	0.123676	-0.0624566	-0.136042	-0.403908	0.0419011	-0.149851	-0.443646	-0.288888	-0.278069	-0.464201	-0.537787	-0.805653	-0.359843		PKH_050560	3.01267
PKH_142500	2.95681	0.528266	0.698805	0.220611	-0.462386	-0.716129	-0.305056	0.388408	0.470708	0.140613	-0.34013	-1.22107	-0.140613	0.711167	0.793467	0.463372	-0.0173709	-0.898313	0.182146		PKH_113180	2.94984	0.125312	0.225651	0.201311	0.0657404	-0.106154	-0.219395	-0.211413	-0.0866189	0.321048	0.307213	-0.0349448	0.106988	0.0258279	-0.0258279	-0.502152	-0.0499312	1.27012	1.25629	0.914129	1.05606	0.974902	0.923246	0.446922	0.899143		PKH_121560	3.01263
PKH_050470	2.95663	0.435134	0.575731	0.18185	-0.380851	-0.58999	-0.251414	0.285145	0.269859	0.104761	-0.286904	-1.15313	-0.104761	-0.148553	-0.163839	-0.328937	-0.720602	-1.58683	-0.538459		PKH_113550	2.94841	0.0973283	0.175593	0.156836	0.0514231	-0.0824031	-0.170699	-0.164678	-0.0676675	-0.107058	0.157534	0.102982	-0.0374161	0.0374161	-0.387833	-0.293526	0.111313	-0.411693	-0.147102	-0.201653	-0.342051	-0.267219	-0.692468	-0.598161	-0.193322		PKH_133410	3.01171
PKH_010800	2.95509	0.141864	0.188047	0.0596574	-0.124115	-0.192665	-0.0823559	0.167582	0.0861545	0.136597	-0.175722	-0.215124	-0.0861545	0.354542	0.273114	0.323557	0.0112384	-0.0281636	0.100805		PKH_090770	2.94766	0.428035	0.772987	0.690839	0.22698	-0.362293	-0.751387	-0.725316	-0.298485	1.25228	0.450822	-0.0511767	0.172419	0.0511767	-0.285904	-2.01234	-0.261038	1.25908	0.457617	-0.0443814	0.179215	0.0579721	-0.279109	-2.00555	-0.254242		PKH_082680	3.01152
PKH_144110	2.95466	0.533818	0.707963	0.224873	-0.466977	-0.72531	-0.310304	0.930486	0.540647	0.221658	-0.221658	-0.68302	-0.473237	0.375551	-0.0142883	-0.333277	-0.776593	-1.23795	-1.02817		PKH_040600	2.94707	0.15071	0.272379	0.24355	0.0801516	-0.127533	-0.264751	-0.255686	-0.105346	0.156691	0.103551	0.000969489	0.00933585	-0.205912	-0.704962	-0.000969489	-0.574387	-0.410557	-0.463697	-0.566278	-0.557912	-0.77316	-1.27221	-0.568217	-1.14164		PKH_114640	3.01104
PKH_050620	2.95456	0.0993854	0.131823	0.0418836	-0.0869386	-0.135052	-0.05779	0.174022	0.0996465	0.0462543	-0.119281	-0.0462543	-0.15847	0.18119	0.106814	0.0534221	-0.112113	-0.0390866	-0.151302		PKH_101320	2.94633	0.0379969	0.0687398	0.0615018	0.020282	-0.0321442	-0.0668097	-0.0645608	-0.0266399	-0.0328341	0.0398161	-0.0880787	-0.0015803	0.0015803	0.0402655	-0.519608	0.226747	0.171033	0.243683	0.115789	0.202287	0.205448	0.244133	-0.315741	0.430615		PKH_112060	3.01091
PKH_144740	2.95436	0.287734	0.381736	0.121355	-0.251686	-0.391075	-0.167411	0.381696	0.483982	0.138252	-0.147265	-0.292911	-0.138252	0.630551	0.732837	0.387107	0.10159	-0.0440563	0.110602		PKH_132360	2.94549	0.0231027	0.0418416	0.0374617	0.012383	-0.0195377	-0.0406632	-0.039321	-0.0162527	-0.0499829	0.0472509	-0.0127163	0.0256123	-0.0815828	0.0127163	-0.177589	0.062448	0.0582908	0.155525	0.0955573	0.133886	0.0266909	0.12099	-0.0693152	0.170722		PKH_083120	3.00978
PKH_060810	2.95344	0.311722	0.414013	0.131957	-0.272601	-0.424091	-0.181878	0.671268	0.108683	0.0163024	-0.0163024	-0.560471	-0.414056	0.159393	-0.403193	-0.495573	-0.528177	-1.07235	-0.925932		PKH_112370	2.94484	0.313871	0.568946	0.50966	0.168771	-0.26537	-0.552885	-0.534914	-0.221385	0.380086	0.802855	0.737273	0.210812	-0.362724	-0.210812	-0.29066	-0.29066	-1.8246	-1.40183	-1.46741	-1.99387	-2.56741	-2.4155	-2.49535	-2.49535		PKH_132500	3.00968
PKH_090690	2.95343	0.390028	0.518027	0.165118	-0.341078	-0.530635	-0.22758	0.642805	0.552215	0.269805	-0.269805	-0.287565	-0.302088	0.672316	0.581726	0.299316	-0.240294	-0.258054	-0.272577		PKH_090260	2.9442	0.15556	0.282218	0.252941	0.0839068	-0.131489	-0.274233	-0.265454	-0.110004	0.362988	0.26968	0.0837207	-0.0837207	-0.166592	-0.459935	0.125899	-0.810293	-0.30137	-0.394678	-0.580637	-0.748079	-0.83095	-1.12429	-0.538459	-1.47465		PKH_146880	3.00715
PKH_141520	2.95223	0.103757	0.138006	0.0441375	-0.0907058	-0.141343	-0.0607646	0.21742	0.101953	-0.0681057	-0.188538	0.0681057	-0.375761	0.261208	0.14574	-0.024318	-0.14475	0.111893	-0.331974		PKH_061390	2.9435	0.223091	0.40511	0.363294	0.120746	-0.188518	-0.39362	-0.381234	-0.158204	0.809629	0.0449513	0.6843	-0.0340558	-0.0961611	-0.41059	0.0340558	-0.70042	-0.207052	-0.971729	-0.332381	-1.05074	-1.11284	-1.42727	-0.982625	-1.7171		PKH_090950	3.006
PKH_011310	2.95198	0.378707	0.503863	0.16126	-0.331048	-0.516029	-0.221956	0.504671	0.515882	-0.0113924	0.0113924	-0.699688	-0.185915	-0.125072	-0.113861	-0.641135	-0.618351	-1.32943	-0.815658		PKH_072990	2.94289	0.0925858	0.168263	0.150969	0.0502602	-0.078219	-0.16348	-0.158413	-0.0658176	0.43517	-0.055918	0.449446	0.0402866	0.0621373	-0.0980063	-0.0402866	-0.0885652	0.660951	0.169863	0.675227	0.266068	0.287918	0.127775	0.185495	0.137216		PKH_060850	3.00576
PKH_102510	2.95144	0.11032	0.146873	0.0470768	-0.0964229	-0.150409	-0.0647632	0.0858445	0.0321234	0.0706579	-0.105883	-0.282847	-0.0321234	0.396008	0.342287	0.380821	0.20428	0.0273164	0.27804		PKH_072860	2.94203	0.103084	0.187558	0.1684	0.0561961	-0.087058	-0.18221	-0.176685	-0.0735359	0.209173	0.202908	0.11915	-0.0824971	-0.244861	-0.1642	0.0824971	-0.588317	-0.168717	-0.174982	-0.25874	-0.460388	-0.622751	-0.542091	-0.295393	-0.966207		PKH_111140	3.00464
PKH_100320	2.94985	0.233294	0.311184	0.100188	-0.203818	-0.31861	-0.137621	0.330185	0.328826	0.0874141	-0.299811	-0.0874141	-0.335127	-0.466211	-0.46757	-0.708982	-1.09621	-0.88381	-1.13152		PKH_090660	2.94154	0.0873895	0.159106	0.142912	0.0477537	-0.0737895	-0.154562	-0.149934	-0.0624624	0.121673	0.290303	0.0567233	0.0132703	-0.0320994	-0.17216	-0.0132703	-0.237393	0.989266	1.1579	0.924316	0.880863	0.835493	0.695432	0.854322	0.630199		PKH_082900	3.00359
PKH_142220	2.94821	0.238191	0.318344	0.102964	-0.208003	-0.325871	-0.141218	0.210418	0.329982	0.151881	-0.298126	-0.257194	-0.151881	0.870566	0.99013	0.812029	0.362022	0.402954	0.508267		PKH_050950	2.93591	0.159022	0.291724	0.26324	0.0893067	-0.133971	-0.283225	-0.275989	-0.11626	0.412402	0.332695	0.188941	0.0550832	-0.0911858	-0.0550832	-0.352532	-0.283371	-0.215687	-0.295393	-0.439147	-0.573005	-0.719274	-0.683172	-0.98062	-0.911459		PKH_146390	3.0023
PKH_111330	2.94773	0.476945	0.63781	0.206566	-0.416442	-0.652848	-0.283185	0.880952	0.539929	0.191974	-0.191974	-0.511617	-0.481113	1.13383	0.792805	0.444851	0.060902	-0.25874	-0.228236		PKH_073090	2.93548	0.220431	0.404614	0.365234	0.124052	-0.185674	-0.392808	-0.382904	-0.161433	0.358847	0.154119	0.192346	0.145536	-0.145536	-0.490703	-0.651181	-0.150344	0.32846	0.123731	0.161958	0.115148	-0.175924	-0.521091	-0.681569	-0.180732		PKH_143310	3.00215
PKH_041480	2.94715	0.328732	0.439911	0.1427	-0.286985	-0.450249	-0.195526	0.0349951	0.148519	-0.0349951	-0.112609	-1.24114	0.0702961	0.478638	0.592161	0.408647	0.331034	-0.797497	0.513939		PKH_121230	2.93527	0.128328	0.235619	0.212723	0.0722902	-0.108085	-0.22874	-0.223008	-0.0940579	0.135079	0.15819	0.207999	0.134411	-0.258626	-0.259297	-0.134411	-0.205931	-0.144082	-0.120971	-0.0711622	-0.14475	-0.537787	-0.538459	-0.413572	-0.485093		PKH_101860	3.00013
PKH_122850	2.94693	0.291319	0.389948	0.12657	-0.254309	-0.399101	-0.173389	0.423253	0.329889	0.197558	-0.214714	-0.35207	-0.197558	0.851006	0.757642	0.625311	0.213039	0.0756828	0.230195		PKH_082900	2.93471	0.0542065	0.099602	0.0899641	0.0306182	-0.0456452	-0.0966882	-0.0943079	-0.0398195	-0.0991619	0.235023	0.228253	-0.0195454	-0.289903	0.0195454	0.149165	-0.214816	-1.04582	-0.711639	-0.718409	-0.966207	-1.23656	-0.927117	-0.797497	-1.16148		PKH_132640	2.99831
PKH_083820	2.94652	0.628449	0.841629	0.273485	-0.548547	-0.861338	-0.374509	1.16862	0.762027	0.152394	-0.152394	-0.713574	-0.644333	1.59591	1.18931	0.57968	0.274893	-0.286287	-0.217046		PKH_145020	2.93408	0.163427	0.300549	0.271608	0.0925952	-0.13758	-0.291738	-0.284701	-0.120358	0.477092	0.0514674	0.0294002	-0.0294002	0.100875	-0.407686	-0.578114	-0.258268	0.576647	0.151022	0.128955	0.0701548	0.20043	-0.308131	-0.478559	-0.158713		PKH_073250	2.99767
PKH_051690	2.94503	0.373912	0.50165	0.163683	-0.326238	-0.513298	-0.223839	0.718273	0.35175	0.143857	-0.143857	-0.447607	-0.41127	0.174016	-0.192507	-0.4004	-0.688114	-0.991864	-0.955527		PKH_010770	2.934	0.189566	0.348654	0.3151	0.107443	-0.15958	-0.33843	-0.330286	-0.139649	0.776021	0.209272	-0.0419969	0.07099	0.0419969	-0.282602	-0.460007	-0.585883	0.954791	0.388042	0.136773	0.24976	0.220767	-0.103832	-0.281237	-0.407113		PKH_141160	2.9969
PKH_090620	2.94499	0.201221	0.269975	0.0880988	-0.175563	-0.276242	-0.120472	0.34059	0.0488651	0.107859	-0.0488651	-0.463615	-0.126033	1.16308	0.871358	0.930352	0.773628	0.358877	0.69646		PKH_071690	2.93309	0.2679	0.493338	0.446191	0.15251	-0.225438	-0.478824	-0.467645	-0.198076	0.00234846	0.485179	0.659295	0.198227	-0.380707	-0.780842	-0.00234846	-0.254444	-1.23187	-0.749037	-0.574921	-1.03599	-1.61492	-2.01506	-1.23656	-1.48866		PKH_110570	2.9963
PKH_143620	2.94193	0.119176	0.160486	0.0528095	-0.103893	-0.164147	-0.0720155	0.119492	0.146508	0.0425214	-0.232146	-0.0425214	-0.205261	0.243097	0.270113	0.166126	-0.108542	0.0810831	-0.0816565		PKH_140140	2.93277	0.204674	0.377069	0.341121	0.116693	-0.172212	-0.365964	-0.357509	-0.15152	0.419129	0.143723	0.324908	0.272804	-0.143723	-0.534403	-0.262086	-0.209385	0.312773	0.0373674	0.218552	0.166448	-0.25008	-0.640759	-0.368442	-0.315741		PKH_051220	2.99602
PKH_123350	2.94163	0.0895357	0.120615	0.0397217	-0.078047	-0.123361	-0.0541533	0.168798	0.228963	-0.0326596	-0.0141656	0.0141656	-0.136116	0.616025	0.676191	0.414568	0.433062	0.461393	0.311111		PKH_090400	2.93276	0.15435	0.284361	0.257254	0.0880056	-0.129868	-0.275986	-0.269613	-0.11427	0.545331	0.271646	-0.0264047	0.108116	0.0264047	-0.049362	-0.580896	-0.230961	0.91691	0.643224	0.345174	0.479694	0.397983	0.322217	-0.209317	0.140618		PKH_083080	2.99525
PKH_120830	2.94156	0.272238	0.366768	0.12081	-0.237301	-0.375115	-0.164692	0.50738	0.339414	0.138165	-0.229509	-0.138165	-0.370483	0.426266	0.2583	0.0570505	-0.310624	-0.21928	-0.451597		PKH_010710	2.9325	0.188828	0.348007	0.314901	0.107802	-0.158861	-0.337749	-0.330019	-0.139943	-0.202671	0.497249	0.173175	0.20688	-0.173175	-0.420343	-0.58806	0.283084	-1.52635	-0.826427	-1.1505	-1.1168	-1.49685	-1.74402	-1.91174	-1.04059		PKH_126790	2.99524
PKH_040430	2.9411	0.278497	0.375409	0.123812	-0.242726	-0.38393	-0.168714	0.40226	0.298618	0.175196	-0.175196	-0.39006	-0.178165	0.000204473	-0.103437	-0.226859	-0.577251	-0.792115	-0.58022		PKH_143230	2.93122	0.0709682	0.131021	0.118681	0.0407658	-0.059674	-0.127142	-0.12436	-0.0528651	0.274753	0.143489	0.00380218	0.0982423	-0.00380218	-0.0809904	-0.101604	-0.18866	0.324373	0.193109	0.0534221	0.147862	0.0458178	-0.0313704	-0.0519838	-0.139041		PKH_132360	2.99473
PKH_146600	2.93967	0.0510744	0.0689663	0.0228336	-0.0444966	-0.0705185	-0.0310748	0.157216	0.0556928	-0.0619362	0.027768	-0.027768	-0.148765	0.409433	0.307909	0.19028	0.279985	0.224449	0.103452		PKH_140970	2.93	0.208007	0.384658	0.348774	0.12018	-0.174816	-0.373221	-0.36541	-0.155698	0.121866	0.338019	0.16603	0.0660806	-0.0952238	-0.504492	-0.5994	-0.0660806	0.033844	0.249997	0.078008	-0.021941	-0.183245	-0.592514	-0.687422	-0.154102		PKH_145770	2.99416
PKH_113460	2.93905	0.35735	0.482895	0.160145	-0.311274	-0.493723	-0.217826	0.180791	0.348108	0.054572	-0.205985	-0.930427	-0.054572	0.129534	0.296851	0.00331498	-0.257242	-0.981684	-0.105829		PKH_121130	2.92964	0.15512	0.287	0.260303	0.0897807	-0.130349	-0.278456	-0.272708	-0.11628	0.157477	0.166761	-0.0141555	0.0250792	-0.122256	-0.189999	-0.833014	0.0141555	0.0135658	0.0228497	-0.158067	-0.118832	-0.266167	-0.33391	-0.976925	-0.129756		PKH_090350	2.99369
PKH_145380	2.9367	0.286782	0.388635	0.129701	-0.249641	-0.397229	-0.176051	0.181149	-0.0196262	0.0113218	-0.0113218	-1.15546	0.0201964	0.642419	0.441644	0.472592	0.449948	-0.694193	0.481466		PKH_094260	2.92865	0.135399	0.250854	0.227704	0.0787399	-0.11373	-0.243361	-0.238527	-0.101899	0.285109	0.155644	0.209437	0.0247357	-0.0247357	-0.158941	-0.427177	-0.079316	0.86155	0.732085	0.785879	0.601177	0.551706	0.4175	0.149265	0.497126		PKH_143730	2.99246
PKH_114830	2.93641	0.883924	1.19829	0.400229	-0.769384	-1.22474	-0.543115	1.48861	1.07499	0.429449	-0.429449	-0.999605	-0.784734	1.4244	1.01078	0.365241	-0.493658	-1.06381	-0.848943		PKH_143890	2.92838	0.0634175	0.117536	0.106712	0.0369262	-0.0532624	-0.114022	-0.111781	-0.0477769	0.0758018	-0.0274815	0.213117	0.0526863	-0.0335099	-0.211138	-0.0929519	0.0274815	-0.268243	-0.371526	-0.130928	-0.291359	-0.377555	-0.555183	-0.436997	-0.316563		PKH_071560	2.9922
PKH_123310	2.93622	0.325263	0.441044	0.147383	-0.2831	-0.450768	-0.199968	0.534972	0.170158	0.00297734	-0.00297734	-0.750016	-0.29005	0.998243	0.633429	0.466248	0.460294	-0.286745	0.173221		PKH_090430	2.9253	0.141388	0.263157	0.239523	0.0835455	-0.118594	-0.255206	-0.250809	-0.107832	0.345525	0.214699	-0.00967883	0.106712	0.00967883	-0.181125	-0.556996	-0.0991855	0.714823	0.583997	0.359619	0.476011	0.378977	0.188173	-0.187698	0.270113		PKH_040240	2.9913
PKH_131750	2.93607	0.634114	0.859987	0.287495	-0.551893	-0.878932	-0.390019	0.677894	1.09753	0.0518929	-1.05307	-0.0518929	-1.12951	1.0938	1.51343	0.467798	-0.637163	0.364012	-0.713607		PKH_091490	2.9229	0.072787	0.135923	0.123957	0.043501	-0.0609908	-0.131783	-0.129761	-0.056042	0.453856	0.0812378	-0.0132787	0.122747	0.0132787	-0.0516504	-0.0849711	-0.307586	0.649769	0.27715	0.182634	0.31866	0.209191	0.144262	0.110941	-0.111673		PKH_060260	2.99044
PKH_124360	2.93515	0.350231	0.475514	0.159356	-0.30474	-0.485932	-0.21601	0.556774	0.564633	0.158111	-0.158111	-0.312109	-0.274488	0.936538	0.944397	0.537875	0.221653	0.0676555	0.105276		PKH_011720	2.92256	0.22192	0.414609	0.378214	0.132844	-0.185927	-0.401967	-0.395908	-0.171096	0.639975	0.104581	0.412405	0.309877	-0.121813	-0.610537	-0.104581	-0.41972	0.0588523	-0.476541	-0.168717	-0.271246	-0.702936	-1.19166	-0.685704	-1.00084		PKH_110770	2.99037
PKH_101770	2.9326	0.282102	0.384196	0.129624	-0.245284	-0.392484	-0.175322	0.405581	0.169423	0.189037	-0.169423	-0.542704	-0.174931	0.293767	0.0576093	0.0772228	-0.281237	-0.654518	-0.286745		PKH_126150	2.91669	0.386665	0.728332	0.667572	0.237957	-0.323136	-0.705687	-0.698323	-0.305113	0.492755	0.611974	0.55382	0.269336	-0.269336	-0.771035	-0.815382	-0.311851	0.491552	0.610771	0.552617	0.268133	-0.270539	-0.772238	-0.816585	-0.313054		PKH_125560	2.99027
PKH_070620	2.9302	0.368173	0.502887	0.170748	-0.319904	-0.513574	-0.230469	0.469654	0.471462	0.0475681	-0.0475681	-0.69931	-0.191144	0.585357	0.587164	0.163271	0.0681347	-0.583607	-0.0754416		PKH_125960	2.91401	0.0527173	0.0996753	0.0915596	0.0328542	-0.0440041	-0.0965488	-0.0957472	-0.0420422	0.377893	-0.0301989	-0.155028	0.207402	0.0472561	0.00447511	-0.388006	-0.00447511	0.105887	-0.302205	-0.427034	-0.0646044	-0.22475	-0.267531	-0.660012	-0.276481		PKH_141300	2.99019
PKH_123730	2.92991	0.359216	0.490825	0.166779	-0.312096	-0.501237	-0.225057	0.461675	0.193653	0.130121	-0.130121	-0.858111	-0.200421	0.344296	0.0762743	0.0127419	-0.2475	-0.975489	-0.3178		PKH_092690	2.91369	0.166223	0.314426	0.288898	0.103745	-0.138731	-0.304553	-0.3021	-0.132727	0.527224	0.325462	0.12913	0.00403694	-0.00403694	-0.263605	-0.196909	-0.554468	0.794947	0.593185	0.396853	0.27176	0.263686	0.00411813	0.0708141	-0.286745		PKH_114630	2.99016
PKH_145230	2.92984	0.365561	0.499533	0.169766	-0.317603	-0.510126	-0.229075	0.63139	0.454833	0.254719	-0.315431	-0.254719	-0.404963	0.0660479	-0.11051	-0.310624	-0.880774	-0.820061	-0.970306		PKH_120410	2.91037	0.0875204	0.166332	0.153239	0.0554775	-0.0729375	-0.161052	-0.16018	-0.0708038	0.193142	0.14175	0.122235	-0.00581651	-0.0732568	0.00581651	-0.332325	-0.103121	0.89695	0.845557	0.826043	0.697991	0.630551	0.709624	0.371483	0.600687		PKH_101160	2.98961
PKH_145580	2.9286	0.420886	0.576004	0.19639	-0.365541	-0.588124	-0.264724	0.732634	0.412935	0.0370843	-0.0370843	-0.712919	-0.417739	1.11537	0.795668	0.419817	0.345649	-0.330186	-0.0350059		PKH_083370	2.91015	0.102533	0.194924	0.179614	0.0650613	-0.0854398	-0.188733	-0.187745	-0.0830219	0.362621	-0.0820673	0.254773	0.12631	-0.0794349	-0.400537	0.0794349	-0.330716	-0.679604	-1.12429	-0.787453	-0.915915	-1.12166	-1.44276	-0.962791	-1.37294		PKH_092820	2.9896
PKH_040470	2.9285	0.198098	0.271139	0.0924691	-0.172044	-0.276841	-0.124633	0.317333	0.145127	0.186111	-0.291157	-0.145127	-0.268628	0.308358	0.136152	0.177136	-0.300132	-0.154102	-0.277603		PKH_110030	2.90938	0.204151	0.388535	0.35824	0.130006	-0.17006	-0.376163	-0.374423	-0.165803	0.189575	0.51703	0.278406	0.0888976	-0.0888976	-0.43669	-0.274025	-0.259934	1.10303	1.43048	1.19186	1.00235	0.824554	0.476762	0.639427	0.653518		PKH_031610	2.98596
PKH_083380	2.92814	0.484534	0.663483	0.22649	-0.420765	-0.677404	-0.305178	0.930247	0.513378	0.1774	-0.1774	-0.555112	-0.561679	0.460059	0.0431905	-0.292788	-0.647587	-1.0253	-1.03187		PKH_146540	2.90892	0.0680299	0.129558	0.119501	0.043416	-0.0566577	-0.125426	-0.124893	-0.055352	-0.0138295	0.0936667	-0.121807	0.0314537	0.0138295	-0.165057	-0.518906	0.134119	0.285114	0.39261	0.177136	0.330397	0.312773	0.133886	-0.219963	0.433062		PKH_124410	2.98401
PKH_020680	2.92696	0.233527	0.320232	0.109652	-0.202724	-0.326901	-0.147601	0.319033	0.360901	-0.063248	0.063248	-0.449821	-0.144032	0.637697	0.679565	0.255416	0.381912	-0.131158	0.174632		PKH_040510	2.9085	0.0694179	0.132279	0.122052	0.0443869	-0.057803	-0.128055	-0.127552	-0.0565731	-0.283845	0.35652	0.0997679	-0.0941783	-0.148756	0.0941783	-0.450732	0.195097	-0.703693	-0.0633272	-0.320079	-0.514025	-0.568603	-0.325669	-0.870579	-0.22475		PKH_052460	2.98218
PKH_010780	2.92637	0.631753	0.866939	0.297305	-0.54833	-0.884925	-0.400003	0.605799	0.667446	0.274515	-0.410487	-1.25115	-0.274515	0.558969	0.620616	0.227684	-0.457317	-1.29798	-0.321345		PKH_093420	2.90785	0.0866114	0.165195	0.152504	0.0555489	-0.0720985	-0.159909	-0.159365	-0.0707665	0.317012	0.171688	0.00141111	-0.00141111	0.118588	-0.0374659	-0.38981	-0.095592	0.645666	0.500342	0.330065	0.327243	0.447243	0.291188	-0.0611562	0.233062		PKH_144620	2.98109
PKH_093400	2.92557	0.0959795	0.131839	0.0453062	-0.0832864	-0.13456	-0.0609157	0.0780437	0.0354079	0.129795	-0.156709	-0.180353	-0.0354079	0.557596	0.514961	0.609348	0.322844	0.2992	0.444145		PKH_031960	2.90752	0.347383	0.662887	0.612125	0.223144	-0.289131	-0.641652	-0.63964	-0.284206	-0.118003	1.11575	0.980637	0.258339	-0.301214	-0.8471	0.118003	-0.200415	-0.524895	0.708861	0.573745	-0.148553	-0.708106	-1.25399	-0.288888	-0.607307		PKH_052640	2.98069
PKH_131910	2.92438	0.365038	0.502151	0.173094	-0.316654	-0.512438	-0.232502	0.779773	0.381768	0.182827	-0.182827	-0.288224	-0.504583	0.549028	0.151022	-0.0479183	-0.413572	-0.518969	-0.735328		PKH_072930	2.90691	0.0548868	0.104827	0.096847	0.0353559	-0.0456705	-0.101462	-0.101193	-0.0450114	0.163481	0.00494874	0.01097	0.0320222	-0.0814727	-0.00494874	-0.298395	-0.0714387	0.211364	0.052831	0.0588523	0.0799045	-0.0335904	0.0429335	-0.250512	-0.0235564		PKH_113880	2.97942
PKH_092050	2.92422	0.532811	0.733083	0.252799	-0.462169	-0.748085	-0.339519	0.832592	0.446084	0.116601	-0.116601	-1.02742	-0.447612	0.336542	-0.0499653	-0.379449	-0.61265	-1.52347	-0.943662		PKH_101260	2.90645	0.279354	0.533886	0.49343	0.180337	-0.232397	-0.516725	-0.515546	-0.229511	0.687237	0.249608	0.164536	0.212159	-0.164536	-0.314428	-1.1191	-0.24689	-0.847337	-1.28496	-1.37004	-1.32241	-1.69911	-1.849	-2.65367	-1.78146		PKH_071210	2.97726
PKH_131810	2.92084	0.118753	0.164066	0.0570689	-0.102908	-0.167351	-0.0764339	0.148103	0.0122693	0.168762	-0.112713	-0.281004	-0.0122693	0.455352	0.319518	0.476011	0.194536	0.0262446	0.29498		PKH_140340	2.90546	0.076707	0.146806	0.13579	0.0497453	-0.0637847	-0.142072	-0.14186	-0.0632654	-0.0126834	0.112695	0.144144	0.0880488	-0.105177	-0.213329	-0.148167	0.0126834	0.149265	0.274643	0.306092	0.249997	0.0567714	-0.0513812	0.0137817	0.174632		PKH_114220	2.97671
PKH_102270	2.91682	0.228967	0.3179	0.111712	-0.198184	-0.324096	-0.149135	0.421913	0.465456	0.0569452	-0.0569452	-0.0986565	-0.249077	0.343564	0.387107	-0.0214035	-0.135294	-0.177005	-0.327426		PKH_052100	2.90308	0.0513233	0.0985607	0.0913402	0.0336514	-0.042631	-0.0953583	-0.0953972	-0.042726	0.100807	0.0602418	0.106524	-0.00777586	-0.126514	-0.0900697	0.00777586	-0.230961	-0.267219	-0.307785	-0.261502	-0.375802	-0.494541	-0.458096	-0.360251	-0.598988		PKH_071820	2.97664
PKH_011530	2.91328	0.244299	0.340665	0.120776	-0.211235	-0.347147	-0.160786	0.669793	0.171	0.0206707	-0.199676	-0.0206707	-0.669234	1.17225	0.673462	0.523132	0.302785	0.481791	-0.166772		PKH_144130	2.90265	0.154981	0.297812	0.276092	0.101822	-0.128707	-0.288122	-0.28834	-0.129241	0.0931679	0.386245	0.309393	0.0580701	-0.122513	-0.186181	-0.350105	-0.0580701	0.438052	0.731129	0.654277	0.402954	0.222371	0.158703	-0.00522104	0.286814		PKH_061790	2.97457
PKH_142060	2.91317	0.166413	0.232087	0.0823037	-0.143886	-0.236499	-0.10956	0.394211	0.0865291	0.116284	-0.17263	-0.0865291	-0.332141	0.845557	0.537875	0.56763	0.278716	0.364817	0.119205		PKH_111150	2.90252	0.189846	0.364877	0.338302	0.124804	-0.157652	-0.353001	-0.353305	-0.158397	0.432263	0.422378	0.178945	-0.245592	0.0318565	-0.0318565	-0.755979	-0.374945	0.563994	0.55411	0.310676	-0.113861	0.163588	0.099875	-0.624248	-0.243214		PKH_010420	2.97332
PKH_052770	2.91222	0.709123	0.990134	0.351958	-0.612957	-1.00884	-0.468165	0.856712	0.645575	0.383713	-0.389897	-1.40856	-0.383713	1.57049	1.35935	1.09749	0.323881	-0.694777	0.330065		PKH_123530	2.90015	0.042394	0.0817584	0.0759486	0.0281748	-0.0351665	-0.0790772	-0.0792952	-0.0357001	0.194987	-0.0566967	0.252071	0.0428438	-0.0428438	-0.0628982	0.0489104	-0.0974116	0.547814	0.296131	0.604898	0.395671	0.309984	0.289929	0.401738	0.255416		PKH_142840	2.97309
PKH_000420	2.91141	0.461779	0.645415	0.229883	-0.399061	-0.657538	-0.305592	0.740632	0.759219	0.222448	-0.222448	-0.406381	-0.410804	1.06088	1.07947	0.542697	0.0978014	-0.0861313	-0.0905546		PKH_121650	2.8999	0.131796	0.254266	0.236246	0.0876922	-0.109314	-0.245921	-0.246648	-0.111095	-0.0711203	0.203709	0.0711203	0.116185	-0.178378	-0.32754	-0.530197	0.0798481	0.0752251	0.350055	0.217466	0.26253	-0.0320324	-0.181195	-0.383852	0.226194		PKH_125290	2.97275
PKH_125660	2.90999	0.206873	0.289651	0.103533	-0.1787	-0.295037	-0.137477	-0.0336639	0.112311	0.0336639	-0.0490403	-0.876244	0.144196	0.929506	1.07548	0.996834	0.914129	0.0869253	1.10737		PKH_080860	2.89977	0.0129914	0.0250682	0.023294	0.00864915	-0.0107746	-0.0242451	-0.0243194	-0.0109564	-0.0336918	0.0336918	-0.0444982	0.179267	-0.0977403	0.14027	-0.291104	0.258101	0.215739	0.283122	0.204932	0.428698	0.15169	0.389701	-0.0416734	0.507531		PKH_061070	2.97222
PKH_111280	2.90752	0.142481	0.200101	0.0719583	-0.122987	-0.203758	-0.0953707	0.223256	0.123895	0.0692942	-0.0692942	-0.239883	-0.128841	0.319518	0.220158	0.165557	0.0269686	-0.14362	-0.0325782		PKH_041440	2.89975	0.221163	0.426773	0.396577	0.14726	-0.183423	-0.412759	-0.414032	-0.186539	0.129681	0.473509	0.70726	0.0851587	-0.1953	-0.335176	-0.256193	-0.0851587	0.659691	1.00352	1.23727	0.615168	0.33471	0.194834	0.273817	0.444851		PKH_146400	2.97099
PKH_051390	2.90746	0.175312	0.246228	0.0885596	-0.151323	-0.250726	-0.117368	0.197112	0.391865	0.0701134	-0.162631	-0.0701134	-0.160806	-0.107828	0.0869253	-0.234826	-0.46757	-0.375053	-0.465746		PKH_061480	2.89935	0.0745565	0.143952	0.133809	0.0497326	-0.0618227	-0.139219	-0.139692	-0.0629812	0.619154	-0.177076	0.197439	0.0796935	-0.0796935	0.185974	-0.350263	-0.226615	0.060902	-0.735328	-0.360814	-0.478559	-0.637946	-0.372279	-0.908516	-0.784868		PKH_143130	2.97071
PKH_100140	2.90677	0.0504807	0.0709613	0.0255653	-0.0435642	-0.072251	-0.0338639	0.227376	0.066747	-0.066747	-0.0685014	0.163744	-0.320052	0.868342	0.707713	0.574219	0.572465	0.80471	0.320914		PKH_141200	2.89651	0.132065	0.256046	0.238553	0.0892522	-0.109363	-0.247552	-0.24896	-0.11281	-0.034212	0.202005	0.0643734	0.034212	-0.223414	-0.114159	-0.754935	0.0902326	0.622644	0.858861	0.721229	0.691068	0.433441	0.542697	-0.0980792	0.747088		PKH_124530	2.97056
PKH_052780	2.90521	0.840411	1.18366	0.428067	-0.724924	-1.20493	-0.566348	0.721096	0.703422	0.247896	-0.305803	-2.23228	-0.247896	0.342636	0.324962	-0.130565	-0.684264	-2.61074	-0.626357		PKH_011730	2.89572	0.329581	0.639719	0.596392	0.223539	-0.272826	-0.618446	-0.622355	-0.282393	0.00510872	0.692173	0.457222	0.242509	-0.296856	-0.748308	-0.853739	-0.00510872	0.69428	1.38134	1.14639	0.931681	0.392316	-0.0591364	-0.164567	0.684063		PKH_031730	2.96826
PKH_094350	2.90413	0.472735	0.66671	0.241748	-0.407641	-0.678597	-0.319581	0.767026	0.562492	0.17711	-0.17711	-0.672804	-0.454004	0.974085	0.769551	0.384169	0.0299484	-0.465746	-0.246946		PKH_126580	2.89528	0.0342923	0.0666052	0.0621166	0.0233066	-0.028381	-0.0643872	-0.0648174	-0.0294339	0.23943	0.028915	-0.0363787	0.0540779	0.0148491	-0.0148491	-0.0874019	-0.159417	0.803307	0.592792	0.527498	0.617955	0.578726	0.549028	0.476475	0.40446		PKH_041280	2.96825
PKH_132550	2.90274	0.713407	1.00788	0.36669	-0.614914	-1.02566	-0.484243	0.889216	0.853127	0.289395	-0.289395	-1.3048	-0.427378	0.94547	0.909381	0.345649	-0.233141	-1.24855	-0.371124		PKH_062200	2.89527	0.186285	0.361822	0.337441	0.126613	-0.154173	-0.349773	-0.352112	-0.159898	0.300692	0.45321	0.358714	0.110319	-0.110319	-0.213611	-0.302077	-0.237059	1.1192	1.27172	1.17722	0.928828	0.70819	0.604898	0.516431	0.581449		PKH_090400	2.96688
PKH_134400	2.90259	0.199197	0.281468	0.10244	-0.171688	-0.28643	-0.135266	0.282533	0.383568	-0.0151771	0.0151771	-0.274529	-0.148334	1.18508	1.28612	0.887374	0.917728	0.628022	0.754217		PKH_061730	2.89314	0.115221	0.224496	0.209729	0.0790806	-0.0952628	-0.21697	-0.218795	-0.0997283	0.108755	0.304507	0.0870899	0.0772825	-0.0772825	-0.217586	-0.242372	-0.150839	0.893023	1.08877	0.871358	0.86155	0.706985	0.566682	0.541896	0.633429		PKH_083050	2.96619
PKH_081820	2.90191	0.233407	0.330087	0.120332	-0.201133	-0.335876	-0.15881	0.432049	0.39746	0.10052	-0.10052	-0.142654	-0.272553	0.405178	0.370589	0.0736495	-0.127391	-0.169524	-0.299424		PKH_061980	2.89174	0.0687641	0.134255	0.125566	0.0474978	-0.0568147	-0.129735	-0.130973	-0.0598439	-0.188544	0.0469137	0.078201	0.0965277	-0.10476	-0.527386	0.00624229	-0.00624229	-0.897722	-0.662264	-0.630977	-0.61265	-0.813938	-1.23656	-0.702936	-0.71542		PKH_030440	2.96541
PKH_072320	2.90067	0.532272	0.75391	0.275659	-0.458499	-0.767012	-0.363471	1.00799	0.600736	0.174306	-0.174306	-0.650683	-0.661354	0.103162	-0.304089	-0.730518	-1.07913	-1.55551	-1.56618		PKH_123500	2.89154	0.110477	0.215759	0.201828	0.0763799	-0.0912703	-0.208491	-0.210513	-0.0962207	-0.00642245	0.101303	0.282122	0.00642245	-0.132857	-0.172794	-0.442916	0.095639	0.872023	0.979748	1.16057	0.884868	0.745589	0.705652	0.43553	0.974085		PKH_111340	2.96513
PKH_123320	2.89816	0.178619	0.253791	0.0933563	-0.153745	-0.258118	-0.122868	0.00429035	0.0588201	0.0630312	-0.167161	-0.633757	-0.00429035	0.708861	0.763391	0.767602	0.53741	0.0708141	0.700281		PKH_091770	2.89123	0.0869119	0.169813	0.158887	0.0601706	-0.0717916	-0.164087	-0.165719	-0.0757857	0.0508505	0.0947208	0.0116453	0.0650662	-0.0882979	-0.200448	-0.387711	-0.0116453	0.498026	0.541896	0.458821	0.512242	0.358877	0.246728	0.0594644	0.43553		PKH_061170	2.96366
PKH_030860	2.89463	0.147347	0.21028	0.0780003	-0.12669	-0.213769	-0.102395	0.248229	0.183674	0.122474	-0.130535	-0.122474	-0.162101	0.864228	0.799672	0.738472	0.485464	0.493525	0.453898		PKH_030950	2.89078	0.04015	0.0784996	0.0734756	0.0278541	-0.0331578	-0.0758489	-0.0766311	-0.0350721	0.305956	-0.018326	0.0491616	-0.0291502	0.018326	-0.0764812	0.0279697	-0.319672	-0.325669	-0.649951	-0.582463	-0.660775	-0.613299	-0.708106	-0.603655	-0.951297		PKH_072650	2.96151
PKH_146560	2.88891	0.214407	0.308187	0.115863	-0.184022	-0.313071	-0.151481	0.260489	0.230193	0.147917	-0.162333	-0.361022	-0.147917	0.59518	0.564884	0.482607	0.172358	-0.0263311	0.186774		PKH_082480	2.88996	0.0744576	0.145754	0.136517	0.0518496	-0.0614661	-0.14082	-0.142366	-0.0652505	-0.189564	0.184575	0.195723	0.0846548	-0.185305	-0.288847	-0.00412282	0.00412282	-1.32241	-0.948276	-0.937128	-1.0482	-1.31816	-1.4217	-1.13697	-1.12873		PKH_041140	2.96092
PKH_125140	2.8887	0.236922	0.340638	0.128124	-0.203334	-0.346027	-0.167487	0.375127	0.265334	0.0992025	-0.0992025	-0.364787	-0.23434	1.07676	0.966971	0.80084	0.602435	0.33685	0.467297		PKH_083520	2.88827	0.0866095	0.169965	0.15941	0.0607754	-0.0714394	-0.164182	-0.166208	-0.0763996	0.185089	0.00546819	0.185089	0.193925	-0.00546819	-0.35429	-0.0758831	-0.0205882	-0.619801	-0.799422	-0.619801	-0.610966	-0.810359	-1.15918	-0.880774	-0.825479		PKH_112980	2.96032
PKH_123590	2.88757	0.624221	0.898764	0.338943	-0.535535	-0.912851	-0.442725	1.04242	0.640603	0.162325	-0.162325	-1.05164	-0.677861	0.651294	0.249478	-0.228799	-0.55345	-1.44276	-1.06899		PKH_143820	2.88825	0.092685	0.181895	0.170603	0.0650465	-0.0764498	-0.175705	-0.177878	-0.0817673	0.193922	-0.0120043	0.138436	0.121018	-0.164944	-0.0489645	-0.4643	0.0120043	-0.177926	-0.383852	-0.233411	-0.25083	-0.536791	-0.420812	-0.836148	-0.359843		PKH_140860	2.96026
PKH_111600	2.88739	0.31321	0.451066	0.170176	-0.268696	-0.458125	-0.222255	0.630988	0.410818	0.122969	-0.269331	-0.122969	-0.580062	0.552617	0.332448	0.0445983	-0.347702	-0.201339	-0.658433		PKH_145380	2.88665	0.11858	0.233268	0.219068	0.0838265	-0.0977322	-0.225291	-0.228369	-0.105266	0.157416	0.0359751	-0.213754	0.0705806	-0.0359751	-0.221857	-0.946747	0.0813519	0.443388	0.321947	0.0722182	0.356553	0.249997	0.0641155	-0.660775	0.367324		PKH_082720	2.95865
PKH_052760	2.88584	1.02805	1.48344	0.561676	-0.881513	-1.50635	-0.732775	1.80235	1.32521	0.294313	-0.294313	-1.34909	-1.19455	1.50824	1.03111	0.000204473	-0.588422	-1.6432	-1.48866		PKH_121670	2.88602	0.00817199	0.0160908	0.0151189	0.00579333	-0.00673322	-0.0155395	-0.0157596	-0.00727212	-0.174693	0.00381841	0.179831	-0.0071251	-0.00381841	-0.114131	0.0417788	0.175738	-0.373988	-0.195476	-0.0194638	-0.20642	-0.203113	-0.313426	-0.157516	-0.0235564		PKH_011540	2.95441
PKH_134210	2.88382	0.931695	1.34783	0.512712	-0.79838	-1.3683	-0.667962	1.40447	0.89629	0.285449	-0.285449	-1.77317	-0.8811	0.166448	-0.341728	-0.952569	-1.52347	-3.01119	-2.11912		PKH_020360	2.88601	0.0383873	0.0755868	0.0710222	0.0272156	-0.0316285	-0.0729969	-0.0740321	-0.0341622	-0.0311073	0.278843	0.297859	-0.0910826	0.00541632	-0.00541632	0.228578	-0.118411	-0.860071	-0.550121	-0.531105	-0.920047	-0.823548	-0.83438	-0.600386	-0.947375		PKH_052560	2.95415
PKH_112130	2.8797	0.151023	0.219618	0.084332	-0.129243	-0.222836	-0.10956	0.219512	0.10204	0.177155	-0.140812	-0.254115	-0.10204	0.489279	0.371808	0.446922	0.128955	0.0156517	0.167727		PKH_122510	2.88439	0.0783216	0.154594	0.145448	0.0559379	-0.0644801	-0.149271	-0.151585	-0.0701431	0.261842	0.0913562	0.0292462	0.00295191	-0.00295191	-0.26085	-0.0341197	-0.361345	1.16732	0.996834	0.934724	0.908429	0.902526	0.644628	0.871358	0.544132		PKH_083220	2.95273
PKH_030380	2.87622	0.123107	0.179816	0.0695927	-0.105236	-0.18237	-0.0902007	-0.120145	0.079861	0.107397	-0.079861	-0.592365	0.203166	-0.0456477	0.154358	0.181894	-0.005364	-0.517868	0.277663		PKH_113850	2.88392	0.0975106	0.192606	0.18128	0.0697912	-0.0802593	-0.185964	-0.188918	-0.0874883	0.202092	0.0757063	0.139008	0.0912476	-0.279749	-0.177896	-0.0757063	-0.378189	0.64181	0.515425	0.578726	0.530966	0.15997	0.261822	0.364012	0.0615293		PKH_061390	2.95183
PKH_100340	2.87587	0.52408	0.765833	0.296628	-0.44795	-0.776676	-0.384377	0.654792	0.517033	0.241627	-0.241627	-1.07737	-0.379743	1.28612	1.14836	0.872954	0.389701	-0.446039	0.251585		PKH_092220	2.88282	0.266692	0.52764	0.497051	0.191825	-0.21939	-0.509386	-0.517929	-0.2403	0.534617	0.520568	0.458126	0.12903	-0.135824	-0.647578	-0.12903	-0.710641	0.462921	0.448872	0.38643	0.0573335	-0.20752	-0.719274	-0.200726	-0.782338		PKH_111430	2.95174
PKH_091080	2.87465	0.228039	0.333746	0.129621	-0.194837	-0.338419	-0.167831	0.27546	0.157425	0.0575467	-0.0575467	-0.591709	-0.161316	0.317544	0.19951	0.0996316	-0.0154618	-0.549625	-0.119231		PKH_040580	2.88209	0.0734344	0.145448	0.137097	0.0529959	-0.0603877	-0.140405	-0.142844	-0.0663573	0.378623	0.041141	-0.230845	0.136547	-0.0296473	0.0296473	-0.561056	-0.13895	0.0282195	-0.309262	-0.581248	-0.213856	-0.38005	-0.320756	-0.911459	-0.489354		PKH_121990	2.94981
PKH_031600	2.87405	0.12215	0.178911	0.0695808	-0.104345	-0.181402	-0.0900556	0.324032	0.111601	-0.0303317	-0.136394	0.0303317	-0.417598	0.30392	0.0914896	-0.0504435	-0.156505	0.0102199	-0.437709		PKH_090120	2.88102	0.00979698	0.0194357	0.0183356	0.00710447	-0.0080521	-0.0187596	-0.0191019	-0.0088897	-0.00249422	0.0513306	0.0583964	0.00249422	-0.0161743	-0.120254	0.205404	-0.134551	0.254533	0.308358	0.315424	0.259522	0.240853	0.136773	0.462432	0.122477		PKH_082100	2.94932
PKH_120070	2.8739	0.536521	0.785983	0.30578	-0.458293	-0.796911	-0.39572	0.770711	0.724267	0.291712	-0.291712	-0.757452	-0.481382	1.54958	1.50314	1.07058	0.487157	0.0214166	0.297487		PKH_061250	2.88064	0.0343055	0.068096	0.0642612	0.0249201	-0.0281902	-0.0657245	-0.0669439	-0.0311747	0.105746	-0.0245785	-0.038268	0.10864	0.03376	-0.162178	-0.149297	0.0245785	0.428265	0.29794	0.28425	0.431158	0.356278	0.16034	0.173221	0.347097		PKH_131140	2.94782
PKH_111840	2.87336	0.408009	0.59813	0.232979	-0.348457	-0.606404	-0.301398	0.574124	0.401781	0.0655501	-0.0655501	-0.884558	-0.365484	0.843543	0.6712	0.334969	0.203869	-0.615138	-0.0960644		PKH_146290	2.87801	0.127084	0.253265	0.23951	0.0934176	-0.104291	-0.244375	-0.249435	-0.116673	0.435058	0.119699	0.271437	0.0698777	-0.0698777	-0.164865	-0.195642	-0.336552	0.12686	-0.188499	-0.0367606	-0.23832	-0.378076	-0.473064	-0.50384	-0.64475		PKH_040800	2.9476
PKH_083520	2.87257	0.0770365	0.113047	0.0441105	-0.0657756	-0.114599	-0.057035	0.189307	0.145918	-0.14005	-0.0887818	0.0887818	-0.366364	-0.284512	-0.327902	-0.613869	-0.562601	-0.385038	-0.840184		PKH_124810	2.8759	0.0403152	0.0806017	0.0763532	0.0299171	-0.0330492	-0.0777547	-0.0794983	-0.0373165	-0.119582	0.198007	-0.0127859	-0.0842247	0.0357517	0.0127859	-0.374528	0.148284	0.624334	0.941922	0.731129	0.659691	0.779667	0.756701	0.369387	0.892199		PKH_061080	2.94716
PKH_141830	2.86423	0.222995	0.330745	0.131449	-0.189877	-0.334932	-0.169054	0.543865	0.190541	0.0573557	-0.0573557	-0.230072	-0.433633	0.878371	0.525047	0.391862	0.27715	0.104434	-0.0991269		PKH_111310	2.87377	0.286558	0.574784	0.545424	0.214699	-0.234653	-0.554353	-0.567754	-0.267454	0.278006	0.615857	0.548219	0.148584	-0.148584	-0.534917	-0.628469	-0.22256	0.814144	1.15199	1.08436	0.684722	0.387554	0.00122147	-0.0923308	0.313579		PKH_126410	2.947
PKH_021160	2.86281	0.244546	0.363373	0.144864	-0.208129	-0.367906	-0.186139	-0.00149457	0.359315	0.0996099	-0.216076	-0.645384	0.00149457	-0.718409	-0.3576	-0.617305	-0.932991	-1.3623	-0.71542		PKH_080620	2.87266	0.00787764	0.015828	0.0150329	0.00593159	-0.00644706	-0.0152635	-0.0156464	-0.00738413	0.0202765	-0.0202765	0.248125	0.243574	-0.144689	-0.108804	0.423643	-0.0221137	0.484893	0.44434	0.712741	0.70819	0.319927	0.355813	0.888259	0.442502		PKH_090320	2.94679
PKH_132680	2.86274	0.159052	0.236359	0.094243	-0.135363	-0.239305	-0.121089	0.247806	0.355835	0.0763301	-0.0796914	-0.0763301	-0.166506	-0.0323463	0.0756828	-0.203822	-0.359843	-0.356482	-0.446658		PKH_111170	2.87098	0.121734	0.245225	0.233221	0.0923556	-0.0995396	-0.236436	-0.242694	-0.114856	-0.102799	0.47425	0.539403	0.0250822	-0.123079	-0.122521	-0.0201262	0.0201262	0.233627	0.810676	0.87583	0.361509	0.213347	0.213906	0.3163	0.356553		PKH_050170	2.94659
PKH_052230	2.86268	0.455254	0.676586	0.269812	-0.387441	-0.685015	-0.346657	0.8438	0.460038	0.247825	-0.247825	-0.587997	-0.62298	0.379986	-0.00377643	-0.215989	-0.711639	-1.05181	-1.08679		PKH_146320	2.86954	0.146157	0.295078	0.28096	0.111602	-0.11942	-0.284458	-0.292324	-0.138672	0.301102	0.254945	0.155899	0.104047	-0.104047	-0.193067	-0.430086	-0.230664	0.732837	0.68668	0.587633	0.535782	0.327687	0.238668	0.0016484	0.201071		PKH_112510	2.94637
PKH_126110	2.86124	0.329081	0.489975	0.196003	-0.279928	-0.495988	-0.2516	0.492701	0.293382	0.0564438	-0.0564438	-0.717781	-0.342745	1.12882	0.929506	0.692568	0.57968	-0.0816565	0.293379		PKH_112590	2.86915	0.236891	0.478549	0.455794	0.181198	-0.193515	-0.461305	-0.474209	-0.225098	0.477853	0.339901	0.0503268	0.154802	-0.0503268	-0.302535	-1.1479	-0.138349	-0.0174529	-0.155404	-0.444979	-0.340503	-0.545632	-0.79784	-1.6432	-0.633655		PKH_112840	2.94532
PKH_011520	2.8584	0.474635	0.709298	0.285486	-0.403356	-0.717744	-0.365817	0.956542	0.4658	0.130685	-0.130685	-0.665221	-0.736894	0.320495	-0.170247	-0.505362	-0.766732	-1.30127	-1.37294		PKH_133740	2.86796	0.135899	0.275039	0.262211	0.104504	-0.110946	-0.265094	-0.272769	-0.129731	0.41965	0.188511	0.209648	0.0762003	-0.0762003	-0.194674	-0.245062	-0.37684	1.04847	0.817329	0.838465	0.705018	0.552617	0.434143	0.383756	0.251978		PKH_114750	2.94502
PKH_020650	2.85776	0.433374	0.648166	0.261235	-0.368212	-0.655831	-0.334612	0.455283	0.126913	0.0191359	-0.0191359	-1.48014	-0.282655	0.809837	0.481466	0.373689	0.335418	-1.12559	0.0718983		PKH_144520	2.86785	0.303606	0.61456	0.58595	0.233583	-0.247845	-0.592331	-0.609535	-0.289952	0.781721	0.489817	0.117769	0.0938916	-0.0938916	-0.64104	-0.740592	-0.869688	-0.0926096	-0.384514	-0.756561	-0.780439	-0.968222	-1.51537	-1.61492	-1.74402		PKH_010700	2.9439
PKH_092140	2.85767	0.364407	0.545086	0.219736	-0.309605	-0.551526	-0.281439	0.519826	0.288119	0.162039	-0.162039	-0.76985	-0.359872	0.46095	0.229243	0.103162	-0.220915	-0.828726	-0.418748		PKH_144100	2.86726	0.288685	0.584892	0.557927	0.22269	-0.23559	-0.5637	-0.580347	-0.276334	0.202797	0.339071	-0.142826	0.111026	-0.111026	-0.389497	-2.07304	0.280721	0.38643	0.522704	0.040807	0.294659	0.0726071	-0.205864	-1.88941	0.464354		PKH_122370	2.94286
PKH_091440	2.85711	0.193393	0.28949	0.11684	-0.164278	-0.292889	-0.149597	0.379307	0.140194	0.157586	-0.246332	-0.140194	-0.3758	0.801822	0.562708	0.5801	0.176182	0.282321	0.0467142		PKH_060610	2.86512	0.137998	0.280526	0.268055	0.107474	-0.112489	-0.270299	-0.27876	-0.133197	0.487924	0.116365	0.251079	0.292199	-0.116365	-0.168632	-0.276713	-0.20859	-0.399692	-0.771252	-0.636538	-0.595418	-1.00398	-1.05625	-1.16433	-1.09621		PKH_020970	2.94145
PKH_071190	2.85624	0.540741	0.810342	0.327664	-0.459199	-0.819767	-0.419307	0.504147	0.410835	0.408503	-0.549061	-1.16479	-0.408503	0.210543	0.11723	0.114899	-0.842665	-1.45839	-0.702107		PKH_102990	2.86386	0.145319	0.295991	0.283118	0.113814	-0.118376	-0.28516	-0.294383	-0.140951	0.246533	0.155777	0.209934	0.147159	-0.214472	-0.425217	-0.147159	-0.394783	0.00214384	-0.0886123	-0.0344548	-0.0972294	-0.458861	-0.669606	-0.391548	-0.639172		PKH_140170	2.94109
PKH_140020	2.85365	0.181733	0.273257	0.111104	-0.154192	-0.276344	-0.141953	-0.033572	0.604801	0.033572	-0.552282	0.218958	-0.372579	-0.0371957	0.601177	0.0299484	-0.555905	0.215334	-0.376202		PKH_082840	2.86283	0.0904341	0.184496	0.176618	0.0711531	-0.0736264	-0.177725	-0.183625	-0.0880661	0.337127	0.0396916	0.0373115	0.116566	-0.0373115	-0.234472	-0.193274	-0.276615	0.339035	0.0415992	0.039219	0.118474	-0.0354039	-0.232564	-0.191367	-0.274707		PKH_131450	2.93991
PKH_071690	2.84737	0.33487	0.507656	0.209161	-0.283508	-0.512984	-0.266233	0.365828	0.625982	0.228747	-0.238194	-0.410923	-0.228747	-0.452227	-0.192073	-0.589308	-1.05625	-1.22898	-1.0468		PKH_060950	2.86206	0.0990902	0.202402	0.19388	0.0782331	-0.0806399	-0.194957	-0.201554	-0.0967859	0.602417	0.113906	-0.106541	0.12765	0.106541	-0.144161	-0.288661	-0.405266	0.347671	-0.14084	-0.361287	-0.127096	-0.148206	-0.398907	-0.543407	-0.660012		PKH_110620	2.93971
PKH_110470	2.84659	0.0983776	0.149291	0.0616106	-0.0832658	-0.150843	-0.0783853	0.259096	0.176658	-0.185549	-0.0386624	0.0386624	-0.432099	0.505548	0.42311	0.060902	0.207789	0.285114	-0.185648		PKH_030720	2.86083	0.0615881	0.126044	0.120857	0.0488922	-0.0500869	-0.121391	-0.125623	-0.0604443	0.19558	0.22489	0.0229748	-0.107279	-0.130015	0.0256647	-0.0229748	-0.482365	0.327243	0.356553	0.154638	0.0243846	0.0016484	0.157328	0.108688	-0.350702		PKH_051050	2.93929
PKH_147000	2.84541	0.888318	1.35014	0.558561	-0.751553	-1.36397	-0.710145	1.19711	0.959197	0.437498	-0.437498	-1.70249	-0.846973	1.00235	0.764436	0.242738	-0.632259	-1.89725	-1.04173		PKH_123770	2.85937	0.116721	0.239427	0.229842	0.0932619	-0.0948481	-0.230552	-0.238868	-0.115202	0.316335	0.245125	0.0929244	0.224703	-0.179708	-0.19539	-0.0929244	-0.370971	1.15068	1.07947	0.927268	1.05905	0.654635	0.638953	0.741419	0.463372		PKH_040590	2.93882
PKH_133910	2.84501	0.411295	0.625443	0.258963	-0.347924	-0.631817	-0.329165	0.62356	0.35282	0.0859097	-0.0859097	-0.908251	-0.467014	0.409005	0.138265	-0.128645	-0.300465	-1.12281	-0.681569		PKH_124690	2.85858	0.0360828	0.0741084	0.0711867	0.0289321	-0.0293084	-0.0713551	-0.0739758	-0.0357225	0.281405	0.0561042	-0.0288822	-0.0518992	0.0288822	-0.208992	0.242541	-0.518467	-0.485093	-0.710394	-0.79538	-0.818397	-0.737616	-0.975489	-0.523956	-1.28496		PKH_146340	2.93866
PKH_094540	2.84468	0.370503	0.563657	0.233542	-0.31338	-0.569377	-0.296795	0.596493	0.424084	0.158284	-0.158284	-0.597647	-0.448592	1.54124	1.36883	1.10303	0.78646	0.347097	0.496152		PKH_030040	2.85842	0.0990906	0.203568	0.195567	0.0795095	-0.0804797	-0.196001	-0.203226	-0.0981618	0.186216	0.303803	0.152978	-0.152978	-0.212348	-0.183487	0.153316	-0.730615	-0.137896	-0.0203086	-0.171134	-0.477091	-0.53646	-0.507599	-0.170796	-1.05473		PKH_114620	2.93722
PKH_100460	2.84408	0.611085	0.930392	0.385973	-0.516762	-0.939763	-0.490338	1.04682	0.764942	0.132677	-0.132677	-0.972244	-0.802778	0.209191	-0.0726863	-0.704951	-0.970306	-1.80987	-1.64041		PKH_100270	2.85837	0.0870004	0.178746	0.171728	0.0698256	-0.0706581	-0.172101	-0.178453	-0.0862034	0.0414286	0.234979	0.245282	0.113286	-0.104641	-0.177695	-0.0414286	-0.078459	0.244133	0.437683	0.447987	0.315991	0.0980632	0.0250095	0.161276	0.124245		PKH_100790	2.9354
PKH_040030	2.84312	0.268059	0.408641	0.169862	-0.226607	-0.412707	-0.215671	0.375322	0.49978	0.154482	-0.154482	-0.273217	-0.262225	0.902526	1.02698	0.681686	0.372722	0.253987	0.264979		PKH_030250	2.85816	0.114827	0.235991	0.226763	0.0922415	-0.0932468	-0.227213	-0.235637	-0.113864	0.519736	-0.00734673	0.0700975	0.0590717	0.00734673	-0.243171	-0.336372	-0.390861	-0.112963	-0.640046	-0.562601	-0.573627	-0.625352	-0.87587	-0.969071	-1.02356		PKH_146200	2.93474
PKH_083200	2.8431	0.0533587	0.0813444	0.0338143	-0.0451071	-0.0821535	-0.042933	0.287119	-0.0116711	0.0116711	0.183057	-0.137231	-0.078744	0.396853	0.0980632	0.121405	0.292792	-0.0274967	0.0309904		PKH_091560	2.8569	0.118466	0.243961	0.234659	0.0957014	-0.0961347	-0.234853	-0.243808	-0.118051	0.222558	0.104992	0.312023	0.0688198	-0.0722425	-0.377327	-0.0688198	-0.266211	0.171368	0.0538022	0.260833	0.01763	-0.123432	-0.428517	-0.12001	-0.317401		PKH_060870	2.93267
PKH_132440	2.8426	0.284375	0.433811	0.180521	-0.240356	-0.438099	-0.229134	0.283172	0.218712	0.104991	-0.104991	-0.783329	-0.182233	0.281633	0.217173	0.103452	-0.10653	-0.784868	-0.183772		PKH_120810	2.85684	0.0439542	0.0905252	0.0870781	0.0355176	-0.0356675	-0.0871452	-0.0904723	-0.0438107	0.0576326	-0.0576326	0.153685	0.0898123	-0.0719126	-0.0975968	-0.180468	0.0763269	-0.0422507	-0.157516	0.0538022	-0.010071	-0.171796	-0.19748	-0.280351	-0.0235564		PKH_131500	2.93218
PKH_090640	2.84005	0.320625	0.490758	0.205297	-0.270751	-0.495448	-0.260198	0.531323	0.347283	0.19297	-0.19297	-0.47032	-0.409633	0.581449	0.39741	0.243097	-0.142844	-0.420194	-0.359506		PKH_082670	2.85551	0.0446411	0.0921341	0.0887201	0.0362854	-0.0361981	-0.0886811	-0.0921649	-0.0447247	-0.171077	0.316281	0.223523	0.0523571	-0.178877	-0.0523571	0.2035	-0.0836807	-0.625854	-0.138496	-0.231255	-0.402421	-0.633655	-0.507135	-0.251278	-0.538459		PKH_123170	2.92911
PKH_082560	2.83741	0.391798	0.601787	0.25311	-0.330541	-0.607336	-0.320312	1.13513	0.440426	0.113914	-0.113914	-0.113914	-0.980404	0.670066	-0.0246331	-0.351145	-0.578973	-0.578973	-1.44546		PKH_146390	2.85297	0.130018	0.269436	0.259982	0.106879	-0.105277	-0.259264	-0.27	-0.131552	0.208156	0.425405	0.478221	0.0332715	-0.0509593	-0.0926145	-0.0332715	-0.221312	0.720065	0.937314	0.99013	0.54518	0.46095	0.419295	0.478638	0.290597		PKH_101690	2.92902
PKH_031390	2.83603	0.176671	0.271853	0.114662	-0.148976	-0.274312	-0.144992	0.361304	0.0954971	0.182969	-0.0954971	-0.293497	-0.215074	1.20842	0.942617	1.03009	0.751623	0.553624	0.632047		PKH_120120	2.85295	0.154278	0.31972	0.308506	0.126833	-0.124919	-0.30765	-0.320394	-0.156111	1.05754	-0.0101311	0.434617	0.0880499	-0.116425	0.0101311	-0.0671789	-0.874136	-0.167479	-1.23515	-0.790407	-1.13697	-1.34145	-1.21489	-1.2922	-2.09916		PKH_040650	2.92893
PKH_082880	2.8308	0.20578	0.31885	0.135916	-0.173194	-0.321521	-0.171364	0.330961	0.436558	0.0118349	-0.20981	-0.0118349	-0.443837	-0.85414	-0.748543	-1.17327	-1.39491	-1.19694	-1.62894		PKH_133855	2.85258	0.0623757	0.129342	0.124842	0.0513634	-0.0504952	-0.124454	-0.129647	-0.0632069	-0.101554	0.142677	0.132236	0.0791384	-0.0791384	-0.126516	-0.268373	0.15099	0.122763	0.366994	0.356553	0.303455	0.145179	0.0978014	-0.0440563	0.375307		PKH_093140	2.92702
PKH_040040	2.8272	0.485176	0.755384	0.324334	-0.40781	-0.761366	-0.40811	0.392269	0.116435	0.16117	-0.116435	-1.78068	-0.227714	1.19603	0.920195	0.96493	0.687325	-0.976925	0.576046		PKH_126950	2.85078	0.0572174	0.11899	0.115017	0.0474936	-0.0462719	-0.114471	-0.119421	-0.0583871	-0.11691	0.181838	0.11656	0.125888	-0.0934237	-0.203703	-0.063219	0.063219	-0.0542551	0.244493	0.179215	0.188543	-0.0307687	-0.141048	-0.000564019	0.125874		PKH_021240	2.92551
PKH_146810	2.82619	0.13941	0.217344	0.0935073	-0.117137	-0.219037	-0.117595	-0.0116851	0.117415	0.101639	-0.139421	-0.469411	0.0116851	0.265653	0.394753	0.378977	0.137918	-0.192073	0.289023		PKH_113840	2.85028	0.0734667	0.152905	0.147859	0.0611155	-0.0593959	-0.147089	-0.153511	-0.075113	0.215618	0.0462709	0.0193704	-0.0545075	0.113572	-0.101274	-0.499526	-0.0193704	0.392316	0.222969	0.196069	0.122191	0.29027	0.075424	-0.322828	0.157328		PKH_092100	2.92348
PKH_010050	2.82587	0.419534	0.654346	0.281698	-0.352463	-0.659416	-0.354202	0.525194	1.1545	0.0585498	-0.0585498	-0.336181	-0.37194	-0.105829	0.523473	-0.572473	-0.689572	-0.967203	-1.00296		PKH_061650	2.85028	0.136044	0.283148	0.273803	0.113174	-0.109988	-0.272378	-0.28427	-0.139094	0.211322	0	0.224479	0.234739	-0.159109	-0.700709	0	-0.343192	-2.09916	-2.31048	-2.086	-2.07574	-2.46959	-3.01119	-2.31048	-2.65367		PKH_121870	2.92334
PKH_142940	2.82574	0.164161	0.256085	0.110273	-0.13791	-0.258065	-0.138646	0.235274	0.136905	0.0636457	-0.0636457	-0.36471	-0.1879	0.563224	0.464855	0.391596	0.264304	-0.0367606	0.14005		PKH_071880	2.84967	0.0880914	0.183523	0.177552	0.0734783	-0.0711948	-0.176531	-0.184327	-0.0902776	0.211411	0.407705	-0.0128361	0.168917	-0.0998976	0.0128361	-0.137285	-0.254811	0.338625	0.534919	0.114378	0.296131	0.0273164	0.14005	-0.010071	-0.127597		PKH_126290	2.91918
PKH_130610	2.82476	0.319454	0.498993	0.215293	-0.268273	-0.502789	-0.270543	0.549669	0.365336	-0.0357609	0.0357609	-0.659811	-0.455612	1.1736	0.989266	0.588169	0.659691	-0.0358811	0.168318		PKH_040730	2.84903	0.0752317	0.156895	0.151868	0.0629297	-0.0607794	-0.150906	-0.157652	-0.0772905	0.0898437	0.000899317	-0.142154	-0.000899317	0.0625224	-0.0293316	-0.944662	0.261876	-0.994977	-1.08392	-1.22697	-1.08572	-1.0223	-1.11415	-2.02948	-0.822944		PKH_082430	2.91873
PKH_000520	2.823	0.761433	1.19218	0.516168	-0.639024	-1.20098	-0.648011	0.955162	1.22361	0.657899	-0.657899	-0.93848	-0.714985	1.2505	1.51895	0.953236	-0.362561	-0.643142	-0.419648		PKH_145010	2.8455	0.167196	0.350695	0.340425	0.142058	-0.1348	-0.337176	-0.353253	-0.174145	0.129434	0.174456	0.157061	0.0728673	-0.0728673	-0.479203	-0.684245	-0.0811725	0.366131	0.411153	0.393758	0.309564	0.16383	-0.242506	-0.447548	0.155525		PKH_145430	2.91852
PKH_143840	2.82086	0.139145	0.218488	0.0949988	-0.116683	-0.220042	-0.119126	0.184719	0.214614	0.0124579	-0.0124579	-0.272116	-0.144786	0.464354	0.494249	0.292093	0.267177	0.00751869	0.134849		PKH_122000	2.84542	0.147352	0.30911	0.300074	0.125238	-0.118796	-0.297192	-0.31138	-0.15352	0.168703	0.401705	0.319284	0.149765	-0.254993	-0.149765	-0.200807	-0.29341	-0.248281	-0.015279	-0.0977003	-0.267219	-0.671977	-0.566749	-0.617791	-0.710394		PKH_080270	2.91799
PKH_122350	2.81819	0.125116	0.197166	0.0861775	-0.104814	-0.198502	-0.107911	0.170657	0.373954	-0.0752869	-0.137341	0.0752869	-0.33275	0.907399	1.1107	0.661455	0.5994	0.812029	0.403991		PKH_041600	2.84504	0.0357471	0.0750364	0.0728656	0.0304343	-0.028813	-0.0721401	-0.0756076	-0.0372994	-0.0772667	0.158105	0.287221	0.0307408	-0.119266	-0.0360402	0.15676	-0.0307408	-1.25399	-1.01862	-0.889504	-1.14598	-1.29599	-1.21276	-1.01996	-1.20747		PKH_070880	2.91518
PKH_134240	2.81393	0.4944	0.783606	0.345354	-0.413506	-0.788489	-0.431481	0.559935	0.344048	0.0726747	-0.0726747	-1.47116	-0.455998	1.36883	1.15294	0.881568	0.736218	-0.662264	0.352895		PKH_113120	2.84382	0.184327	0.387693	0.376847	0.15778	-0.148465	-0.372678	-0.390975	-0.193246	0.606372	0.262227	0.0891517	0.107606	-0.0891517	-0.112719	-0.771802	-0.420531	1.15617	0.812029	0.638953	0.657408	0.46065	0.437083	-0.222	0.129271		PKH_130160	2.91307
PKH_114850	2.81055	0.735245	1.1707	0.519343	-0.614147	-1.1775	-0.647721	0.993402	0.906007	0.358158	-0.358158	-1.38767	-0.824059	0.859993	0.772598	0.224749	-0.491567	-1.52108	-0.957468		PKH_146930	2.84356	0.12858	0.270555	0.26304	0.110187	-0.103548	-0.260069	-0.272894	-0.134936	0.360098	0.289014	-0.0578659	0.183396	0.0578659	-0.314981	-0.370464	-0.263702	1.04599	0.974902	0.628022	0.869284	0.743754	0.370907	0.315424	0.422185		PKH_142180	2.91303
PKH_070380	2.81029	0.653439	1.04081	0.461947	-0.545762	-1.04681	-0.576061	0.931854	0.519538	0.246244	-0.246244	-1.52368	-0.795325	1.24064	0.828325	0.55503	0.0625427	-1.21489	-0.486538		PKH_124160	2.84316	0.0562696	0.118478	0.115224	0.0483047	-0.0453045	-0.113881	-0.119535	-0.0591421	0.057026	0.303962	0.0292862	0.0384957	-0.0315776	-0.0523734	-0.0292862	-0.17377	0.755414	1.00235	0.727674	0.736883	0.66681	0.646014	0.669101	0.524617		PKH_020940	2.9123
PKH_124710	2.80925	0.0977403	0.155903	0.0693339	-0.0816013	-0.156782	-0.086415	0.28078	0.173953	-0.070236	0.0250702	-0.0250702	-0.298189	0.0831322	-0.0236939	-0.267883	-0.172577	-0.222718	-0.495836		PKH_030450	2.84175	0.0741596	0.156511	0.152385	0.0640613	-0.0596581	-0.150415	-0.158062	-0.0783753	0.112653	0.124872	0.0274363	-0.0274363	-0.260937	0.0911509	-0.398841	-0.247102	-0.106856	-0.0946378	-0.192073	-0.246946	-0.480447	-0.128358	-0.618351	-0.466612		PKH_011130	2.91029
PKH_072020	2.80789	0.117858	0.188344	0.0839806	-0.0983454	-0.189373	-0.104597	0.220204	0.0738925	0.10142	-0.0738925	-0.208967	-0.169061	0.367324	0.221012	0.24854	0.0732272	-0.0618473	-0.021941		PKH_124150	2.84072	0.150811	0.31882	0.310671	0.130866	-0.121246	-0.306367	-0.32221	-0.160022	0.412424	0.349872	0.19712	0.0362658	-0.0362658	-0.179736	-0.333663	-0.433195	1.23615	1.1736	1.02085	0.859993	0.787461	0.643991	0.490064	0.390532		PKH_021210	2.91028
PKH_132610	2.80574	0.525607	0.842417	0.377171	-0.438219	-0.846791	-0.469247	0.997351	0.460693	0.164031	-0.164031	-0.936887	-0.89209	0.69428	0.157622	-0.139041	-0.467102	-1.23996	-1.19516		PKH_020680	2.83997	0.134333	0.28434	0.277239	0.116955	-0.10795	-0.27321	-0.287512	-0.142955	0.246989	0.326511	0.211816	-0.00214526	-0.131249	-0.355407	0.00214526	-0.585094	0.598397	0.677919	0.563224	0.349262	0.220158	-0.00399956	0.353553	-0.233687		PKH_102590	2.90792
PKH_125210	2.80192	0.414338	0.667563	0.301059	-0.344932	-0.670707	-0.373833	0.613401	0.562156	0.25343	-0.25343	-0.633139	-0.531569	-0.0532165	-0.104461	-0.413187	-0.920047	-1.29976	-1.19819		PKH_121210	2.83902	0.137271	0.29101	0.283958	0.120009	-0.110248	-0.27959	-0.294449	-0.146616	0.300346	0.314774	0.0644153	0.10056	-0.0644153	-0.176597	-0.465429	-0.27514	0.829116	0.843543	0.593185	0.629329	0.464354	0.352172	0.0633404	0.253629		PKH_071110	2.90768
PKH_126120	2.80163	0.0956719	0.154205	0.069582	-0.0796368	-0.154925	-0.0863892	0.120972	0.124902	0.0156979	-0.0156979	-0.215876	-0.103921	0.173769	0.177699	0.0684951	0.0370993	-0.163079	-0.0511237		PKH_141710	2.83794	0.0769734	0.163474	0.15965	0.0676146	-0.0617805	-0.15704	-0.16553	-0.0825591	-0.0518928	0.142243	0.425945	-0.0187577	0.0187577	-0.154766	-0.181808	0.167092	-0.0522479	0.141888	0.42559	-0.0191127	0.0184026	-0.155121	-0.182163	0.166737		PKH_101620	2.90658
PKH_123900	2.8005	0.362497	0.585179	0.264612	-0.301606	-0.58783	-0.328344	0.602893	0.347621	0.0345193	-0.0345193	-0.797505	-0.542784	0.824554	0.569282	0.25618	0.187142	-0.575844	-0.321123		PKH_113460	2.83695	0.0584815	0.124409	0.121596	0.0515976	-0.04691	-0.119498	-0.12606	-0.0629695	-0.0572464	0.24014	0.446029	0.0572464	-0.118707	-0.111957	0.27479	-0.0748178	-0.539892	-0.242506	-0.0366172	-0.4254	-0.601352	-0.594602	-0.207856	-0.557464		PKH_020340	2.90644
PKH_141320	2.80029	0.100206	0.16181	0.0731985	-0.083367	-0.162539	-0.0908185	0.111434	0.136906	0.0774421	-0.0774421	-0.18031	-0.0930823	0.184298	0.20977	0.150306	-0.00457802	-0.107446	-0.0202182		PKH_113070	2.83684	0.130052	0.276711	0.270478	0.114797	-0.104312	-0.265786	-0.280405	-0.140091	0.380759	0.164033	0.532852	0.00434127	-0.00434127	-0.244714	-0.025909	-0.338268	0.355813	0.139087	0.507906	-0.0206048	-0.0292874	-0.26966	-0.0508551	-0.363215		PKH_081150	2.90535
PKH_102690	2.79989	0.410664	0.663498	0.300377	-0.341599	-0.666452	-0.372607	0.331306	0.274224	0.101339	-0.101339	-1.3703	-0.277885	1.23232	1.17523	1.00235	0.799672	-0.469291	0.623125		PKH_050390	2.83609	0.132154	0.281536	0.275361	0.11704	-0.105949	-0.270398	-0.285443	-0.142772	-0.0123119	0.345589	0.0123119	0.114082	-0.0908502	-0.248125	-0.658836	0.0338662	0.406535	0.764436	0.431158	0.532929	0.327996	0.170722	-0.239989	0.452713		PKH_083770	2.90269
PKH_040600	2.79925	0.41825	0.676348	0.306561	-0.347821	-0.679305	-0.380158	0.691814	0.370985	0.117536	-0.117536	-0.881771	-0.624978	0.0849249	-0.235905	-0.489354	-0.724425	-1.48866	-1.23187		PKH_145200	2.83607	0.0433526	0.0923589	0.0903339	0.0383966	-0.0347561	-0.0887049	-0.0936415	-0.0468381	0.163089	0.139371	-0.0189999	0.0681226	-0.0236212	0.0189999	-0.153502	-0.122465	0.843543	0.819826	0.661455	0.748577	0.656834	0.699455	0.526953	0.55799		PKH_121420	2.90214
PKH_143430	2.79814	0.329274	0.533279	0.242217	-0.273706	-0.535536	-0.300202	0.290541	0.237167	0.0753454	-0.0753454	-1.06067	-0.249419	1.03709	0.983712	0.821891	0.6712	-0.314123	0.497126		PKH_114660	2.83391	0.110857	0.237027	0.232231	0.0991204	-0.0887575	-0.227594	-0.240678	-0.120779	0.308565	0.383751	0.0418612	0.118894	-0.0626996	-0.0418612	-0.264102	-0.323878	0.388895	0.464081	0.122191	0.199224	0.01763	0.0384683	-0.183772	-0.243548		PKH_123330	2.90106
PKH_145620	2.79802	0.338594	0.548467	0.249172	-0.281441	-0.550779	-0.308803	0.506228	0.419132	0.201248	-0.201248	-0.561197	-0.44809	1.01317	0.926074	0.70819	0.305694	-0.0542551	0.0588523		PKH_112140	2.83274	0.103727	0.22222	0.217929	0.0932261	-0.0829876	-0.213348	-0.225827	-0.113529	0.0303413	0.1897	0.393126	0.158488	-0.134567	-0.273675	-0.0616076	-0.0303413	-0.728884	-0.569526	-0.3661	-0.600738	-0.893792	-1.0329	-0.820833	-0.789567		PKH_120480	2.90069
PKH_101650	2.79566	0.418434	0.680007	0.310298	-0.347475	-0.682671	-0.384112	0.839348	0.665546	0.157932	-0.157932	-0.391492	-0.762389	1.39825	1.22445	0.716833	0.40097	0.16741	-0.203488		PKH_040290	2.83254	0.12051	0.258261	0.253315	0.108404	-0.0964032	-0.247945	-0.262489	-0.132	0.175275	0.306472	0.277585	0.0530018	-0.0530018	-0.19489	-0.22066	-0.201356	0.106588	0.237785	0.208898	-0.0156845	-0.121688	-0.263576	-0.289346	-0.270043		PKH_061180	2.90047
PKH_113050	2.79483	0.109638	0.17838	0.0815238	-0.0910145	-0.17906	-0.100876	0.302142	-0.170149	0.00349799	0.303935	-0.699873	-0.00349799	0.0708141	-0.401477	-0.22783	0.0726071	-0.9312	-0.234826		PKH_121930	2.8324	0.0997197	0.213757	0.209687	0.089758	-0.0797651	-0.205216	-0.217278	-0.109287	0.0174351	0.198571	0.360141	0.105125	-0.202404	-0.240045	-0.0174351	-0.155282	-0.29751	-0.116374	0.0451956	-0.20982	-0.517349	-0.55499	-0.332381	-0.470228		PKH_145680	2.89981
PKH_031970	2.79325	0.686121	1.11876	0.512806	-0.569213	-1.12281	-0.634046	1.22381	0.840436	0.26915	-0.26915	-1.05983	-1.12152	0.643224	0.259856	-0.311431	-0.849731	-1.64041	-1.7021		PKH_101290	2.83235	0.0745868	0.159897	0.156859	0.0671516	-0.0596595	-0.153507	-0.162537	-0.0817599	0.319082	0.0896183	-0.0314576	-0.00486501	0.173459	-0.0142227	-0.591612	0.00486501	1.00913	0.779667	0.658591	0.685184	0.863508	0.675826	0.0984364	0.694914		PKH_131100	2.89963
PKH_090750	2.79271	0.195523	0.319052	0.14639	-0.162172	-0.320183	-0.180953	-0.0627069	0.0841249	0.0627069	-0.0666986	-0.941054	0.0692905	0.352895	0.499727	0.478309	0.348904	-0.525452	0.484893		PKH_031780	2.83231	0.171595	0.367884	0.360905	0.154515	-0.13725	-0.35318	-0.373966	-0.188124	0.524682	0.170384	0.0588031	-0.112307	0.0848631	-0.0588031	-1.15851	-0.205037	0.664568	0.31027	0.198689	0.0275788	0.224749	0.0810831	-1.01862	-0.0651509		PKH_091860	2.89841
PKH_041630	2.79127	0.332435	0.543555	0.250067	-0.275569	-0.545382	-0.308892	0.431147	0.167834	0.139157	-0.139157	-0.928702	-0.399985	0.650867	0.387554	0.358877	0.0805632	-0.708982	-0.180265		PKH_127070	2.83227	0.177071	0.379646	0.372454	0.159469	-0.141627	-0.36447	-0.385932	-0.194154	-0.245404	0.459329	0.598362	0.255547	-0.211637	-0.662567	-0.0689846	0.0689846	-0.0726863	0.632047	0.77108	0.428265	-0.038919	-0.48985	0.103733	0.241702		PKH_132840	2.89832
PKH_010890	2.78982	0.312105	0.511346	0.235881	-0.258563	-0.512972	-0.291165	0.477579	0.269699	0.152377	-0.152377	-0.65912	-0.443315	0.408647	0.200767	0.0834449	-0.221309	-0.728052	-0.512247		PKH_082810	2.83178	0.138511	0.297219	0.291704	0.125013	-0.110751	-0.285322	-0.302243	-0.152165	0.374738	0.235815	0.537104	0.0308224	-0.0308224	-0.064266	-0.273173	-0.195425	0.675227	0.536304	0.837593	0.331311	0.269667	0.236223	0.0273164	0.105064		PKH_050870	2.8975
PKH_010620	2.78946	0.155719	0.255255	0.117826	-0.128986	-0.256055	-0.145415	0.256584	0.336713	-0.0849682	0.0849682	-0.264361	-0.233707	0.336188	0.416317	-0.005364	0.164572	-0.184757	-0.154102		PKH_144570	2.83146	0.166211	0.356852	0.35032	0.150226	-0.132874	-0.342556	-0.362965	-0.182825	0.197051	0.357793	0.154258	0.295998	-0.163141	-0.363799	-0.459963	-0.154258	0.484437	0.64518	0.441644	0.583384	0.124245	-0.0764128	-0.172577	0.133128		PKH_010880	2.8963
PKH_082410	2.78884	0.261178	0.428492	0.198017	-0.216286	-0.429801	-0.244312	0.0355812	0.0645885	-0.014712	0.014712	-1.268	-0.0282655	0.0908152	0.119823	0.040522	0.0699461	-1.21276	0.0269686		PKH_093140	2.83121	0.0869453	0.186747	0.183365	0.078668	-0.0694956	-0.179261	-0.189979	-0.0957272	0.320371	0.0977638	0.0205572	0.0547818	-0.0205572	-0.200459	-0.213476	-0.337531	0.49074	0.268133	0.190927	0.225151	0.149812	-0.0300898	-0.0431066	-0.167162		PKH_061360	2.89514
PKH_093210	2.78712	0.340107	0.559323	0.259294	-0.28145	-0.560911	-0.319652	0.670474	0.277058	0.163511	-0.163511	-0.566095	-0.63492	0.910259	0.516843	0.403295	0.0762743	-0.32631	-0.395135		PKH_090390	2.83092	0.115628	0.248478	0.244036	0.104757	-0.0924041	-0.238509	-0.252829	-0.127454	0.21393	0.218129	0.0741609	0.0847383	-0.0741609	-0.23974	-0.354867	-0.247117	-0.225935	-0.221735	-0.365704	-0.355126	-0.514025	-0.679604	-0.794732	-0.686982		PKH_101070	2.89487
PKH_123130	2.78438	0.301547	0.497819	0.231942	-0.249257	-0.499059	-0.285562	0.651798	0.301009	0.0397905	-0.0397905	-0.48469	-0.623051	0.429061	0.0782724	-0.182946	-0.262527	-0.707427	-0.845787		PKH_091090	2.83031	0.0835539	0.179737	0.176609	0.0758996	-0.0667471	-0.172514	-0.182961	-0.0923167	0.198416	0.0693091	0.167626	0.155067	-0.118699	-0.0928124	-0.282646	-0.0693091	0.132087	0.00298029	0.101298	0.0887377	-0.185027	-0.159141	-0.348975	-0.135638		PKH_141660	2.89427
PKH_021590	2.78138	0.873858	1.44874	0.678688	-0.72142	-1.4518	-0.834408	1.34012	1.38791	0.750747	-0.750747	-0.945055	-1.24875	1.74232	1.79011	1.15294	-0.348552	-0.542861	-0.846557		PKH_102600	2.83029	0.0533362	0.114738	0.112744	0.048455	-0.042607	-0.110127	-0.116799	-0.0589351	0.119037	-0.0827195	-0.00653886	-0.165159	0.00653886	0.0805126	-0.745104	0.0669487	0.328795	0.127038	0.203219	0.0445983	0.216296	0.29027	-0.535346	0.276706		PKH_124220	2.89398
PKH_113260	2.78097	0.0327955	0.0544017	0.0255042	-0.02707	-0.0545138	-0.03135	0.0752087	0.0852784	-0.0153033	0.00705577	-0.00705577	-0.0785068	-0.0775394	-0.0674698	-0.168051	-0.145692	-0.159804	-0.231255		PKH_051400	2.83023	0.0920145	0.197963	0.194531	0.0836143	-0.0735022	-0.190006	-0.201526	-0.101696	0.585277	0.0111422	0.0787514	-0.0111422	0.0970919	-0.0387636	-0.384193	-0.362294	0.746231	0.172097	0.239706	0.149812	0.258046	0.122191	-0.223239	-0.201339		PKH_082810	2.89371
PKH_110770	2.77773	0.0527011	0.0878231	0.0414149	-0.0434407	-0.0879683	-0.0508308	0.0791114	0.0726776	-0.0160048	0.0160048	-0.128831	-0.0765383	-0.467102	-0.473535	-0.562218	-0.530208	-0.675044	-0.622751		PKH_060400	2.82898	0.0956945	0.206319	0.202946	0.0874388	-0.0763813	-0.197998	-0.210215	-0.106281	-0.0436967	0.337973	0.148505	0.00128376	-0.00128376	-0.164251	-0.355166	0.0189132	0.00588518	0.387554	0.198087	0.0508657	0.0482981	-0.114669	-0.305584	0.0684951		PKH_133240	2.89345
PKH_041020	2.77697	0.167015	0.278618	0.131568	-0.137623	-0.279052	-0.161424	0.337866	0.27741	0.0890947	-0.126768	-0.0890947	-0.358869	-0.0450884	-0.105545	-0.29386	-0.509722	-0.472049	-0.741824		PKH_100820	2.82847	0.17601	0.37981	0.373753	0.161185	-0.140442	-0.364471	-0.387118	-0.19587	0.368627	0.189148	0.189148	0.00909645	-0.00909645	-0.301754	-0.824946	-0.214378	-1.06774	-1.24722	-1.24722	-1.42727	-1.44546	-1.73812	-2.26131	-1.65074		PKH_031670	2.89207
PKH_140840	2.77476	0.276082	0.462013	0.219036	-0.227282	-0.462604	-0.268468	0.505731	0.324337	0.147389	-0.147389	-0.406577	-0.49192	0.163271	-0.0181239	-0.195071	-0.48985	-0.749037	-0.83438		PKH_110140	2.82791	0.156094	0.337155	0.331926	0.143298	-0.124507	-0.323518	-0.343775	-0.174085	0.392496	0.249298	0.400285	-0.0407986	0.0407986	-0.175699	-0.496553	-0.244931	0.801257	0.658059	0.809046	0.367962	0.44956	0.233062	-0.0877923	0.16383		PKH_121130	2.89184
PKH_031960	2.77412	0.75164	1.25898	0.597547	-0.618614	-1.26049	-0.732191	0.891178	1.37755	0.729694	-0.87266	-0.729694	-0.976046	0.638246	1.12462	0.476762	-1.12559	-0.982625	-1.22898		PKH_040220	2.82787	0.098713	0.213228	0.209928	0.0906358	-0.0787355	-0.204603	-0.217421	-0.110107	0.0671587	0.122043	0.102673	0.0930131	-0.0671587	-0.311976	-0.347863	-0.0679282	-0.746456	-0.691572	-0.710942	-0.720602	-0.880774	-1.12559	-1.16148	-0.881543		PKH_080110	2.89124
PKH_120700	2.77398	0.0595428	0.0997526	0.0473574	-0.0490019	-0.0998704	-0.0580246	0.266304	-0.0109852	0.211257	0.0109852	-0.0450076	-0.0472761	-0.185387	-0.462676	-0.240433	-0.440705	-0.496698	-0.498967		PKH_061210	2.82691	0.240606	0.520587	0.512927	0.221858	-0.191794	-0.499474	-0.531179	-0.26939	0.26526	0.59127	0.54094	-0.0910795	-0.149615	0.0720092	-1.20705	-0.0720092	0.628781	0.954791	0.904461	0.272441	0.213906	0.43553	-0.843525	0.291512		PKH_120320	2.88943
PKH_111820	2.77321	0.174422	0.292531	0.13907	-0.143497	-0.292848	-0.170335	0.412502	0.135887	-0.0139414	0.0139414	-0.31901	-0.408256	0.55853	0.281915	0.132087	0.15997	-0.172982	-0.262227		PKH_091940	2.82593	0.078791	0.170759	0.168378	0.0729619	-0.0627676	-0.163816	-0.174351	-0.0885512	-0.00686346	0.12701	0.0742975	0.00686346	-0.233878	-0.406449	0.108247	-0.467164	0.3609	0.494773	0.442061	0.374627	0.133886	-0.0386847	0.476011	-0.0994001		PKH_020860	2.88896
PKH_122650	2.7726	0.310215	0.520733	0.247831	-0.255145	-0.521257	-0.303463	0.373263	0.251795	0.134139	-0.134139	-0.825733	-0.372434	0.553624	0.432156	0.314501	0.0462217	-0.645371	-0.192073		PKH_130880	2.82485	0.111544	0.24219	0.239019	0.103782	-0.0887975	-0.232314	-0.247469	-0.12589	0.388637	0.10253	-0.10253	0.194251	-0.285382	-0.686677	0.412203	-1.04048	-0.442777	-0.728884	-0.933944	-0.637163	-1.1168	-1.51809	-0.419211	-1.8719		PKH_126910	2.88888
PKH_040460	2.76979	0.190575	0.321187	0.153627	-0.156553	-0.321397	-0.187874	0.275987	0.295147	0.0866627	-0.0866627	-0.31432	-0.270859	0.00905956	0.0282195	-0.180265	-0.35359	-0.581248	-0.537787		PKH_020420	2.82458	0.122687	0.26651	0.263078	0.114287	-0.0976513	-0.255634	-0.27237	-0.138614	-0.0320911	0.488219	0.398345	0.158263	-0.1009	-0.282368	0.0320911	-0.104155	-0.431292	0.0890183	-0.000856152	-0.240937	-0.500101	-0.681569	-0.36711	-0.503356		PKH_144920	2.88704
PKH_124770	2.76969	0.091347	0.153975	0.0736608	-0.0750361	-0.154074	-0.0900774	0.278217	0.156258	-0.00967353	-0.0144115	0.00967353	-0.295355	0.4485	0.326541	0.16061	0.155872	0.179957	-0.125072		PKH_110190	2.82411	0.171279	0.372368	0.367712	0.159883	-0.136286	-0.357153	-0.380681	-0.193871	0.276251	0.291693	0.235281	0.0642831	-0.0642831	-0.355821	-0.56712	-0.272256	1.41853	1.43397	1.37756	1.20656	1.078	0.78646	0.575161	0.870025		PKH_122520	2.88616
PKH_020380	2.76921	0.44456	0.749868	0.359039	-0.365103	-0.750303	-0.438962	0.644161	0.416966	0.0411184	-0.0411184	-1.15158	-0.649373	0.0786419	-0.148553	-0.524401	-0.606637	-1.7171	-1.21489		PKH_140410	2.82372	0.0716347	0.155841	0.15394	0.066982	-0.0569853	-0.149466	-0.159362	-0.0812058	0.301935	0.0228946	0.256747	-0.0228946	-0.0849198	0.0288383	-0.199961	-0.241465	1.03445	0.755414	0.989266	0.709624	0.647599	0.761357	0.532558	0.491054		PKH_133480	2.88575
PKH_143400	2.76774	0.428486	0.724273	0.347684	-0.351677	-0.724559	-0.4248	0.516866	0.323957	0.234325	-0.234325	-1.1237	-0.527501	0.779667	0.586758	0.497126	0.0284766	-0.860903	-0.2647		PKH_131560	2.82344	0.123853	0.269572	0.266344	0.115952	-0.0985066	-0.258537	-0.275718	-0.140556	0.402941	0.358212	0.0868156	0.209992	-0.0868156	-0.0984177	-0.231919	-0.376439	0.722126	0.677397	0.406001	0.529177	0.232369	0.220767	0.087266	-0.057254		PKH_130930	2.88495
PKH_111290	2.76715	0.249924	0.422806	0.203177	-0.205071	-0.422942	-0.248176	0.238852	0.226669	0.000278906	-0.000278906	-0.822014	-0.248822	0.783263	0.77108	0.54469	0.544132	-0.277603	0.29559		PKH_010700	2.82153	0.248962	0.543666	0.537978	0.23504	-0.197766	-0.521299	-0.556798	-0.284649	0.487753	0.551688	0.380874	0.108792	-0.108792	-0.355574	-0.727493	-0.492708	-0.136335	-0.0724	-0.243214	-0.515296	-0.73288	-0.979662	-1.35158	-1.1168		PKH_110840	2.88495
PKH_120040	2.7635	0.604471	1.02798	0.497169	-0.495189	-1.02784	-0.6063	0.656586	0.799568	0.75133	-0.74389	-0.953211	-0.656586	1.51895	1.66193	1.61369	0.118474	-0.0908467	0.205778		PKH_081560	2.82035	0.427956	0.936454	0.92753	0.406117	-0.339689	-0.897806	-0.959856	-0.491555	0.618342	0.609741	0.545544	0.359243	-0.359243	-1.11548	-1.23154	-0.762997	0.0746482	0.0660479	0.0018505	-0.18445	-0.902937	-1.65918	-1.77523	-1.30669		PKH_122040	2.88455
PKH_121910	2.76013	0.181931	0.310908	0.151254	-0.148815	-0.310733	-0.184183	0.321248	0.31191	0.0485403	-0.0485403	-0.243132	-0.324319	0.413798	0.40446	0.141091	0.0440098	-0.150582	-0.231769		PKH_140380	2.82029	0.203295	0.444897	0.44068	0.192973	-0.161358	-0.426533	-0.456036	-0.233564	1.0782	0.139337	0.00279373	0.00602317	-0.00279373	-0.232238	-0.698573	-1.02383	1.11537	0.176504	0.0399611	0.0431905	0.0343736	-0.195071	-0.661405	-0.98666		PKH_144910	2.88434
PKH_091590	2.75953	0.626838	1.07216	0.522144	-0.5126	-1.07147	-0.635649	0.828525	0.363624	0.187462	-0.187462	-1.83568	-0.880235	1.22445	0.759546	0.583384	0.20846	-1.43975	-0.484312		PKH_093120	2.81815	0.140005	0.307536	0.305143	0.13415	-0.110966	-0.29477	-0.315703	-0.162201	0.324444	0.231104	0.0364816	0.0477402	-0.0364816	-0.273291	-0.561143	-0.335679	0.812029	0.718689	0.524066	0.535325	0.451103	0.214294	-0.0735581	0.151906		PKH_122210	2.88411
PKH_050550	2.7595	0.312486	0.534505	0.260318	-0.255534	-0.534162	-0.316903	0.44078	0.0222241	0.0697651	-0.0222241	-1.10993	-0.428218	0.993243	0.574687	0.622228	0.530239	-0.557464	0.124245		PKH_114470	2.81801	0.133271	0.292812	0.290565	0.127772	-0.10562	-0.280653	-0.300617	-0.15448	0.364018	0.570569	-0.0267748	0.0267748	0.281236	-0.265358	-0.340022	-0.325661	0.352895	0.559446	-0.0378978	0.0156517	0.270113	-0.276481	-0.351145	-0.336784		PKH_070530	2.8819
PKH_123620	2.75754	0.212114	0.363852	0.177809	-0.173302	-0.363529	-0.216275	0.406167	0.320369	0.0503088	-0.0503088	-0.297068	-0.414209	0.992258	0.90646	0.6364	0.535782	0.289023	0.171882		PKH_114230	2.81707	0.122627	0.26987	0.268	0.118052	-0.0971235	-0.258635	-0.277243	-0.142665	0.204536	0.252192	0.0120779	0.0845294	-0.0120779	-0.115593	-0.738168	-0.0348071	0.723425	0.77108	0.530966	0.603417	0.50681	0.403295	-0.21928	0.484081		PKH_050480	2.8816
PKH_125830	2.757	0.296862	0.509631	0.249285	-0.242483	-0.509143	-0.303142	0.38145	0.408931	0.149623	-0.149623	-0.596697	-0.398668	1.1591	1.18658	0.927268	0.628022	0.180948	0.378977		PKH_100710	2.81686	0.15036	0.331026	0.328789	0.144886	-0.119071	-0.317238	-0.34012	-0.175075	0.305569	0.0814385	-0.169317	0.109905	0.00117057	-0.260896	-1.19352	-0.00117057	-0.4254	-0.64953	-0.900285	-0.621063	-0.729798	-0.991864	-1.92449	-0.732139		PKH_060440	2.88148
PKH_102350	2.75606	0.386131	0.663783	0.325215	-0.315265	-0.66307	-0.395316	0.558222	0.231562	0.0758784	-0.0758784	-1.11095	-0.597193	0.609783	0.283122	0.127439	-0.024318	-1.05939	-0.545632		PKH_060380	2.81603	0.152665	0.336589	0.334537	0.147643	-0.120829	-0.322539	-0.346036	-0.178337	0.534973	0.265479	-0.0320072	0.106928	0.0320072	-0.416781	-0.360728	-0.609921	0.126275	-0.14322	-0.440705	-0.301771	-0.376691	-0.825479	-0.769426	-1.01862		PKH_073350	2.88136
PKH_113480	2.75541	0.230091	0.395917	0.194195	-0.187807	-0.395459	-0.235988	0.256244	0.195228	0.150535	-0.150535	-0.595354	-0.277516	0.039219	-0.0217967	-0.0664896	-0.36756	-0.812379	-0.494541		PKH_092300	2.81554	0.312648	0.689906	0.68597	0.303013	-0.247368	-0.661071	-0.70951	-0.365923	0.317783	0.662827	0.451059	0.265	-0.265	-0.877809	-0.62968	-0.633873	0.19028	0.535325	0.323557	0.137498	-0.392502	-1.00531	-0.757183	-0.761375		PKH_101820	2.88111
PKH_031740	2.7535	0.128515	0.221753	0.109128	-0.104806	-0.221443	-0.132504	-0.0647048	0.288672	0.0329945	-0.0329945	-0.448888	0.0528328	-0.0908467	0.26253	0.00685256	-0.0591364	-0.47503	0.0266909		PKH_040190	2.815	0.0838656	0.185238	0.184261	0.0814737	-0.0663306	-0.177485	-0.190573	-0.0983639	0.36805	0.111412	0.142122	0.0510539	-0.0510539	-0.0843945	-0.145522	-0.364853	-0.17341	-0.430048	-0.399338	-0.490406	-0.592514	-0.625854	-0.686982	-0.906313		PKH_112670	2.88085
PKH_112190	2.75004	0.22686	0.393432	0.194763	-0.184714	-0.392712	-0.236137	0.199128	0.34291	0.143896	-0.143896	-0.512092	-0.222098	0.141091	0.284872	0.0858588	-0.201934	-0.570129	-0.280136		PKH_060910	2.81475	0.121472	0.268418	0.267054	0.118135	-0.0960581	-0.257176	-0.276195	-0.142608	0.226219	0.247673	0.139581	0.170914	-0.228177	-0.274918	-0.139581	-0.430242	-0.637163	-0.615709	-0.7238	-0.692468	-1.09156	-1.1383	-1.00296	-1.29362		PKH_101770	2.88033
PKH_102900	2.7497	0.132708	0.230266	0.114057	-0.108036	-0.229834	-0.138267	0.405935	0.0683656	0.225142	-0.119225	-0.0683656	-0.313884	0.679233	0.341663	0.49844	0.154073	0.204932	-0.0405866		PKH_132840	2.81467	0.162172	0.358407	0.35661	0.157775	-0.128236	-0.343392	-0.368814	-0.190454	0.488682	0.0998003	0.262563	0.11931	-0.0998003	-0.352606	-0.45913	-0.433677	0.214931	-0.17395	-0.0111871	-0.154441	-0.373551	-0.626357	-0.73288	-0.707427		PKH_102200	2.88019
PKH_132410	2.74939	0.188622	0.327434	0.162273	-0.153533	-0.326808	-0.196692	0.28091	0.256293	0.0693851	-0.0693851	-0.368159	-0.300085	0.410749	0.386131	0.199224	0.0604535	-0.23832	-0.170247		PKH_031450	2.8115	0.173447	0.385479	0.384522	0.171104	-0.136855	-0.369196	-0.397545	-0.206238	0.704859	0.120815	0.0181796	0.266054	-0.0181796	-0.130032	-0.973034	-0.255056	-0.421267	-1.00531	-1.10795	-0.860071	-1.14431	-1.25616	-2.09916	-1.38118		PKH_140280	2.87985
PKH_122010	2.74893	0.492418	0.855381	0.424254	-0.400728	-0.853695	-0.514138	0.749867	0.394626	0.130852	-0.130852	-1.25795	-0.814295	0.863508	0.508267	0.244493	-0.0172108	-1.14431	-0.700654		PKH_091260	2.81138	0.180613	0.401489	0.400529	0.178264	-0.142498	-0.384525	-0.41409	-0.214857	-0.00491033	0.488595	0.42442	0.235918	-0.0681712	-0.519008	-0.377618	0.00491033	-0.825479	-0.331974	-0.396149	-0.58465	-0.88874	-1.33958	-1.19819	-0.815658		PKH_092850	2.87904
PKH_132910	2.74715	0.208183	0.36258	0.180377	-0.169278	-0.361785	-0.21843	0.412417	0.411094	0.0332158	-0.198471	-0.0332158	-0.586401	1.12732	1.126	0.748118	0.516431	0.681686	0.128501		PKH_100750	2.8109	0.0705299	0.156917	0.156602	0.0697597	-0.055627	-0.150278	-0.161896	-0.0840607	-0.0418004	0.253691	0.216569	0.0418004	-0.163495	-0.211848	0.108152	-0.247655	-0.297054	-0.00156251	-0.0386847	-0.213453	-0.418748	-0.467102	-0.147102	-0.502908		PKH_080190	2.87902
PKH_120220	2.74465	0.352957	0.617003	0.308257	-0.286659	-0.615456	-0.372897	0.431952	0.496558	0.257059	-0.257059	-0.667113	-0.476921	0.15169	0.216296	-0.0232026	-0.537321	-0.947375	-0.757183		PKH_091220	2.80888	0.0442127	0.098721	0.0986828	0.0441192	-0.0348217	-0.0945225	-0.101997	-0.0531143	0.00690041	0.203292	0.255399	-0.160835	0.0670731	-0.00690041	-0.0609397	-0.0711644	0.0102199	0.206611	0.258719	-0.157516	0.0703926	-0.00358087	-0.0576201	-0.0678448		PKH_011100	2.87862
PKH_051340	2.74412	0.0415377	0.0726683	0.0363376	-0.033727	-0.0724812	-0.0439478	0.172639	0.00702664	0.104382	-0.0176491	-0.00702664	-0.0928482	0.818619	0.653007	0.750362	0.628331	0.638953	0.553132		PKH_021000	2.80867	0.0819022	0.182945	0.182905	0.0818044	-0.0644962	-0.175161	-0.189043	-0.0984733	-0.033666	0.473486	0.140226	0.146295	-0.0228437	-0.185478	0.0228437	-0.0975501	0.0971893	0.604342	0.271081	0.27715	0.108012	-0.0546232	0.153699	0.0333052		PKH_110850	2.87847
PKH_123910	2.74378	0.253124	0.443056	0.221678	-0.205493	-0.441896	-0.268066	0.301212	0.504951	0.228324	-0.228324	-0.302516	-0.327382	1.35409	1.55783	1.2812	0.824554	0.750362	0.725497		PKH_082730	2.80824	0.086684	0.193774	0.193798	0.0867422	-0.0682415	-0.18552	-0.200292	-0.104397	0.0614635	0.166953	0.323443	-0.296187	-0.0614635	-0.500802	0.334523	-0.720737	0.0637905	0.16928	0.32577	-0.29386	-0.0591364	-0.498475	0.33685	-0.718409		PKH_011320	2.87516
PKH_100710	2.74369	0.493171	0.863332	0.432022	-0.400354	-0.861063	-0.522407	0.886263	0.561118	0.096709	-0.096709	-0.984742	-0.956154	0.500968	0.175823	-0.288586	-0.482004	-1.37004	-1.34145		PKH_010120	2.80583	0.0120903	0.0271437	0.0271994	0.0122265	-0.00950187	-0.0259802	-0.0281036	-0.0146989	-0.0701323	0.169035	0.298811	0.032512	-0.0637908	-0.032512	0.401733	-0.0781199	-1.68463	-1.44546	-1.31569	-1.58199	-1.67829	-1.64701	-1.21276	-1.69262		PKH_114240	2.87491
PKH_133780	2.74066	0.0281597	0.0495178	0.0249063	-0.0228269	-0.0493688	-0.0300794	0.132263	0.0972432	-0.0972432	-0.15713	0.269517	-0.376431	-0.187698	-0.222718	-0.417204	-0.477091	-0.0504435	-0.696392		PKH_133490	2.80569	0.13954	0.313358	0.314036	0.141199	-0.109655	-0.299921	-0.324472	-0.169741	0.536285	0.251189	0.0472548	0.00746768	-0.0389122	-0.00746768	-0.673869	-0.456638	1.31208	1.02698	0.82305	0.783263	0.736883	0.768328	0.101927	0.319157		PKH_020750	2.87435
PKH_123680	2.73935	0.0218996	0.0385844	0.0194496	-0.0177412	-0.038462	-0.0234767	0.0721678	0.035623	-0.0739605	-0.035623	0.0443087	-0.180681	0.143942	0.107397	-0.0021865	0.036151	0.116083	-0.108907		PKH_061070	2.80529	0.234315	0.52657	0.527879	0.237517	-0.18408	-0.503967	-0.545397	-0.285477	0.224426	0.771735	0.654062	0.14756	-0.14756	-0.235272	-0.495459	-0.278238	0.334259	0.881568	0.763894	0.257392	-0.0377267	-0.125439	-0.385627	-0.168405		PKH_122240	2.87409
PKH_090410	2.73916	0.179599	0.316523	0.159604	-0.145483	-0.315511	-0.192636	-0.201219	0.241518	0.176606	-0.168937	-0.808216	0.168937	0.536304	0.979041	0.914129	0.568586	-0.070693	0.90646		PKH_122990	2.80523	0.0970659	0.21816	0.218713	0.0984207	-0.0762523	-0.208793	-0.22597	-0.11829	0.403992	0.0946654	-0.310225	0.0177358	0.0763049	-0.0177358	-0.965455	-0.15946	0.693818	0.384492	-0.0203988	0.307562	0.366131	0.272091	-0.675629	0.130367		PKH_010730	2.87272
PKH_123100	2.73808	0.321146	0.566898	0.286373	-0.260006	-0.565009	-0.345488	0.55577	0.366496	0.0830455	-0.0830455	-0.65356	-0.612466	0.56458	0.375307	0.0918558	-0.0742352	-0.64475	-0.603655		PKH_020720	2.80511	0.0124984	0.0280966	0.0281706	0.0126793	-0.0098176	-0.02689	-0.0291048	-0.0152383	-0.104143	0.136987	0.103431	0.0519379	-0.180734	-0.0519379	0.276203	-0.167358	-0.443255	-0.202125	-0.235681	-0.287174	-0.519846	-0.39105	-0.0629089	-0.50647		PKH_020820	2.8723
PKH_143340	2.736	0.800565	1.41758	0.718592	-0.6475	-1.41249	-0.866198	0.856723	1.30431	0.761775	-0.761775	-1.34212	-0.992805	0.966971	1.41456	0.872023	-0.651526	-1.23187	-0.882556		PKH_011530	2.80509	0.202057	0.454247	0.455451	0.205004	-0.158714	-0.434738	-0.470555	-0.246375	0.187541	0.440424	0.137021	0.0467402	-0.0467402	-0.391881	-0.972526	-0.190561	0.257131	0.510014	0.206611	0.11633	0.0228497	-0.322291	-0.902937	-0.120971		PKH_131170	2.87135
PKH_142710	2.73573	0.489251	0.866678	0.439527	-0.395657	-0.863534	-0.529753	0.701422	0.61877	0.246842	-0.246842	-0.996016	-0.793464	1.22291	1.14026	0.768328	0.274643	-0.47453	-0.271979		PKH_091680	2.80389	0.0588025	0.132481	0.13296	0.0599741	-0.0461495	-0.126774	-0.137352	-0.0720384	0.160452	0.355331	-0.0446147	0.166885	-0.0915095	0.000882653	-0.000882653	-0.27466	0.297487	0.492366	0.0924202	0.30392	0.0455254	0.137918	0.136152	-0.137626		PKH_141020	2.86982
PKH_061820	2.73215	0.100904	0.17971	0.0916825	-0.0814579	-0.178977	-0.110344	-0.156267	0.295237	0.252824	-0.234673	-0.220188	0.156267	-0.280136	0.171368	0.128955	-0.358542	-0.344057	0.0323985		PKH_052590	2.80363	0.20313	0.457867	0.459618	0.207415	-0.159391	-0.438129	-0.474787	-0.24911	0.176638	0.355419	0.195169	0.135772	-0.135772	-0.549277	-0.76338	-0.273302	-1.14598	-0.967203	-1.12745	-1.18685	-1.45839	-1.8719	-2.086	-1.59592		PKH_051020	2.86941
PKH_146760	2.73158	0.147934	0.263696	0.134656	-0.119391	-0.262602	-0.162027	0.205083	0.125479	0.0440812	-0.0440812	-0.401077	-0.2404	0.487543	0.407939	0.326541	0.238378	-0.118617	0.0420599		PKH_141370	2.80343	0.197749	0.445895	0.447669	0.202092	-0.155147	-0.426663	-0.462434	-0.242695	0.32062	0.571172	0.635347	0.110037	-0.181162	-0.293669	-0.110037	-0.533224	1.13383	1.38438	1.44856	0.923246	0.632047	0.51954	0.703172	0.279985		PKH_040110	2.86733
PKH_143360	2.73106	0.203198	0.362491	0.185267	-0.16395	-0.360964	-0.222879	0.366789	0.18032	0.0871313	-0.405328	-0.0871313	-0.716154	0.315424	0.128955	0.0357662	-0.456693	-0.138496	-0.767519		PKH_142730	2.80218	0.141848	0.320572	0.322169	0.145758	-0.111189	-0.306701	-0.33275	-0.174945	0.624904	-0.0301704	-0.339752	0.0360611	0.0301704	0.0431002	-1.53274	-0.152494	0.889713	0.234639	-0.0749429	0.30087	0.29498	0.307909	-1.26793	0.112316		PKH_091180	2.8667
PKH_010240	2.73092	0.343848	0.613522	0.313635	-0.277414	-0.610927	-0.377288	0.377136	0.707607	0.167478	-0.167478	-0.582055	-0.443168	-0.662852	-0.332381	-0.87251	-1.20747	-1.62204	-1.48316		PKH_061360	2.80185	0.229384	0.518714	0.521438	0.236051	-0.179762	-0.496251	-0.538545	-0.283276	0.559713	0.211623	0.307022	0.168146	-0.168146	-0.541935	-0.735114	-0.580328	1.45245	1.10436	1.19976	1.06088	0.72459	0.3508	0.157622	0.312408		PKH_091980	2.86564
PKH_052420	2.7303	0.745136	1.33078	0.681001	-0.600985	-1.32505	-0.819009	1.15106	0.874338	0.174085	-0.174085	-1.69694	-1.32201	0.0346495	-0.242072	-0.942325	-1.2905	-2.81335	-2.43842		PKH_021080	2.80173	0.0910139	0.205858	0.206958	0.0937081	-0.0713189	-0.19694	-0.213745	-0.11245	0.351254	0.0803241	0.169819	0.109111	-0.0803241	-0.0830827	-0.276817	-0.260975	-0.19664	-0.46757	-0.378076	-0.438784	-0.628218	-0.630977	-0.824711	-0.808869		PKH_092620	2.86493
PKH_143110	2.72987	0.16542	0.295625	0.151388	-0.13339	-0.294336	-0.182036	0.402807	0.284889	0.0656062	-0.0906903	-0.0656062	-0.456554	0.490404	0.372486	0.153203	-0.00309351	0.0219906	-0.368957		PKH_010200	2.80141	0.157162	0.355685	0.35768	0.162046	-0.123124	-0.340264	-0.369397	-0.194426	0.268662	0.460782	0.615577	0.01966	-0.119056	-0.208575	-0.01966	-0.455693	-0.128005	0.0641155	0.21891	-0.377007	-0.515723	-0.605242	-0.416327	-0.85236		PKH_081980	2.86477
PKH_146330	2.72786	0.146838	0.263215	0.135237	-0.118288	-0.262001	-0.162486	0.217894	0.175054	0.216301	-0.211765	-0.175054	-0.2457	0.921211	0.878371	0.919618	0.491552	0.528263	0.457617		PKH_070530	2.80089	0.080516	0.182392	0.183491	0.083205	-0.0630543	-0.174474	-0.189491	-0.0998086	-0.0154053	0.282316	0.405814	0.126154	-0.184207	-0.0626641	0.0154053	-0.0597321	-0.500101	-0.20238	-0.0788817	-0.358542	-0.668903	-0.54736	-0.469291	-0.544428		PKH_101300	2.86429
PKH_011730	2.72394	0.625894	1.12866	0.583634	-0.503202	-1.12289	-0.70015	0.764018	0.785156	0.268771	-0.268771	-1.51271	-0.933589	1.57961	1.60074	1.08436	0.546815	-0.697123	-0.118002		PKH_020310	2.80054	0.144164	0.326785	0.328848	0.149211	-0.112869	-0.312586	-0.339589	-0.178958	0.791534	0.289243	-0.129598	0.0711334	0.185087	-0.0711334	-0.707558	-0.544523	0.123292	-0.378999	-0.79784	-0.597109	-0.483155	-0.739375	-1.3758	-1.21276		PKH_041370	2.86244
PKH_140930	2.72348	0.14125	0.254888	0.131903	-0.113535	-0.253572	-0.158207	0.111627	0.29258	0.0682774	-0.0682774	-0.292741	-0.146567	0.27176	0.452713	0.228411	0.0918558	-0.132608	0.0135658		PKH_145860	2.80052	0.101641	0.230405	0.231863	0.105209	-0.0795759	-0.220393	-0.239436	-0.126183	0.0158715	0.263469	0.133945	0.0403877	-0.0158715	-0.275413	-0.368048	-0.067932	1.16057	1.40817	1.27864	1.18508	1.12882	0.869284	0.776648	1.07676		PKH_021160	2.85942
PKH_051290	2.72194	0.60175	1.08843	0.564665	-0.483301	-1.0826	-0.676867	0.798276	1.0608	0.417869	-0.417869	-0.935955	-0.95019	-0.123432	0.139087	-0.50384	-1.33958	-1.85766	-1.8719		PKH_143470	2.80023	0.0662753	0.150314	0.151299	0.0686867	-0.0518771	-0.143777	-0.156236	-0.0823691	-0.0419133	0.309054	0.0609565	0.0651889	0.0113231	-0.158774	-0.183163	-0.0113231	-0.00237067	0.348597	0.100499	0.104732	0.0508657	-0.119231	-0.14362	0.0282195		PKH_080310	2.85937
PKH_125230	2.72129	0.494247	0.894867	0.464741	-0.396826	-0.890001	-0.556947	0.69074	0.363585	0.0333492	-0.0333492	-1.51886	-0.846253	1.36304	1.03589	0.705652	0.638953	-0.846557	-0.17395		PKH_146200	2.79894	0.0932014	0.211884	0.213494	0.0971416	-0.0728845	-0.20264	-0.22043	-0.116426	0.228276	0.0901804	0.0513624	-0.0207299	0.0207299	-0.14793	-0.556439	-0.141377	0.817329	0.679233	0.640415	0.568323	0.609783	0.441123	0.0326138	0.447676		PKH_020390	2.85912
PKH_082910	2.72067	0.168879	0.306057	0.159109	-0.135548	-0.304369	-0.19063	-0.18726	0.108798	0.190584	-0.108798	-0.941153	0.203393	0.466719	0.762777	0.844563	0.54518	-0.287174	0.857372		PKH_123670	2.79603	0.159246	0.363978	0.367601	0.168112	-0.124264	-0.34798	-0.379426	-0.201227	0.259222	0.163407	0.42008	0.0240596	-0.197375	-0.618642	-0.0240596	-0.663825	-1.51537	-1.61119	-1.35451	-1.75053	-1.97197	-2.39323	-1.79865	-2.43842		PKH_112270	2.85774
PKH_070530	2.71952	0.194869	0.353784	0.184265	-0.156316	-0.351782	-0.220672	0.266621	0.209253	0.113979	-0.113979	-0.446859	-0.325198	-0.282697	-0.340065	-0.435338	-0.663296	-0.996177	-0.874516		PKH_040395	2.79585	0.113265	0.258966	0.26158	0.119662	-0.0883722	-0.247578	-0.269989	-0.143223	0.377159	0.153793	0.0882401	0.137297	-0.0882401	-0.1469	-0.417634	-0.321501	1.11724	0.893877	0.828325	0.877382	0.651844	0.593185	0.322451	0.418583		PKH_090390	2.85709
PKH_100400	2.71818	0.449581	0.817887	0.42691	-0.360387	-0.81312	-0.510996	0.697515	0.472343	0.218575	-0.218575	-0.990337	-0.835855	0.835493	0.610321	0.356553	-0.0805975	-0.85236	-0.697877		PKH_123870	2.79519	0.156325	0.357855	0.361659	0.165634	-0.121908	-0.342092	-0.37326	-0.198189	0.0227535	0.45388	0.509706	0.26236	-0.158944	-0.481679	-0.0227535	-0.177099	0.109297	0.540424	0.59625	0.348904	-0.0724	-0.395135	0.0637905	-0.0905546		PKH_041430	2.85654
PKH_133500	2.71797	0.297409	0.541227	0.282599	-0.238379	-0.538059	-0.338233	0.509262	0.360869	0.142389	-0.142389	-0.554795	-0.597792	1.07058	0.922187	0.703707	0.418929	0.00652266	-0.0364737		PKH_094350	2.79436	0.167792	0.384701	0.389049	0.178436	-0.130769	-0.36772	-0.401494	-0.21343	0.0902269	0.394432	0.312273	0.121637	-0.0923967	-0.340228	-0.62691	-0.0902269	0.34818	0.652386	0.570226	0.37959	0.165557	-0.0822741	-0.368957	0.167727		PKH_126550	2.85609
PKH_061980	2.71617	0.0850278	0.155164	0.0812543	-0.0680876	-0.154221	-0.0971835	0.0315976	0.0809489	-0.0260659	-0.359991	0.0260659	-0.431458	-0.295393	-0.246042	-0.353057	-0.686982	-0.300925	-0.758449		PKH_114650	2.79402	0.1599	0.366837	0.371085	0.170296	-0.124586	-0.350631	-0.382941	-0.203664	0.294995	0.240205	0.157892	0.0275109	-0.295018	-0.617895	-0.0275109	-0.93296	-0.478972	-0.533762	-0.616075	-0.746456	-1.06899	-1.39186	-0.801478	-1.70693		PKH_050950	2.85312
PKH_144230	2.71609	0.327163	0.597097	0.312718	-0.261971	-0.59346	-0.374013	0.451261	0.577503	0.126666	-0.126666	-0.592544	-0.548127	0.731129	0.857372	0.406535	0.153203	-0.312675	-0.268258		PKH_062250	2.79359	0.0492374	0.113047	0.114395	0.0525356	-0.0383511	-0.108048	-0.118044	-0.0628178	0.0102108	-0.00168357	0.303402	0.122443	-0.188441	-0.0822125	-0.0393865	0.00168357	0.390871	0.378977	0.684063	0.503104	0.19222	0.298448	0.341274	0.382344		PKH_051890	2.85292
PKH_111690	2.7138	0.343195	0.628581	0.330427	-0.274478	-0.624572	-0.394847	0.652317	0.385361	0.00472949	-0.00472949	-0.753903	-0.767135	1.33051	1.06355	0.682921	0.673462	-0.0757118	-0.0889431		PKH_101670	2.79195	0.0835599	0.19244	0.194991	0.0898033	-0.0650038	-0.183894	-0.201177	-0.107303	-0.0453804	0.262819	0.353204	0.0453804	-0.179029	-0.277754	0.156994	-0.272913	-1.16433	-0.85613	-0.765745	-1.07357	-1.29798	-1.3967	-0.961955	-1.39186		PKH_094160	2.85242
PKH_133980	2.71232	0.433381	0.795585	0.41921	-0.346336	-0.790363	-0.500659	0.75997	0.543908	0.136581	-0.136581	-0.848924	-0.905533	1.03589	0.819826	0.412499	0.139337	-0.573005	-0.629614		PKH_052600	2.79129	0.201331	0.464244	0.470648	0.217003	-0.156542	-0.443593	-0.485545	-0.259217	0.724344	0.295359	-0.00228543	0.172456	0.00228543	-0.211337	-1.05	-0.48526	0.544132	0.115148	-0.182497	-0.00775553	-0.177926	-0.391548	-1.23021	-0.665472		PKH_121660	2.8505
PKH_051981	2.70935	0.140091	0.258361	0.136783	-0.111777	-0.256569	-0.163176	0.247594	0.0769811	-0.0769811	0.120705	-0.531376	-0.262787	0.794947	0.624334	0.470371	0.668057	0.0159768	0.284565		PKH_081190	2.79096	0.249105	0.574755	0.582835	0.26888	-0.19364	-0.549168	-0.601263	-0.321141	0.490639	0.500992	0.427775	0.0387031	-0.0387031	-0.0980302	-1.35683	-0.189258	1.16877	1.17912	1.10591	0.716833	0.639427	0.5801	-0.678697	0.488873		PKH_134500	2.84935
PKH_091240	2.70833	0.150912	0.27876	0.147822	-0.120346	-0.276791	-0.176279	0.226014	0.27111	0.0131262	-0.0131262	-0.296572	-0.278856	0.999348	1.04444	0.78646	0.760208	0.476762	0.494478		PKH_124670	2.79084	0.0811654	0.187314	0.189966	0.0876553	-0.0630875	-0.178972	-0.195969	-0.104687	-0.0446523	0.274888	0.235918	0.124585	-0.0923748	-0.127672	-0.220923	0.0446523	0.217869	0.53741	0.49844	0.387107	0.170147	0.134849	0.0415992	0.307174		PKH_062200	2.84794
PKH_130150	2.70759	0.375536	0.694486	0.368713	-0.299354	-0.689516	-0.439569	0.550106	0.37376	0.0798058	-0.0798058	-1.00164	-0.696342	1.60074	1.4244	1.13044	0.970831	0.0489986	0.354295		PKH_070760	2.79068	0.117978	0.272352	0.276243	0.127501	-0.0916899	-0.260219	-0.284969	-0.152264	-0.2688	0.170272	0.701957	0.188233	-0.170272	-0.384089	-0.242046	0.365899	0.125509	0.56458	1.09627	0.582542	0.224037	0.0102199	0.152262	0.760208		PKH_061190	2.84792
PKH_082290	2.70751	0.137452	0.254224	0.134988	-0.109563	-0.252402	-0.160924	0.289476	0.177036	-0.0363596	0.0363596	-0.28753	-0.340353	0.516431	0.403991	0.190596	0.263315	-0.0605747	-0.113398		PKH_061790	2.79034	0.0988757	0.228401	0.231728	0.107017	-0.0768236	-0.218217	-0.239039	-0.127784	0.205532	0.211355	0.127082	0.0168625	-0.11858	-0.0168625	-0.470472	-0.225697	0.0373674	0.0431905	-0.041083	-0.151302	-0.286745	-0.185027	-0.638637	-0.393862		PKH_020220	2.84736
PKH_143670	2.70453	0.428891	0.796964	0.425179	-0.34132	-0.790955	-0.50631	0.478279	0.336128	0.133431	-0.133431	-1.37254	-0.661408	0.596826	0.454674	0.251978	-0.0148845	-1.25399	-0.542861		PKH_114450	2.78939	0.1767	0.408903	0.415174	0.192048	-0.137191	-0.390627	-0.42823	-0.229221	0.546472	0.030627	0.224307	0.237888	-0.141202	-0.0363393	-1.22865	-0.030627	-0.0654036	-0.581248	-0.387568	-0.373988	-0.753077	-0.648214	-1.84052	-0.642502		PKH_121330	2.84684
PKH_101860	2.69986	0.0785751	0.147085	0.0790492	-0.0623718	-0.14589	-0.0939719	0.127644	0.0746239	0.0865627	-0.144217	-0.0746239	-0.215705	0.174632	0.121612	0.133551	-0.0972294	-0.0276359	-0.168717		PKH_146850	2.78937	0.175421	0.405954	0.412186	0.190671	-0.136195	-0.387809	-0.425146	-0.227576	0.984835	0.351269	-0.129346	0.129346	0.266128	-0.22624	-0.700684	-0.734497	1.31614	0.682573	0.201958	0.46065	0.597432	0.105064	-0.36938	-0.403193		PKH_126840	2.84535
PKH_113830	2.69967	0.27978	0.523881	0.281639	-0.222061	-0.519612	-0.334783	0.485979	0.402638	0.128311	-0.128311	-0.48183	-0.601105	0.370155	0.286814	0.0124862	-0.244135	-0.597655	-0.716929		PKH_112770	2.78794	0.172087	0.399313	0.405906	0.188223	-0.133459	-0.381401	-0.418606	-0.224519	0.362196	0.213829	0.397356	0.1405	-0.1405	-0.227925	-0.679494	-0.233542	0.0467142	-0.101653	0.0818733	-0.174982	-0.455982	-0.543407	-0.994977	-0.549024		PKH_110280	2.84511
PKH_121220	2.69957	0.100713	0.188611	0.101412	-0.0799319	-0.187071	-0.120544	0.162918	0.0944943	0.0982325	-0.0944943	-0.190896	-0.202319	0.0431905	-0.0252334	-0.0214952	-0.214222	-0.310624	-0.322047		PKH_101230	2.78684	0.150598	0.350182	0.35628	0.165522	-0.116693	-0.33443	-0.367385	-0.197347	0.658738	0.218121	0.0615256	0.185923	-0.0615256	-0.213499	-0.464328	-0.615013	1.37534	0.934724	0.778128	0.902526	0.655077	0.503104	0.252275	0.10159		PKH_141920	2.84499
PKH_125070	2.6988	0.459428	0.861451	0.463749	-0.364472	-0.854337	-0.551081	0.73695	0.683277	0.12663	-0.12663	-0.922711	-0.931238	1.23727	1.1836	0.626949	0.373689	-0.422392	-0.430919		PKH_030560	2.78566	0.113532	0.264588	0.26945	0.125432	-0.0878905	-0.252651	-0.277814	-0.149476	0.299115	-0.149774	-0.0133533	0.0494355	0.0133533	-0.141699	-1.18871	0.134696	0.247864	-0.201025	-0.0646044	-0.00181563	-0.0378978	-0.19295	-1.23996	0.0834449		PKH_101250	2.84457
PKH_113780	2.6974	0.18341	0.344665	0.185951	-0.145389	-0.341758	-0.220857	0.332353	0.2243	0.14641	-0.14641	-0.281131	-0.4108	0.530239	0.422185	0.344296	0.051476	-0.083245	-0.212914		PKH_011660	2.78485	0.176862	0.412809	0.420665	0.196091	-0.13683	-0.394148	-0.433686	-0.233599	0.217585	0.52773	0.281662	0.103184	-0.22134	-0.494758	-0.103184	-0.720494	0.607583	0.917728	0.67166	0.493183	0.168659	-0.10476	0.286814	-0.330495		PKH_143830	2.84155
PKH_093850	2.69694	0.0327659	0.0616193	0.0332687	-0.0259668	-0.0610961	-0.039507	-0.128509	0.0545357	-0.0499489	0.0499489	-0.327091	0.108408	0.477907	0.660951	0.556467	0.656365	0.279325	0.714823		PKH_132240	2.78449	0.0687127	0.16049	0.163591	0.076303	-0.0531448	-0.153228	-0.168648	-0.0908848	-0.0546196	0.138555	0.140105	0.0901855	-0.101069	-0.155981	-0.316589	0.0546196	-0.202727	-0.0095522	-0.00800214	-0.057922	-0.249176	-0.304089	-0.464697	-0.093488		PKH_133950	2.84151
PKH_127040	2.69667	0.533549	1.00381	0.542191	-0.422772	-0.995256	-0.643798	0.547613	0.612784	0.419178	-0.419178	-1.35207	-0.791606	1.30069	1.36586	1.17225	0.3339	-0.598988	-0.0385288		PKH_113670	2.78286	0.147276	0.345061	0.35219	0.164722	-0.11376	-0.329386	-0.363016	-0.196068	0.0744386	0.511127	0.00744117	0.214888	-0.00744117	-0.35277	-0.614736	-0.0907944	0.0805632	0.517252	0.0135658	0.221012	-0.00131656	-0.346645	-0.608612	-0.0846697		PKH_110530	2.84147
PKH_081720	2.69507	0.0717263	0.13529	0.0732576	-0.0567832	-0.134109	-0.0869358	0.17752	0.0456215	0.0784542	-0.0456215	-0.11057	-0.178252	0.427638	0.295739	0.328571	0.204496	0.139547	0.0718654		PKH_144490	2.78171	0.0597782	0.140369	0.143401	0.0671996	-0.0461316	-0.133974	-0.147791	-0.079949	0.540087	-0.0344674	0.118382	0.198836	-0.00273817	0.00273816	-0.108626	-0.290455	0.334969	-0.239585	-0.0867355	-0.00628131	-0.207856	-0.20238	-0.313743	-0.495573		PKH_020170	2.83841
PKH_100280	2.69404	0.101794	0.192319	0.104305	-0.0805402	-0.190616	-0.123734	0.178037	0.10032	0.0341106	-0.0341106	-0.233615	-0.226277	0.493525	0.415808	0.349598	0.281377	0.0818733	0.0892112		PKH_072280	2.78123	0.0731528	0.171931	0.175712	0.0824065	-0.0564314	-0.164089	-0.181082	-0.0980218	0.0163429	0.141549	-0.267372	-0.0163429	-0.0490996	0.0757107	-1.05177	0.136483	0.0321217	0.157328	-0.251593	-0.000564019	-0.0333208	0.0914896	-1.03599	0.152262		PKH_146850	2.83763
PKH_093450	2.6925	0.212014	0.401544	0.218302	-0.1676	-0.397911	-0.258823	0.270165	0.242136	0.0105771	-0.0105771	-0.630446	-0.375456	0.851749	0.82372	0.592161	0.571007	-0.0488625	0.206128		PKH_125290	2.77938	0.124368	0.293352	0.300249	0.141249	-0.0957955	-0.27991	-0.309365	-0.167886	0.445413	0.131041	0.306482	0.334246	-0.131041	-0.251231	-0.179893	-0.308017	-0.0386847	-0.353057	-0.177616	-0.149851	-0.615138	-0.735328	-0.663991	-0.792115		PKH_020460	2.83737
PKH_020050	2.68627	0.211055	0.403746	0.221621	-0.166245	-0.399778	-0.262178	0.392608	0.271548	0.0785943	-0.38245	-0.0785943	-0.790465	1.19782	1.07676	0.883811	0.422767	0.726622	0.0147516		PKH_051220	2.77748	0.12121	0.286959	0.294154	0.138819	-0.0932175	-0.273748	-0.303024	-0.16487	0.310473	0.218453	0.197031	0.0667474	-0.0667474	-0.352014	-0.177094	-0.493952	-0.429072	-0.521091	-0.542514	-0.672797	-0.806292	-1.09156	-0.916639	-1.2335		PKH_071070	2.83588
PKH_143460	2.68569	0.154372	0.295591	0.162399	-0.121556	-0.292664	-0.192079	0.360439	0.123566	0.268269	-0.123566	-0.22822	-0.299106	1.08144	0.844563	0.989266	0.597432	0.492777	0.421891		PKH_072890	2.77703	0.136226	0.32279	0.331002	0.156325	-0.104726	-0.307913	-0.340968	-0.185627	0.331366	0.281234	0.198077	0.148853	-0.179072	-0.352693	-0.148853	-0.593122	-0.645371	-0.695504	-0.77866	-0.827885	-1.15581	-1.32943	-1.12559	-1.56986		PKH_031800	2.83463
PKH_070600	2.68386	0.318642	0.611949	0.337155	-0.250635	-0.605749	-0.398518	0.151211	0.351463	0.155438	-0.151211	-1.14111	-0.329645	-0.332381	-0.132129	-0.328153	-0.634802	-1.62471	-0.813237		PKH_041720	2.77697	0.0871967	0.206638	0.211906	0.100088	-0.0670309	-0.197114	-0.218285	-0.118846	0.126624	0.147372	0.22334	-0.0143689	-0.170213	-0.294928	0.0143689	-0.473721	-0.0415042	-0.0207562	0.0552116	-0.182497	-0.338341	-0.463056	-0.153759	-0.641849		PKH_133620	2.83347
PKH_071560	2.6819	0.097913	0.188639	0.104243	-0.076927	-0.186682	-0.123132	0.224841	0.0781744	0.0742498	-0.143673	-0.0742498	-0.344548	-0.247195	-0.393862	-0.397787	-0.615709	-0.546286	-0.816585		PKH_082310	2.77696	0.151833	0.359822	0.368997	0.17429	-0.116718	-0.343236	-0.380105	-0.206954	0.939219	0.094026	-0.100546	0.152209	0.0779977	-0.0779977	-0.855154	-0.62249	0.988082	0.142888	-0.0516833	0.201071	0.12686	-0.0291354	-0.806292	-0.573627		PKH_070920	2.83341
PKH_144220	2.68074	0.216059	0.417045	0.230869	-0.169633	-0.412657	-0.272592	0.291508	0.0974347	0.00816066	-0.00816066	-0.784319	-0.423639	1.09749	0.903418	0.814144	0.797823	0.0216648	0.382344		PKH_131160	2.7769	0.0580291	0.137536	0.14105	0.066629	-0.0446063	-0.131195	-0.145295	-0.079114	0.674662	-0.211985	-0.340604	0.0709666	0.201275	0.129526	-1.00935	-0.0709666	0.635817	-0.25083	-0.379449	0.0321217	0.162431	0.090681	-1.0482	-0.109811		PKH_101210	2.83283
PKH_114860	2.67931	0.73156	1.41539	0.785243	-0.573877	-1.40024	-0.926696	0.914236	1.09853	0.742921	-0.742921	-1.31598	-1.32122	1.4276	1.6119	1.25629	-0.229555	-0.802617	-0.807856		PKH_114730	2.77531	0.0817542	0.194371	0.199591	0.0945313	-0.0627603	-0.185375	-0.205564	-0.112172	0.309062	-0.0302372	0.162783	0.0288744	0.0964325	-0.136556	-0.531196	-0.0288744	-0.85236	-1.19166	-0.998639	-1.13255	-1.06499	-1.29798	-1.69262	-1.1903		PKH_120120	2.83203
PKH_141690	2.6791	0.171427	0.331781	0.184128	-0.13446	-0.328222	-0.21728	0.253	0.123297	-0.0517236	0.0517236	-0.609184	-0.358547	1.01708	0.887374	0.712354	0.815801	0.154893	0.405531		PKH_112310	2.77522	0.11537	0.274337	0.281723	0.133449	-0.0885603	-0.261637	-0.290151	-0.158347	0.234982	0.358177	0.0768383	0.193461	-0.0768383	-0.211608	-0.306532	-0.298915	0.881568	1.00476	0.723425	0.840047	0.569748	0.434978	0.340054	0.347671		PKH_031840	2.83176
PKH_050010	2.67781	0.387803	0.752156	0.418247	-0.30394	-0.743966	-0.493334	0.720746	0.651272	-0.00479758	0.00479758	-0.738842	-0.940161	0.82305	0.753576	0.0975065	0.107102	-0.636538	-0.837857		PKH_110100	2.77433	0.0818323	0.194928	0.20032	0.0950288	-0.0627691	-0.185885	-0.206294	-0.112718	0.194179	0.149829	0.12982	0.0339539	-0.0339539	-0.266641	-0.113048	-0.338229	1.08144	1.03709	1.01708	0.921211	0.853303	0.620616	0.774209	0.549028		PKH_114650	2.83158
PKH_102990	2.67734	0.341532	0.662919	0.368887	-0.2676	-0.655661	-0.435042	0.145138	0.255815	0.169046	-0.145138	-1.38982	-0.340279	0.397983	0.50866	0.421891	0.107707	-1.13697	-0.0874342		PKH_141700	2.77424	0.0893009	0.212757	0.218657	0.103743	-0.0684926	-0.202884	-0.225175	-0.12305	0.00574207	0.31879	0.42227	-0.00574207	-0.122016	-0.317384	0.253529	-0.38907	0.0530833	0.366131	0.469611	0.0415992	-0.0746744	-0.270043	0.30087	-0.341728		PKH_031200	2.82745
PKH_011070	2.67693	0.141761	0.275344	0.153312	-0.111046	-0.272315	-0.180782	-0.115495	0.278534	0.185172	-0.105836	-0.576574	0.105836	-0.1041	0.289929	0.196567	-0.0944406	-0.565179	0.11723		PKH_141290	2.77275	0.0725781	0.173424	0.178447	0.084873	-0.0555964	-0.165347	-0.183738	-0.100608	0.286506	0.0881889	0.14488	0.182032	-0.0881889	-0.107042	-0.14275	-0.224127	-0.510664	-0.708982	-0.652291	-0.615138	-0.88536	-0.904213	-0.93992	-1.0213		PKH_093040	2.82671
PKH_123020	2.67691	0.168793	0.327859	0.182559	-0.132219	-0.324252	-0.215266	0.0730834	0.147923	0.311727	-0.204434	-0.547085	-0.0730834	0.733331	0.808171	0.971975	0.455813	0.113163	0.587164		PKH_094120	2.77261	0.0568558	0.135894	0.139846	0.0665288	-0.0435475	-0.129562	-0.14399	-0.0788585	0.12838	0.0232159	0.241851	0.130611	-0.0740467	-0.184196	-0.0232159	-0.101121	0.771397	0.666233	0.884868	0.773628	0.56897	0.458821	0.619801	0.541896		PKH_124710	2.82539
PKH_127070	2.6751	0.415136	0.808752	0.451566	-0.32483	-0.799671	-0.53214	0.719979	0.774022	0.361086	-0.361086	-0.433018	-0.953264	1.06661	1.12065	0.707713	-0.0144596	-0.0863912	-0.606637		PKH_060460	2.76796	0.0344949	0.0832116	0.0859512	0.0412	-0.0263155	-0.0792908	-0.0884555	-0.0487457	0.00736287	-0.0779081	0.00606478	0.117442	-0.154406	-0.00606478	-0.407959	0.112542	-0.160522	-0.245793	-0.161821	-0.0504435	-0.322291	-0.17395	-0.575844	-0.0553433		PKH_073060	2.82237
PKH_083530	2.67508	0.229595	0.4473	0.249756	-0.179648	-0.442277	-0.29432	0.543224	0.260074	0.148347	-0.277692	-0.148347	-0.800423	0.505175	0.222026	0.110299	-0.315741	-0.186396	-0.838472		PKH_143180	2.76726	0.0996488	0.240719	0.248785	0.119389	-0.0759735	-0.229358	-0.256015	-0.141215	-0.0859037	0.166821	0.37774	0.0859037	-0.165693	-0.561158	0.110139	-0.274026	0.309984	0.562708	0.773628	0.481791	0.230195	-0.16527	0.506026	0.121862		PKH_101980	2.82011
PKH_100300	2.674	0.00517842	0.0101067	0.00565246	-0.00404922	-0.00999182	-0.00665855	0.0675799	0.00945169	-0.125054	0.075745	-0.00945169	-0.118815	0.313255	0.255126	0.12062	0.32142	0.236223	0.12686		PKH_091410	2.76448	0.337892	0.820815	0.850211	0.409839	-0.256983	-0.781813	-0.874667	-0.484239	0.241397	0.773621	0.556948	0.260533	-0.241397	-1.07035	-0.922134	-0.723287	-0.438784	0.0934399	-0.123233	-0.419648	-0.921578	-1.75053	-1.60231	-1.40347		PKH_134300	2.82008
PKH_061260	2.67098	0.292741	0.574205	0.322608	-0.228481	-0.567461	-0.37964	0.389517	0.265339	0.166894	-0.166894	-0.805708	-0.58087	1.17016	1.04599	0.947541	0.613752	-0.0250617	0.199777		PKH_121310	2.76373	0.175323	0.426542	0.442082	0.213358	-0.133253	-0.406238	-0.454763	-0.252017	0.137323	0.419137	0.21311	0.0274001	-0.0274001	-0.203954	-1.11121	-0.0442642	0.493183	0.774997	0.56897	0.38326	0.32846	0.151906	-0.755355	0.311595		PKH_020520	2.81903
PKH_052620	2.66665	0.249996	0.493902	0.279296	-0.194593	-0.487833	-0.328194	0.349079	0.380585	0.0940181	-0.0940181	-0.571037	-0.514528	-0.535346	-0.50384	-0.790407	-0.978443	-1.45546	-1.39895		PKH_146120	2.76229	0.14469	0.353043	0.366329	0.177206	-0.109829	-0.33618	-0.376781	-0.209198	0.129851	0.452314	0.219928	0.0276961	-0.0276961	-0.384461	-0.390083	-0.374541	0.331815	0.654277	0.421891	0.22966	0.174268	-0.182497	-0.188119	-0.172577		PKH_126920	2.817
PKH_090760	2.66655	0.446254	0.88179	0.498719	-0.347336	-0.870943	-0.586013	0.755244	0.471619	0.284125	-0.284125	-0.957461	-1.05426	0.323161	0.0395361	-0.147959	-0.716208	-1.38954	-1.48634		PKH_113450	2.76119	0.0543844	0.132997	0.138125	0.0669339	-0.04124	-0.126627	-0.142049	-0.0789843	0.101265	0.271435	0.0143724	-0.0759609	-0.0143724	-0.321791	0.266388	-0.584857	0.72459	0.89476	0.637697	0.547364	0.608952	0.301534	0.889713	0.0384683		PKH_140390	2.81679
PKH_081300	2.66627	0.100942	0.199552	0.112909	-0.0785528	-0.19709	-0.132659	0.413936	0.0261125	-0.0261125	-0.117384	0.0511363	-0.617747	1.10737	0.719542	0.667317	0.576046	0.744566	0.0756828		PKH_090360	2.76021	0.0686471	0.168212	0.174835	0.0848556	-0.0520091	-0.160137	-0.179784	-0.100095	0.251859	0.0953306	0.206078	0.0736075	-0.082591	-0.112023	-0.0736075	-0.303964	0.932469	0.77594	0.886688	0.754217	0.598019	0.568586	0.607002	0.376646		PKH_030560	2.81651
PKH_111780	2.66598	0.0459982	0.090979	0.0514997	-0.0357891	-0.0898532	-0.0605024	0.0987269	0.135411	-0.167584	-0.0592299	0.0592299	-0.345816	0.519191	0.555876	0.25288	0.361234	0.479694	0.0746482		PKH_101660	2.75842	0.143907	0.353925	0.368388	0.179304	-0.10885	-0.336861	-0.378746	-0.211362	0.00712449	0.530493	0.181827	0.126299	-0.060441	-0.163496	-0.753878	-0.00712449	0.583997	1.10737	0.758699	0.703172	0.516431	0.413377	-0.177005	0.569748		PKH_114780	2.81633
PKH_010600	2.66591	0.453887	0.897835	0.508281	-0.353134	-0.886718	-0.59712	0.783265	0.437343	0.0900792	-0.0900792	-1.18856	-1.09549	0.593785	0.247864	-0.0994001	-0.279559	-1.37804	-1.28496		PKH_080490	2.75771	0.106341	0.261915	0.272773	0.132915	-0.080383	-0.249267	-0.280423	-0.156636	0.139682	0.154801	0.234132	0.104253	-0.104253	-0.225701	-0.439444	-0.143623	0.999348	1.01447	1.0938	0.96392	0.755414	0.633966	0.420223	0.716043		PKH_072740	2.81598
PKH_140190	2.66563	0.340658	0.67417	0.381818	-0.264993	-0.665799	-0.448513	0.623954	0.259801	0.066637	-0.066637	-0.918175	-0.861171	0.82372	0.459566	0.266402	0.133128	-0.718409	-0.661405		PKH_061330	2.75652	0.0467785	0.115499	0.120403	0.0587805	-0.0353205	-0.109906	-0.123765	-0.0692395	-0.0172606	0.144644	0.172154	0.0628079	-0.179409	-0.0910808	0.0172606	-0.178512	-0.368957	-0.207052	-0.179542	-0.288888	-0.531105	-0.442777	-0.334436	-0.530208		PKH_140980	2.81416
PKH_145740	2.6655	0.240484	0.47603	0.269655	-0.187053	-0.470111	-0.316743	0.0250361	0.0841536	0.234415	-0.0465457	-1.24551	-0.0250361	1.28921	1.34833	1.49859	1.21763	0.018667	1.23914		PKH_080510	2.75593	0.0289311	0.0715194	0.0745909	0.0364486	-0.0218327	-0.0680508	-0.0766686	-0.0429246	-0.104896	0.148429	0.0413733	0.0670393	-0.0273099	-0.179513	0.00783502	-0.00783502	-0.190549	0.0627761	-0.0442796	-0.0186136	-0.112963	-0.265166	-0.0778179	-0.093488		PKH_120280	2.81289
PKH_140710	2.66327	0.338261	0.672086	0.381982	-0.262734	-0.663541	-0.448352	0.630733	0.309334	0.110408	-0.110408	-0.810932	-0.868982	0.924316	0.602917	0.403991	0.183175	-0.517349	-0.575399		PKH_131810	2.75553	0.0634448	0.156969	0.163763	0.0800727	-0.0478605	-0.149349	-0.168318	-0.0942853	0.051773	0.25422	0.163833	0.138095	-0.051773	-0.0908457	-0.125082	-0.0603244	0.374627	0.577074	0.486688	0.46095	0.271081	0.232009	0.197773	0.26253		PKH_020310	2.81238
PKH_113670	2.66044	0.255993	0.511052	0.291678	-0.198475	-0.504374	-0.342039	0.523425	0.451871	0.191952	-0.191952	-0.248832	-0.696072	0.433062	0.361509	0.10159	-0.282315	-0.339194	-0.786435		PKH_143110	2.75443	0.0981847	0.243474	0.254236	0.124524	-0.0739907	-0.231623	-0.261277	-0.146566	0.0152525	0.324186	0.342841	0.255988	-0.115605	-0.22373	-0.138689	-0.0152525	0.0604535	0.369387	0.388042	0.301189	-0.0704043	-0.178529	-0.093488	0.0299484		PKH_121460	2.81076
PKH_145910	2.6603	0.297794	0.594649	0.339464	-0.230861	-0.586867	-0.398057	0.485261	0.259234	0.0392348	-0.0392348	-0.868105	-0.705708	0.217466	-0.00856146	-0.22856	-0.30703	-1.1359	-0.973503		PKH_090610	2.75425	0.0999816	0.248024	0.259025	0.126906	-0.0753318	-0.235947	-0.266193	-0.14936	0.0648094	0.216472	0.228922	0.197771	-0.151117	-0.197231	-0.364364	-0.0648094	-0.380462	-0.228799	-0.216349	-0.2475	-0.596387	-0.642502	-0.809635	-0.51008		PKH_010470	2.80793
PKH_125920	2.65961	0.234217	0.468238	0.267572	-0.181493	-0.46207	-0.313686	0.405557	0.122935	0.101314	-0.101314	-0.667574	-0.581699	0.527498	0.244876	0.223256	0.0206273	-0.545632	-0.459758		PKH_102160	2.75086	0.0818786	0.204562	0.214219	0.105512	-0.0614927	-0.194521	-0.220071	-0.124024	-0.0708746	0.284894	0.266395	0.120543	-0.293215	-0.237057	0.0708746	-0.322972	-0.402421	-0.0466519	-0.0651509	-0.211003	-0.624761	-0.568603	-0.260672	-0.654518		PKH_082700	2.80766
PKH_072890	2.65852	0.0906355	0.181529	0.1039	-0.0701835	-0.179113	-0.121763	-0.106678	0.100139	0.11287	-0.0728576	-0.485711	0.0728576	-0.741247	-0.53443	-0.5217	-0.707427	-1.12028	-0.561712		PKH_020820	2.75078	0.160719	0.401601	0.420585	0.207183	-0.120695	-0.381884	-0.432071	-0.243524	0.424489	0.406289	0.191418	0.0502415	-0.0502415	-0.363999	-0.410334	-0.689777	-0.14362	-0.161821	-0.376691	-0.517868	-0.618351	-0.932109	-0.978443	-1.25789		PKH_145760	2.80764
PKH_145060	2.65807	0.144777	0.290192	0.166208	-0.112075	-0.286313	-0.194754	-0.00576516	0.221178	0.00576516	0.0180934	-0.649701	-0.0836522	-0.167479	0.0594644	-0.155948	-0.14362	-0.811415	-0.245366		PKH_091250	2.74721	0.340158	0.856415	0.899475	0.445546	-0.254561	-0.814015	-0.9237	-0.523011	0.369427	0.833697	0.156608	0.189438	-0.156608	-0.653876	-1.92843	-0.548287	0.44019	0.904461	0.227372	0.260202	-0.0858442	-0.583112	-1.85766	-0.477523		PKH_145860	2.80645
PKH_121390	2.65615	0.414088	0.832701	0.478279	-0.320152	-0.821371	-0.560073	0.335913	0.323295	0.248825	-0.248825	-1.46161	-0.662628	1.34083	1.32821	1.25374	0.756089	-0.456693	0.342287		PKH_124700	2.74714	0.161915	0.407715	0.428239	0.212148	-0.121162	-0.387526	-0.43977	-0.249026	0.512648	0.0164627	0.360433	0.0570942	-0.0164627	-0.356951	-0.798197	-0.37197	1.26758	0.771397	1.11537	0.812029	0.738472	0.397983	-0.0432622	0.382964		PKH_041130	2.80578
PKH_083000	2.65527	0.291185	0.586435	0.33727	-0.224998	-0.57839	-0.394836	0.24493	0.341799	0.126702	-0.126702	-0.953662	-0.472425	0.617955	0.714823	0.499727	0.246322	-0.580637	-0.0994001		PKH_030360	2.74703	0.288107	0.725644	0.76224	0.377674	-0.215569	-0.689703	-0.782754	-0.443309	0.814259	0.634428	0.130268	0.20777	-0.130268	-0.520752	-1.19721	-1.04747	1.25374	1.07391	0.569748	0.64725	0.309212	-0.0812716	-0.757725	-0.607986		PKH_040250	2.80489
PKH_020470	2.65032	0.0469418	0.0953432	0.0552331	-0.0361524	-0.093976	-0.0645572	0.127725	0.193143	-0.127725	-0.138195	0.218437	-0.414494	-0.0769295	-0.0115119	-0.332381	-0.34285	0.0137817	-0.619149		PKH_080950	2.74698	0.0471841	0.118855	0.124855	0.0618685	-0.0353025	-0.112968	-0.128215	-0.0726189	0.0269036	0.0253269	0.0177237	0.0182359	-0.161739	-0.275376	-0.0177237	-0.336756	-0.18979	-0.191367	-0.19897	-0.198458	-0.378432	-0.49207	-0.234418	-0.55345		PKH_050650	2.80312
PKH_100780	2.64949	0.237364	0.482795	0.280026	-0.182705	-0.475822	-0.327211	0.421301	0.260507	0.221043	-0.221043	-0.432997	-0.610342	0.554552	0.393758	0.354295	-0.0877923	-0.299746	-0.477091		PKH_123130	2.7446	0.0411059	0.104072	0.109535	0.0544767	-0.0306821	-0.098888	-0.112455	-0.0638872	-0.169819	0.0528807	-0.0528807	-0.123379	0.072906	0.191012	-1.10167	0.533498	-0.407727	-0.185027	-0.290789	-0.361287	-0.165002	-0.0468962	-1.33958	0.29559		PKH_143700	2.80295
PKH_052200	2.6492	0.241584	0.491627	0.285271	-0.185916	-0.484508	-0.333309	0.204502	0.349854	0.387103	-0.204502	-0.655544	-0.22201	0.3508	0.496152	0.533401	-0.0582045	-0.509246	-0.0757118		PKH_010730	2.74372	0.133569	0.338804	0.35684	0.17771	-0.0996103	-0.321893	-0.366319	-0.208343	0.165958	0.37811	0.338357	-0.0193737	-0.312639	-0.363816	0.0193737	-0.830842	-0.699204	-0.487051	-0.526804	-0.884535	-1.1778	-1.22898	-0.845787	-1.696		PKH_142330	2.80167
PKH_144770	2.64839	0.286742	0.584332	0.33946	-0.220549	-0.575812	-0.396522	0.427357	0.601796	0.297554	-0.297554	-0.311127	-0.646906	1.04847	1.22291	0.918665	0.323557	0.309984	-0.0257949		PKH_131330	2.74282	0.27915	0.709453	0.747761	0.372907	-0.20799	-0.673966	-0.767554	-0.437044	0.190775	0.425374	0.18469	0.178826	-0.178826	-0.840965	-1.59041	-0.38162	1.43048	1.66508	1.4244	1.41853	1.06088	0.398742	-0.350702	0.858087		PKH_083260	2.80053
PKH_143900	2.64779	0.0790257	0.161208	0.093734	-0.0607581	-0.158846	-0.109469	-0.0348833	0.578677	-0.0206289	0.0170922	0.0443483	-0.0170922	0.442502	1.05606	0.456757	0.494478	0.521734	0.460294		PKH_144010	2.73984	0.0629845	0.161112	0.17022	0.0852758	-0.0467858	-0.152997	-0.174672	-0.0998355	0.373056	0.038272	-0.038272	0.065198	0.0519457	-0.143741	-0.296239	-0.321006	0.870566	0.535782	0.459238	0.562708	0.549456	0.353769	0.201271	0.176504		PKH_146820	2.79849
PKH_021380	2.64735	0.49772	1.01609	0.591182	-0.382553	-1.00115	-0.690329	0.566905	0.303217	0.238701	-0.238701	-1.73265	-0.996312	1.01078	0.747088	0.682573	0.205171	-1.28878	-0.55244		PKH_131260	2.73963	0.107832	0.275953	0.291602	0.146131	-0.0800821	-0.262047	-0.299223	-0.171068	0.531666	0.0948939	0.0140623	0.253999	-0.0140623	-0.174317	-0.525084	-0.345998	0.417916	-0.0188552	-0.0996869	0.14025	-0.127811	-0.288066	-0.638833	-0.459747		PKH_090110	2.7978
PKH_093660	2.64514	0.240388	0.492637	0.287548	-0.184485	-0.485252	-0.335537	0.376059	0.341948	0.150897	-0.150897	-0.496816	-0.57562	-0.226121	-0.260232	-0.451283	-0.753077	-1.099	-1.1778		PKH_060740	2.73912	0.079481	0.203628	0.215265	0.10796	-0.0589956	-0.193355	-0.220879	-0.126361	0.298471	0.172261	0.0331973	-0.0111163	0.0111163	-0.0804303	-0.401172	-0.33928	0.744566	0.618356	0.479292	0.434978	0.457211	0.365664	0.0449219	0.106814		PKH_072730	2.79667
PKH_133030	2.64262	0.29488	0.606961	0.355572	-0.225911	-0.59767	-0.414584	0.510672	0.315817	0.0780765	-0.0780765	-0.759243	-0.767401	0.858861	0.664006	0.426266	0.270113	-0.411053	-0.419211		PKH_123510	2.73831	0.0530168	0.136066	0.143935	0.0722747	-0.0393194	-0.129188	-0.147676	-0.0845687	0.0794282	0.012724	0.0715438	-0.012724	-0.0698848	-0.466717	0.160711	-0.466334	0.156832	0.0901274	0.148947	0.0646795	0.00751869	-0.389314	0.238114	-0.38893		PKH_142300	2.79513
PKH_060310	2.6424	0.22531	0.463946	0.271879	-0.172585	-0.456831	-0.316979	0.158296	0.452533	0.195525	-0.158296	-0.553759	-0.313086	-0.465746	-0.171509	-0.428517	-0.782338	-1.1778	-0.937128		PKH_020350	2.73735	0.050023	0.128653	0.136198	0.0684892	-0.0370619	-0.122135	-0.139725	-0.0801121	0.127504	0.105769	0.0943793	-0.128618	-0.0943793	-0.283108	0.191615	-0.609993	-1.50687	-1.52861	-1.54	-1.76299	-1.72876	-1.91748	-1.44276	-2.24437		PKH_083450	2.79221
PKH_146470	2.64165	0.31023	0.639642	0.375245	-0.237509	-0.629773	-0.437389	0.321022	0.741544	0.622153	-0.447829	-0.321022	-0.403065	0.756701	1.17722	1.05783	-0.0121499	0.114657	0.0326138		PKH_122800	2.73584	0.10384	0.267954	0.284015	0.143149	-0.0768123	-0.254332	-0.291325	-0.167352	0.149824	0.214015	0.184056	0.215454	-0.149824	-0.306325	-0.263635	-0.267065	-0.251278	-0.187087	-0.217046	-0.185648	-0.550926	-0.707427	-0.664737	-0.668167		PKH_051230	2.79176
PKH_143710	2.64042	0.10933	0.225906	0.132763	-0.0836302	-0.222386	-0.15469	0.179899	0.181465	0.114974	-0.147817	-0.114974	-0.303931	0.416735	0.4183	0.351809	0.0890183	0.121862	-0.0670959		PKH_146000	2.73431	0.104478	0.270514	0.287081	0.145027	-0.0771587	-0.256712	-0.294424	-0.169457	0.109008	0.388308	0.275277	0.109008	-0.109008	-0.176606	-0.204906	-0.292449	0.895935	1.17523	1.0622	0.895935	0.677919	0.610321	0.582021	0.494478		PKH_101230	2.79126
PKH_146770	2.64042	0.372991	0.770703	0.452936	-0.285313	-0.758693	-0.527743	0.838246	0.371412	0.0721419	-0.0721419	-0.794362	-1.16672	0.590875	0.124041	-0.17523	-0.319513	-1.04173	-1.41409		PKH_081960	2.73354	0.191817	0.497493	0.528288	0.267187	-0.141544	-0.472067	-0.541758	-0.312111	0.353467	0.320652	0.288798	0.106737	-0.106737	-0.443511	-0.894951	-0.477242	0.580629	0.547814	0.51596	0.3339	0.120425	-0.216349	-0.667789	-0.25008		PKH_040740	2.79056
PKH_112800	2.63945	0.217557	0.450299	0.265008	-0.166303	-0.443227	-0.308683	-0.329858	0.0494019	-0.0400706	0.0400706	-1.65731	0.105463	0.883811	1.26307	1.1736	1.25374	-0.443646	1.31913		PKH_114790	2.7332	0.00574754	0.0149182	0.015846	0.00801847	-0.00423957	-0.0141551	-0.0162495	-0.00936552	0.422756	-0.105066	-0.179455	0.175955	0.0635521	0.0329129	-0.0329129	-0.205341	0.691652	0.16383	0.0894404	0.444851	0.332448	0.301809	0.235983	0.0635551		PKH_144610	2.7903
PKH_122110	2.63784	0.167898	0.3485	0.205573	-0.128197	-0.342956	-0.239333	0.15906	0.442867	0.0172326	-0.0172326	-0.359982	-0.304344	-0.77316	-0.489354	-0.914988	-0.949453	-1.2922	-1.23656		PKH_010210	2.73188	0.0906149	0.23589	0.250829	0.127176	-0.0667451	-0.223788	-0.25718	-0.148473	-0.0429511	0.376178	0.32352	0.0429511	-0.0648659	-0.395898	0.110301	-0.334459	-1.20005	-0.780925	-0.833583	-1.11415	-1.22197	-1.553	-1.0468	-1.49156		PKH_142420	2.78721
PKH_110060	2.63395	0.321082	0.671044	0.398046	-0.244478	-0.660041	-0.462858	0.218483	0.897512	0.195177	-0.195177	-0.591723	-0.503606	0.698532	1.37756	0.675227	0.284872	-0.111673	-0.0235564		PKH_060870	2.73054	0.153825	0.401642	0.427539	0.217207	-0.113138	-0.380971	-0.438306	-0.253462	0.385571	0.193575	0.191816	0.115212	-0.115212	-0.554776	-0.425657	-0.68086	0.669101	0.477105	0.475346	0.398742	0.168318	-0.271246	-0.142127	-0.39733		PKH_041150	2.7858
PKH_140520	2.63235	0.368477	0.772296	0.459157	-0.280239	-0.759476	-0.533656	0.633461	0.197064	0.0862857	-0.0862857	-1.17986	-0.996174	0.461737	0.0253404	-0.0854383	-0.25801	-1.35158	-1.1679		PKH_130810	2.72792	0.0879142	0.230903	0.246311	0.125624	-0.0644743	-0.218948	-0.252446	-0.14646	0.410998	0.119718	0.00824413	-0.288679	-0.00824413	0.109187	-0.743379	-0.545841	0.516431	0.225151	0.113678	-0.183245	0.0971893	0.214621	-0.637946	-0.440408		PKH_050790	2.78447
PKH_083150	2.63154	0.156026	0.327486	0.194925	-0.118594	-0.322016	-0.226497	0.166508	0.199308	0.0625874	-0.0625874	-0.480977	-0.318115	-0.628218	-0.595418	-0.732139	-0.857314	-1.2757	-1.11284		PKH_123430	2.72668	0.0322001	0.0848101	0.0905598	0.0462723	-0.0235821	-0.0804067	-0.092804	-0.0539241	-0.202797	0.0677171	0.255509	0.169084	-0.130734	-0.131971	-0.0677171	0.240417	-0.118252	0.152262	0.340054	0.253629	-0.0461895	-0.047426	0.0168278	0.324962		PKH_126190	2.78378
PKH_134100	2.63139	0.270497	0.567906	0.338101	-0.205579	-0.55841	-0.392844	0.243907	0.228434	0.168882	-0.168882	-0.942614	-0.512253	1.04993	1.03445	0.974902	0.637138	-0.136594	0.293767		PKH_144290	2.7262	0.0824744	0.217462	0.232296	0.118778	-0.0603682	-0.206159	-0.238041	-0.138397	0.0916983	-0.0407135	0.416894	0.172566	-0.121041	-0.242094	-0.321298	0.0407135	0.185834	0.0534221	0.51103	0.266701	-0.0269058	-0.147959	-0.227162	0.134849		PKH_041470	2.78279
PKH_100820	2.63088	0.360177	0.756883	0.45094	-0.273632	-0.744178	-0.52387	0.632022	0.327865	0.137153	-0.137153	-0.95964	-0.983672	-0.0625948	-0.366752	-0.557464	-0.83177	-1.65426	-1.67829		PKH_126510	2.72603	0.0615915	0.162461	0.173565	0.0887694	-0.0450743	-0.154013	-0.177855	-0.103426	0.0873196	0.260056	0.0246436	-0.0246436	-0.139928	-0.307535	0.189017	-0.638948	0.768328	0.941064	0.705652	0.656365	0.54108	0.373474	0.870025	0.0420599		PKH_131350	2.78175
PKH_124270	2.62734	0.273942	0.579321	0.346889	-0.207576	-0.569339	-0.402558	0.493521	0.229692	0.244921	-0.229692	-0.622057	-0.752564	1.30466	1.04083	1.05606	0.581449	0.189084	0.0585772		PKH_072730	2.7256	0.0581404	0.153509	0.164059	0.0839615	-0.0425279	-0.145519	-0.168107	-0.0978097	0.288057	0.0279774	0.212328	0.107389	-0.108595	-0.0279774	-0.132507	-0.265122	1.0082	0.748118	0.932469	0.827529	0.611546	0.692163	0.587633	0.455018		PKH_083320	2.78129
PKH_100130	2.6243	0.210469	0.44753	0.269128	-0.159118	-0.439647	-0.312032	0.295237	0.436539	0.159638	-0.159638	-0.34125	-0.50231	0.568323	0.709624	0.432723	0.113448	-0.0681646	-0.229225		PKH_094000	2.72452	0.0626031	0.165701	0.177243	0.0908532	-0.045736	-0.157055	-0.181596	-0.105799	-0.0983216	0.432433	0.772642	0.0687266	-0.0687266	-0.0808663	0.492823	-0.0761018	0.2992	0.829955	1.17016	0.466248	0.328795	0.316655	0.890345	0.32142		PKH_040440	2.77893
PKH_100840	2.62339	0.324829	0.691846	0.416591	-0.245405	-0.67958	-0.482869	0.249777	0.264711	0.118524	-0.118524	-1.28782	-0.598702	0.909381	0.924316	0.778128	0.54108	-0.628218	0.060902		PKH_011120	2.72406	0.150674	0.39923	0.427198	0.219125	-0.110021	-0.378377	-0.437668	-0.255133	0.470024	0.376384	0.291472	0.123737	-0.123737	-0.145312	-0.527348	-0.596284	0.357326	0.263686	0.178775	0.0110397	-0.236435	-0.25801	-0.640046	-0.708982		PKH_052720	2.77702
PKH_111170	2.62271	0.144814	0.308813	0.186126	-0.10935	-0.303312	-0.215695	0.269692	0.103162	-0.103162	0.103904	-0.554557	-0.425289	0.947541	0.781011	0.574687	0.781753	0.123292	0.25256		PKH_071560	2.72326	0.0236211	0.0627017	0.0671377	0.0344779	-0.017232	-0.0594207	-0.0687775	-0.0401326	-0.0147865	0.227599	0.255369	-0.34412	-0.00274781	0.00274781	0.235676	-0.434923	-0.804987	-0.562601	-0.534832	-1.13432	-0.792948	-0.787453	-0.554525	-1.22512		PKH_141410	2.77506
PKH_142800	2.61985	0.340338	0.729555	0.441491	-0.256429	-0.716294	-0.511191	0.540281	0.538489	0.112093	-0.112093	-0.790455	-0.898023	0.182146	0.180354	-0.246042	-0.470228	-1.14859	-1.25616		PKH_133960	2.72208	0.0469218	0.124891	0.133853	0.0688578	-0.0341838	-0.118338	-0.137106	-0.0801193	-0.0587774	0.124536	0.25958	0.161924	-0.157658	-0.160224	0.0367671	-0.0367671	-0.750062	-0.566749	-0.431705	-0.529361	-0.848943	-0.851508	-0.654518	-0.728052		PKH_131060	2.77099
PKH_070760	2.61907	0.26603	0.571077	0.345966	-0.200321	-0.560641	-0.400492	0.237365	0.798169	0.452734	-0.237365	-0.343979	-0.293576	0.638953	1.19976	0.854322	0.164222	0.0576093	0.108012		PKH_142120	2.71999	0.181061	0.484259	0.519888	0.268262	-0.131587	-0.45873	-0.53241	-0.311917	0.114589	0.417235	0.292605	0.343842	-0.17327	-0.429634	-0.928015	-0.114589	0.511498	0.814144	0.689515	0.740752	0.22364	-0.0327247	-0.531105	0.282321		PKH_113120	2.76903
PKH_050310	2.61803	0.230209	0.49512	0.300388	-0.173208	-0.486007	-0.347624	0.554288	0.418016	-0.174431	0.174431	-0.503914	-0.798151	-0.118617	-0.25489	-0.847337	-0.498475	-1.17682	-1.47106		PKH_071910	2.71993	0.15201	0.406622	0.436562	0.225288	-0.110465	-0.385183	-0.447074	-0.261943	0.276135	0.390315	-0.0335973	0.0818058	0.0335973	-0.0659392	-1.36178	-0.0853295	0.925458	1.03964	0.615726	0.731129	0.682921	0.583384	-0.712457	0.563994		PKH_144030	2.76768
PKH_133610	2.61779	0.312338	0.672052	0.407869	-0.234957	-0.659662	-0.471972	0.518616	0.383541	0.258268	-0.258268	-0.662731	-0.853868	1.10591	0.970831	0.845557	0.329022	-0.0754416	-0.266578		PKH_140880	2.71956	0.109649	0.293557	0.315265	0.162779	-0.0796475	-0.278066	-0.322844	-0.189241	0.673212	0.0777407	0.376427	0.269847	-0.0777407	-0.139331	-0.119619	-0.558566	1.38438	0.78891	1.0876	0.981016	0.633429	0.571839	0.59155	0.152604		PKH_040220	2.76348
PKH_143600	2.6149	0.252105	0.545332	0.332302	-0.18922	-0.53508	-0.384201	0.471029	0.332733	0.098984	-0.098984	-0.560449	-0.74837	0.76094	0.622644	0.388895	0.190927	-0.270539	-0.458459		PKH_071270	2.71814	0.172891	0.464404	0.499319	0.258344	-0.125374	-0.439819	-0.51125	-0.300199	0.293539	0.411397	0.142938	0.157829	-0.142938	-0.501635	-0.661705	-0.63061	-0.122653	-0.00479522	-0.273254	-0.258363	-0.55913	-0.917827	-1.0779	-1.0468		PKH_120240	2.761
PKH_143820	2.61241	0.0537434	0.11679	0.0714147	-0.0402579	-0.114557	-0.0825078	0.0847387	0.0750563	0.133497	-0.0750563	-0.0885086	-0.0871988	-0.231255	-0.240937	-0.182497	-0.39105	-0.404502	-0.403193		PKH_010410	2.71745	0.147888	0.397884	0.428037	0.221686	-0.107154	-0.376788	-0.438234	-0.257542	0.635431	0.248542	0.309122	0.166231	-0.222669	-0.166231	-0.359415	-0.845864	-0.533762	-0.920651	-0.860071	-1.00296	-1.39186	-1.33542	-1.52861	-2.01506		PKH_072840	2.76078
PKH_093260	2.61127	0.145364	0.316554	0.193872	-0.10879	-0.310458	-0.223913	0.295719	0.132001	0.216461	-0.132001	-0.293196	-0.37869	1.14836	0.984643	1.0691	0.72064	0.559446	0.473952		PKH_123310	2.71732	0.0980773	0.263953	0.283987	0.147109	-0.071052	-0.249954	-0.290748	-0.170895	0.114871	0.405697	0.0331216	0.165125	-0.0331216	-0.0480463	-0.6303	-0.0764836	0.510014	0.80084	0.428265	0.560268	0.362022	0.347097	-0.235157	0.31866		PKH_092110	2.75999
PKH_093080	2.6103	0.217733	0.475008	0.29131	-0.162824	-0.465801	-0.336354	0.170968	0.191626	0.0278145	-0.0278145	-0.912875	-0.431797	1.29383	1.31449	1.15068	1.09505	0.20999	0.691068		PKH_123470	2.71689	0.136368	0.367375	0.395396	0.204948	-0.0987405	-0.347872	-0.404792	-0.238053	0.0826439	0.313093	0.843749	0.116564	-0.105428	-0.245051	-0.260014	-0.0826439	0.458446	0.688895	1.21955	0.492366	0.270375	0.130751	0.115789	0.293158		PKH_071100	2.75686
PKH_121700	2.61026	0.226552	0.494277	0.303142	-0.169414	-0.484695	-0.350011	0.560859	0.403613	0.127461	-0.20853	-0.127461	-0.888143	-0.440408	-0.597655	-0.873807	-1.2098	-1.12873	-1.88941		PKH_083530	2.71623	0.0876566	0.236511	0.254686	0.132138	-0.0634197	-0.223936	-0.260721	-0.153449	0.0507604	0.36488	0.160813	0.148707	-0.228391	-0.209646	-0.0507604	-0.426082	-0.0354039	0.278716	0.0746482	0.0625427	-0.314555	-0.295811	-0.136925	-0.512247		PKH_124690	2.75631
PKH_100880	2.61015	0.0432312	0.09434	0.0578686	-0.0323249	-0.0925097	-0.0668135	-0.430656	-0.00289487	0.00289487	0.0861624	-0.856654	0.449504	-0.355543	0.0722182	0.078008	0.161276	-0.781541	0.524617		PKH_103000	2.7123	0.157183	0.428068	0.462432	0.241287	-0.113176	-0.405106	-0.473202	-0.279839	0.107203	0.526341	0.4471	0.185185	-0.107203	-0.355182	-0.475875	-0.301529	1.13044	1.54958	1.47034	1.20842	0.916036	0.668057	0.547364	0.72171		PKH_142670	2.7559
PKH_102150	2.60846	0.123983	0.271411	0.166875	-0.0925783	-0.266087	-0.192575	0.00417158	0.131232	0.212927	-0.0577904	-0.582351	-0.00417158	0.0718983	0.198959	0.280654	0.00993632	-0.514625	0.0635551		PKH_144900	2.71186	0.145556	0.396821	0.42883	0.223897	-0.104747	-0.375514	-0.438798	-0.259632	0.306964	0.259203	0.131736	0.390846	-0.131736	-0.643699	-0.328532	-0.50952	-0.484784	-0.532545	-0.660012	-0.400902	-0.923484	-1.43545	-1.12028	-1.30127		PKH_050270	2.75549
PKH_082960	2.60831	0.25565	0.559794	0.344256	-0.190871	-0.548804	-0.397256	0.385246	0.292403	0.106279	-0.106279	-0.725018	-0.686853	0.279985	0.187142	0.00101733	-0.21154	-0.83028	-0.792115		PKH_031730	2.7116	0.216307	0.590069	0.6378	0.333125	-0.155612	-0.558368	-0.652608	-0.386262	0.482716	0.312411	0.692022	0.148873	-0.148873	-0.572704	-0.65899	-0.698118	-0.668167	-0.838472	-0.458861	-1.00201	-1.29976	-1.72359	-1.80987	-1.849		PKH_052030	2.75491
PKH_110230	2.60669	0.124475	0.273389	0.168503	-0.0928117	-0.267965	-0.194354	0.0595134	0.233235	0.102758	-0.0595134	-0.411308	-0.165284	0.164222	0.337944	0.207467	0.0451956	-0.306599	-0.0605747		PKH_071190	2.71147	0.16297	0.444708	0.480731	0.251135	-0.117221	-0.420809	-0.491886	-0.291181	-0.0294782	0.343804	0.314291	0.113969	-0.00814309	-0.507161	-1.00518	0.00814309	-0.423248	-0.0499653	-0.0794791	-0.2798	-0.401913	-0.900931	-1.39895	-0.385627		PKH_145830	2.75329
PKH_083770	2.60485	0.0281187	0.0619713	0.0382931	-0.0209344	-0.0607275	-0.0441445	0.165799	0.0925544	-0.112513	-0.0925544	0.217668	-0.392138	0.572465	0.49922	0.294152	0.314111	0.624334	0.014528		PKH_134040	2.71122	0.0305567	0.0834315	0.0902078	0.0471414	-0.0219722	-0.0789454	-0.0922988	-0.0546541	0.051205	-0.051205	0.398544	0.0880934	-0.0849001	-0.145878	0.183483	-0.051205	0.529177	0.426767	0.876515	0.566065	0.393071	0.332093	0.661455	0.426767		PKH_030200	2.75291
PKH_126930	2.60335	0.0507417	0.112147	0.0694415	-0.0377302	-0.109875	-0.0800179	-0.276991	0.108514	0.0672198	-0.0672198	-0.463335	0.208586	-0.305222	0.0802828	0.0389881	-0.0954514	-0.491567	0.180354		PKH_093990	2.71092	0.107011	0.292393	0.316219	0.165324	-0.0769181	-0.27666	-0.323539	-0.191652	0.578518	0.186333	0.373265	-0.177166	-0.0263541	-0.213096	0.0263541	-0.992197	1.23065	0.838465	1.0254	0.474966	0.625778	0.439036	0.678486	-0.340065		PKH_140160	2.7494
PKH_144590	2.60211	0.391838	0.86804	0.5384	-0.291062	-0.850317	-0.620184	0.266901	0.573439	0.201168	-0.201168	-1.34531	-0.754947	0.388895	0.695432	0.323161	-0.0791741	-1.22332	-0.632953		PKH_031810	2.7107	0.091776	0.250897	0.27139	0.141931	-0.0659495	-0.23739	-0.277666	-0.164522	-0.0909761	0.416634	0.446957	0.243747	-0.073437	-0.208811	-0.131455	0.073437	-1.53291	-1.0253	-0.994977	-1.19819	-1.51537	-1.65074	-1.57339	-1.3685		PKH_050940	2.74883
PKH_093680	2.60117	0.0529736	0.117563	0.0730127	-0.0393183	-0.115148	-0.0840807	0.0148798	0.182225	-0.0430892	0.110063	-0.241828	-0.0148798	-0.0674698	0.099875	-0.125439	0.0277135	-0.324177	-0.0972294		PKH_094470	2.71034	0.0697714	0.190905	0.206558	0.108081	-0.0501146	-0.18062	-0.211327	-0.125269	-0.113631	0.197061	0.249671	0.113631	-0.248488	-0.414343	0.165577	-0.358315	0.00685256	0.317544	0.370155	0.234115	-0.128005	-0.29386	0.286061	-0.237832		PKH_040980	2.74683
PKH_141470	2.60014	0.138401	0.307751	0.191401	-0.102635	-0.30139	-0.220351	0.339387	0.0521855	-0.0521855	0.0875274	-0.49284	-0.483734	1.16877	0.881568	0.777197	0.91691	0.336542	0.345649		PKH_010780	2.70936	0.0915698	0.251142	0.27195	0.142497	-0.0656901	-0.237581	-0.278201	-0.165106	-0.00917455	0.461142	0.149998	0.0732293	0.00917455	-0.280068	-0.217297	-0.233018	0.118867	0.589183	0.27804	0.201271	0.137216	-0.152026	-0.0892559	-0.104977		PKH_113270	2.7464
PKH_121020	2.59994	0.057387	0.127653	0.079413	-0.04255	-0.125012	-0.0914194	0.143826	0.0676778	-0.0676778	-0.273731	0.171941	-0.542105	0.667317	0.591169	0.455813	0.24976	0.695432	-0.0186136		PKH_072310	2.70875	0.134595	0.36968	0.400506	0.210039	-0.0964809	-0.349692	-0.409687	-0.243317	0.176957	0.368879	0.524712	0.294205	-0.253576	-0.285122	-0.176957	-0.368498	-0.726754	-0.534832	-0.378999	-0.609506	-1.15729	-1.18883	-1.08067	-1.27221		PKH_142740	2.74612
PKH_031610	2.59462	0.147033	0.330404	0.207045	-0.108523	-0.323344	-0.23799	0.25255	0.372438	0.0826158	-0.0826158	-0.175439	-0.435453	-0.295811	-0.175924	-0.465746	-0.630977	-0.7238	-0.983814		PKH_113130	2.70875	0.0582131	0.15989	0.173222	0.090844	-0.0417286	-0.151245	-0.177193	-0.105237	-0.0166404	0.0225222	0.362207	0.131607	-0.110928	-0.22768	-0.111222	0.0166404	-0.191706	-0.152543	0.187142	-0.0434583	-0.285993	-0.402745	-0.286287	-0.158425		PKH_031100	2.74568
PKH_110670	2.59362	0.0911299	0.205177	0.128749	-0.0672029	-0.200767	-0.14795	0.262492	0.224988	-0.030725	0.030725	-0.0699602	-0.376022	0.597432	0.559927	0.304214	0.365664	0.264979	-0.041083		PKH_130160	2.70795	0.102019	0.280749	0.304357	0.159798	-0.0730549	-0.265542	-0.311309	-0.185068	0.0057895	0.396131	0.144991	0.08822	-0.0057895	-0.239343	-0.509139	-0.116342	0.605364	0.995706	0.744566	0.687795	0.593785	0.360232	0.0904361	0.483233		PKH_100310	2.74538
PKH_090490	2.5905	0.0849612	0.192444	0.121272	-0.0624823	-0.188232	-0.139237	0.228138	-0.060615	0.139125	0.060615	-0.398348	-0.155235	0.785879	0.497126	0.696866	0.618356	0.159393	0.402506		PKH_080370	2.70625	0.105562	0.2917	0.316666	0.166663	-0.0754265	-0.27584	-0.323843	-0.192913	0.054194	0.486349	0.317697	0.348795	-0.054194	-0.241631	-0.188361	-0.0576187	0.767602	1.19976	1.03111	1.0622	0.659214	0.471777	0.525047	0.655789		PKH_080410	2.74472
PKH_112140	2.59004	0.254499	0.576966	0.363809	-0.187089	-0.564304	-0.417649	0.296368	0.259551	0.062875	-0.062875	-0.92679	-0.647707	-0.136594	-0.17341	-0.370086	-0.495836	-1.35975	-1.08067		PKH_133790	2.70588	0.0953617	0.26375	0.286408	0.150816	-0.0681061	-0.249398	-0.292889	-0.17455	0.104911	0.325266	0.244664	0.0208013	-0.0208013	-0.205452	-0.331383	-0.272677	-0.0764128	0.143942	0.0633404	-0.160522	-0.202125	-0.386776	-0.512706	-0.454001		PKH_010960	2.74349
PKH_092640	2.58982	0.111009	0.251776	0.158808	-0.0815893	-0.246243	-0.182298	0.185261	0.248512	-0.0614212	0.0614212	-0.292281	-0.333132	0.692163	0.755414	0.44548	0.568323	0.214621	0.173769		PKH_112890	2.70352	0.0547043	0.152177	0.165567	0.0874758	-0.0389483	-0.143852	-0.169273	-0.101165	0.011621	0.161856	0.0553207	0.148826	-0.0378707	-0.356597	-0.011621	-0.197055	-0.140299	0.00993632	-0.0965989	-0.00309351	-0.18979	-0.508517	-0.163541	-0.348975		PKH_130850	2.74262
PKH_073100	2.5854	0.0792024	0.181188	0.114968	-0.0579818	-0.177105	-0.131813	0.0543885	0.318299	0.0811196	-0.0723268	-0.0543885	-0.148172	-0.648948	-0.385038	-0.622217	-0.775664	-0.757725	-0.851508		PKH_040920	2.7035	0.0662413	0.184279	0.200497	0.105934	-0.0471613	-0.174198	-0.204985	-0.122511	0.19659	0.0148526	0.0488545	-0.0122958	-0.0783484	0.0122958	-0.662815	-0.139225	0.753576	0.571839	0.60584	0.54469	0.478638	0.569282	-0.105829	0.417761		PKH_144490	2.74212
PKH_133680	2.58522	0.275471	0.630404	0.400104	-0.201632	-0.616183	-0.458703	0.32376	0.490184	0.158551	-0.158551	-0.719425	-0.70649	0.601177	0.767602	0.435969	0.118867	-0.442008	-0.429072		PKH_112170	2.70293	0.102924	0.286729	0.312107	0.165036	-0.0732227	-0.271024	-0.319075	-0.190828	0.110528	0.0835513	0.24737	0.0917334	-0.0835513	-0.44261	-0.404087	-0.265886	0.0829099	0.0559334	0.219752	0.0641155	-0.111169	-0.470228	-0.431705	-0.293504		PKH_062090	2.74054
PKH_133890	2.58494	0.264501	0.605631	0.384526	-0.193553	-0.591948	-0.44081	0.45903	0.369188	0.21463	-0.21463	-0.558459	-0.826584	1.1942	1.10436	0.949801	0.520541	0.176712	-0.0914136		PKH_051290	2.7027	0.104702	0.291846	0.317737	0.168067	-0.0744645	-0.275852	-0.324823	-0.194319	0.173167	0.200478	0.254579	-0.0111161	-0.101818	-0.554882	0.0111161	-0.701704	-0.368157	-0.340846	-0.286745	-0.55244	-0.643142	-1.09621	-0.530208	-1.24303		PKH_133720	2.73995
PKH_140820	2.58448	0.0948926	0.217473	0.138163	-0.06941	-0.212547	-0.158367	0.350444	0.0449718	-0.0449718	-0.254258	0.126339	-0.76972	1.33803	1.03256	0.942617	0.733331	1.11393	0.217869		PKH_031370	2.70265	0.0086383	0.0240812	0.0262185	0.0138693	-0.00614324	-0.0227614	-0.0268032	-0.0160353	0.386991	-0.0214125	-0.244759	0.158894	0.0214125	0.0474007	-0.0394566	-0.287334	-0.0661269	-0.47453	-0.697877	-0.294224	-0.431705	-0.405717	-0.492574	-0.740452		PKH_090290	2.73928
PKH_081130	2.58005	0.204465	0.472702	0.302107	-0.148947	-0.461727	-0.345864	0.113008	0.290101	0.0960759	-0.0960759	-0.782128	-0.415542	0.571484	0.748577	0.554552	0.3624	-0.323652	0.0429335		PKH_080100	2.70231	0.012905	0.036006	0.0392125	0.0207528	-0.00917342	-0.0340311	-0.0400855	-0.0239914	-0.0159066	0.243915	0.107342	0.0159066	-0.113182	-0.037289	0.410357	-0.330838	-0.416327	-0.156505	-0.293079	-0.384514	-0.513602	-0.437709	0.00993632	-0.731258		PKH_121740	2.73871
PKH_112050	2.58002	0.155182	0.358789	0.229315	-0.113042	-0.350457	-0.262527	0.336144	0.241007	0.146982	-0.146982	-0.211807	-0.556637	0.276706	0.181568	0.0875433	-0.20642	-0.271246	-0.616075		PKH_031340	2.70198	0.123911	0.346005	0.37692	0.199575	-0.0880417	-0.327013	-0.385298	-0.230695	0.44011	0.409677	0.30149	0.0312606	-0.0312606	-0.118527	-0.328177	-0.647163	-0.520493	-0.550926	-0.659114	-0.929343	-0.991864	-1.07913	-1.28878	-1.60777		PKH_041440	2.7373
PKH_112430	2.57823	0.347802	0.806991	0.517012	-0.252933	-0.788068	-0.591603	0.475085	0.524442	0.243297	-0.243297	-0.900184	-0.985942	1.04083	1.09019	0.809046	0.322451	-0.334436	-0.420194		PKH_146030	2.70175	0.0427272	0.119376	0.130066	0.0688905	-0.0303496	-0.112821	-0.132955	-0.0796269	0.194767	0.0174598	0.210807	0.0617735	-0.0505872	-0.102438	-0.0174598	-0.225645	1.16308	0.985775	1.17912	1.03009	0.917728	0.865878	0.950856	0.742671		PKH_021020	2.73665
PKH_141410	2.57356	0.0592065	0.138663	0.0893926	-0.0428655	-0.13533	-0.102161	0.138258	0.140786	-0.0794444	0.0794444	-0.153636	-0.227048	0.433441	0.435969	0.215739	0.374627	0.141547	0.0681347		PKH_111200	2.70008	0.0565081	0.158535	0.172966	0.0918278	-0.040048	-0.149796	-0.176777	-0.106083	0.0100453	0.20956	0.0782497	0.134548	-0.132239	-0.248748	-0.0100453	-0.273334	1.126	1.32551	1.1942	1.2505	0.983712	0.867203	1.10591	0.842617		PKH_140320	2.73613
PKH_144240	2.5695	0.216688	0.511668	0.331643	-0.156262	-0.499101	-0.378602	0.130922	0.408619	0.176786	-0.130922	-0.711384	-0.426588	0.514403	0.7921	0.560268	0.25256	-0.327902	-0.0431066		PKH_140750	2.69996	0.048918	0.137281	0.149792	0.0795381	-0.0346632	-0.129712	-0.153091	-0.091882	0.116243	0.123151	0.0781582	0.064201	-0.108155	-0.141115	-0.064201	-0.30941	0.402097	0.409005	0.364012	0.350055	0.177699	0.144739	0.221653	-0.0235564		PKH_083710	2.73601
PKH_030240	2.5658	0.0885402	0.210656	0.13721	-0.0636145	-0.205382	-0.156484	0.161324	0.0962378	0.0411439	-0.0411439	-0.246838	-0.304739	0.333219	0.268133	0.213039	0.130751	-0.0749429	-0.132843		PKH_132790	2.69843	0.0620035	0.17467	0.190825	0.101544	-0.0438438	-0.165006	-0.194998	-0.117246	0.0108188	0.147568	0.319697	0.169778	-0.0747762	-0.261014	-0.0108188	-0.0773102	0.00777706	0.144526	0.316655	0.166737	-0.0778179	-0.264056	-0.0138605	-0.0803519		PKH_091380	2.73531
PKH_040980	2.56431	0.0709874	0.169408	0.110559	-0.0509268	-0.165135	-0.126041	0.232448	0.0182511	0.106419	-0.0182511	-0.158364	-0.262908	0.00777706	-0.20642	-0.118252	-0.242922	-0.383035	-0.487579		PKH_051690	2.69791	0.0561678	0.158436	0.173164	0.0922127	-0.0396889	-0.149661	-0.176941	-0.106455	-0.14542	0.298592	0.308887	0.0478142	-0.0478142	-0.377597	0.255097	-0.217507	-1.06381	-0.619801	-0.609506	-0.870579	-0.966207	-1.29599	-0.663296	-1.1359		PKH_140430	2.73479
PKH_120470	2.56425	0.228204	0.544668	0.355492	-0.163704	-0.530926	-0.405265	0.332633	0.222114	0.139131	-0.139131	-0.729403	-0.708986	0.0329801	-0.0775394	-0.160522	-0.438784	-1.02906	-1.00864		PKH_112350	2.69765	0.0134829	0.0380567	0.0416029	0.0221622	-0.00952382	-0.0359476	-0.0425092	-0.0255831	-0.107674	0.102589	0.252065	0.0625086	-0.0625086	-0.204006	0.398587	-0.0962246	-0.267883	-0.0576201	0.0918558	-0.0977003	-0.222718	-0.364215	0.238378	-0.256434		PKH_101120	2.73434
PKH_092100	2.56347	0.093723	0.224054	0.146385	-0.0671797	-0.218378	-0.166846	0.243597	0.0572398	-0.0572398	0.188119	-0.454512	-0.27541	0.56897	0.382613	0.268133	0.513492	-0.129139	0.0499633		PKH_050270	2.69599	0.0771244	0.218599	0.239291	0.127767	-0.0543525	-0.20644	-0.244463	-0.147413	0.117977	0.240879	0.174909	0.11127	-0.11127	-0.173562	-0.208205	-0.295678	0.0646795	0.187582	0.121612	0.0579721	-0.164567	-0.226859	-0.261502	-0.348975		PKH_080840	2.73425
PKH_010270	2.56178	0.546068	1.30997	0.857766	-0.390742	-1.27651	-0.977231	0.734554	0.757524	0.403157	-0.403157	-1.54064	-1.64071	0.403295	0.426266	0.0718983	-0.734416	-1.8719	-1.97197		PKH_060300	2.69472	0.0413919	0.117697	0.128971	0.0689843	-0.0291185	-0.111132	-0.131742	-0.0795601	-0.0259519	0.067537	0.189589	0.0313637	-0.112967	-0.223803	0.0259519	-0.194071	-0.372279	-0.27879	-0.156738	-0.314963	-0.459294	-0.570129	-0.320375	-0.540398		PKH_031320	2.73011
PKH_051210	2.56014	0.32269	0.776742	0.509708	-0.230511	-0.756736	-0.580448	0.327598	0.284128	0.167822	-0.167822	-1.26474	-0.880998	0.979041	0.935571	0.819265	0.48362	-0.613299	-0.229555		PKH_050610	2.69348	0.148426	0.423382	0.464406	0.248831	-0.104231	-0.399703	-0.474325	-0.286868	0.529532	0.31035	-0.0364706	0.0364706	0.0735708	-0.203716	-1.10467	-0.538727	0.502676	0.283494	-0.0633272	0.009614	0.0467142	-0.230573	-1.13152	-0.565583		PKH_112070	2.72919
PKH_125590	2.55967	0.140327	0.338112	0.222011	-0.100193	-0.329383	-0.252792	0.0268549	0.115522	-0.0268549	0.065401	-0.828085	-0.237136	0.722811	0.811478	0.669101	0.761357	-0.132129	0.458821		PKH_130760	2.69031	0.0569507	0.163772	0.180105	0.0969232	-0.0398113	-0.154549	-0.183893	-0.111631	0.0850911	0.123206	0.14843	0.0389619	-0.0860691	-0.25586	-0.0389619	-0.3373	-0.179542	-0.141428	-0.116203	-0.225671	-0.350702	-0.520493	-0.303595	-0.601933		PKH_020350	2.72755
PKH_110040	2.55895	0.246413	0.594607	0.390799	-0.175805	-0.579202	-0.444898	0.573903	0.604765	0.108748	-0.108748	-0.232863	-0.974355	1.41166	1.44253	0.94651	0.729013	0.604898	-0.136594		PKH_090950	2.68783	0.09437	0.273122	0.300966	0.162516	-0.0657289	-0.257657	-0.307221	-0.187036	0.293289	0.128409	0.201088	0.0961863	-0.0961863	-0.247498	-0.350859	-0.444096	0.86516	0.700281	0.772959	0.668057	0.475685	0.324373	0.221012	0.127775		PKH_010690	2.72507
PKH_070100	2.55735	0.0389757	0.0943639	0.0621498	-0.0277609	-0.0918998	-0.0707239	0.000552847	0.0314323	0.0306402	-0.000552847	-0.223348	-0.0409356	0.0107197	0.0415992	0.040807	0.009614	-0.213181	-0.0307687		PKH_145060	2.68591	0.0634666	0.184606	0.203744	0.110307	-0.0440775	-0.174108	-0.207939	-0.126876	0.0974949	0.141971	-0.00125019	0.00125019	0.0799102	-0.163142	-0.559505	-0.0734623	-0.14084	-0.0963636	-0.239585	-0.237085	-0.158425	-0.401477	-0.79784	-0.311797		PKH_030880	2.7242
PKH_071620	2.55733	0.146391	0.354444	0.233451	-0.104266	-0.345187	-0.265656	0.296687	0.104179	-0.0336259	0.0336259	-0.533661	-0.552193	-0.0643649	-0.256873	-0.394678	-0.327426	-0.894713	-0.913245		PKH_080970	2.6848	0.118845	0.346693	0.382981	0.207661	-0.0823993	-0.326931	-0.390823	-0.238773	0.298282	0.176251	0.223268	0.0204023	-0.0204023	-0.229993	-0.76314	-0.35466	0.478309	0.356278	0.403295	0.20043	0.159625	-0.0499653	-0.583112	-0.174633		PKH_102700	2.72266
PKH_040700	2.55486	0.15038	0.36599	0.241834	-0.106827	-0.356316	-0.27502	0.298017	0.139002	0.161638	-0.355193	-0.139002	-0.743949	0.180146	0.0211311	0.0437666	-0.473064	-0.256873	-0.86182		PKH_121450	2.68344	0.0989872	0.289802	0.320492	0.1741	-0.068488	-0.273234	-0.327009	-0.200102	0.384411	0.136841	0.00211101	0.139103	-0.00211101	-0.259092	-0.596338	-0.417012	1.39825	1.15068	1.01595	1.15294	1.01173	0.754746	0.4175	0.596826		PKH_140850	2.72224
PKH_081660	2.55362	0.137835	0.336334	0.222599	-0.0977853	-0.327391	-0.253064	0.292177	0.354302	0.048949	-0.048949	-0.1656	-0.525277	-0.0358811	0.0262446	-0.279109	-0.377007	-0.493658	-0.853335		PKH_030430	2.68332	0.0652545	0.191104	0.211362	0.114836	-0.0451405	-0.180176	-0.215658	-0.131982	0.347175	0.0974714	0.0249815	-0.0249815	-0.20812	0.184036	-0.526143	-0.477049	0.939787	0.690083	0.617594	0.56763	0.384492	0.776648	0.0664686	0.115563		PKH_145650	2.722
PKH_113840	2.55253	0.0890687	0.217838	0.144379	-0.0631145	-0.212015	-0.164093	0.0174492	-0.0174492	0.0560398	0.110759	-0.697781	-0.0253251	0.0622148	0.0273164	0.100805	0.155525	-0.653016	0.0194405		PKH_082720	2.68171	0.0937947	0.275857	0.3055	0.166344	-0.0647222	-0.260027	-0.311659	-0.191089	0.431758	0.0572964	0.364403	0.0841745	-0.178324	-0.0572964	-0.334633	-0.516504	1.57049	1.19603	1.50314	1.22291	0.960409	1.08144	0.804099	0.622228		PKH_140890	2.72177
PKH_122950	2.55113	0.177385	0.435125	0.288918	-0.125505	-0.423416	-0.32825	0.246137	0.188802	0.0990767	-0.0990767	-0.593513	-0.566183	0.319157	0.261822	0.172097	-0.0260569	-0.520493	-0.493163		PKH_041470	2.68072	0.0983854	0.290123	0.321558	0.175322	-0.0677847	-0.273438	-0.328009	-0.201344	0.0634316	0.401028	0.75859	0.116673	-0.0703521	-0.0634316	-0.0903887	-0.0924375	-0.101373	0.236223	0.593785	-0.0481322	-0.235157	-0.228236	-0.255194	-0.257242		PKH_091910	2.72078
PKH_112160	2.54294	0.226931	0.566505	0.380166	-0.159099	-0.550665	-0.431023	0.516925	0.16645	0.0237823	-0.0237823	-0.711723	-0.949835	-0.0618473	-0.412322	-0.55499	-0.602555	-1.2905	-1.52861		PKH_101160	2.67926	0.0843612	0.249741	0.277132	0.151398	-0.0579883	-0.235334	-0.28265	-0.173793	0.092367	0.36759	0.312468	-0.0808059	-0.136372	-0.264403	0.0808059	-0.669213	0.639892	0.915115	0.859993	0.466719	0.411153	0.283122	0.628331	-0.121688		PKH_142680	2.7196
PKH_020080	2.54289	0.567104	1.41586	0.95021	-0.397567	-1.37626	-1.07731	0.728723	0.611477	0.473016	-0.473016	-1.849	-1.80809	1.49859	1.38134	1.24288	0.296851	-1.07913	-1.03822		PKH_102510	2.67923	0.0689411	0.204106	0.226496	0.12374	-0.0473869	-0.192331	-0.231006	-0.142043	0.179822	0.147665	-0.280317	0.0964654	0.0355683	-0.0358474	-0.967134	-0.0355683	0.272441	0.240284	-0.187698	0.189084	0.128187	0.0567714	-0.874516	0.0570505		PKH_145050	2.71944
PKH_072230	2.5416	0.5153	1.2901	0.86724	-0.360719	-1.25381	-0.982927	0.942002	0.519825	0.0920466	-0.0920466	-1.71727	-1.93273	0.834677	0.412499	-0.015279	-0.199372	-1.8246	-2.04005		PKH_031940	2.67783	0.169069	0.502443	0.558201	0.305535	-0.115948	-0.473367	-0.569235	-0.350583	0.149235	0.368975	0.417142	0.110853	-0.110853	-0.296422	-1.1616	-0.217354	-0.439702	-0.219963	-0.171796	-0.478084	-0.699791	-0.88536	-1.75053	-0.806292		PKH_051370	2.71848
PKH_081010	2.54044	0.369413	0.927211	0.624236	-0.258247	-0.900987	-0.707299	0.360935	0.242881	0.160703	-0.160703	-1.63644	-1.08883	-0.331697	-0.44975	-0.531928	-0.853335	-2.32907	-1.78146		PKH_101650	2.67759	0.179461	0.533668	0.593007	0.32469	-0.123028	-0.502769	-0.604714	-0.372536	0.0124127	0.885059	0.608432	0.355837	-0.0669306	-0.151598	-0.841939	-0.0124127	0.685184	1.55783	1.2812	1.02861	0.60584	0.521173	-0.169168	0.660358		PKH_070610	2.71814
PKH_051310	2.53957	0.0456022	0.114674	0.0772889	-0.0318473	-0.111418	-0.0875544	0.030725	0.0662946	0.0255269	-0.171226	-0.0255269	-0.258605	-0.83095	-0.79538	-0.836148	-1.0329	-0.887201	-1.12028		PKH_051100	2.67737	0.060201	0.179125	0.199077	0.109032	-0.0412561	-0.168749	-0.203003	-0.125091	0.0633114	0.120189	0.206968	0.118624	-0.167427	-0.0633114	-0.296004	-0.135255	-0.271662	-0.214784	-0.128005	-0.216349	-0.5024	-0.398284	-0.630977	-0.470228		PKH_102790	2.7177
PKH_111660	2.53738	0.293736	0.742203	0.501648	-0.20461	-0.720919	-0.567966	0.422142	0.350989	0.144789	-0.144789	-0.982304	-1.00151	1.34287	1.27172	1.06552	0.77594	-0.0615746	-0.0807852		PKH_110520	2.67737	0.0305855	0.0910067	0.101144	0.0553957	-0.0209603	-0.085735	-0.103138	-0.0635545	-0.135447	0.110976	0.117803	-0.0179718	0.0670137	-0.337485	0.0179718	-0.0362093	0.123731	0.370155	0.376981	0.241207	0.326192	-0.0783064	0.27715	0.222969		PKH_093420	2.71735
PKH_131690	2.5359	0.0611434	0.154997	0.10496	-0.0425165	-0.150523	-0.118792	0.120884	-0.00443652	0.00443652	0.0214782	-0.293914	-0.221132	0.597432	0.472111	0.480984	0.498026	0.182634	0.255416		PKH_146590	2.67735	0.0278917	0.0829953	0.0922413	0.0505211	-0.0191136	-0.0781875	-0.0940603	-0.0579617	-0.0434783	0.29672	0.121154	0.00487152	-0.00487152	-0.0539744	0.115559	-0.160113	-0.41591	-0.0757118	-0.251278	-0.36756	-0.377303	-0.426406	-0.256873	-0.532545		PKH_092160	2.71579
PKH_092550	2.53061	0.124949	0.320479	0.218494	-0.0863294	-0.311009	-0.246965	0.0400396	0.367322	0.15567	-0.0400396	-0.406679	-0.179326	-0.352065	-0.0247824	-0.236435	-0.432144	-0.798784	-0.57143		PKH_031850	2.67688	0.129462	0.385727	0.428865	0.235042	-0.0886499	-0.363359	-0.437301	-0.26962	0.208016	0.513711	0.293281	0.101407	-0.101407	-0.277748	-0.379221	-0.584045	0.2583	0.563994	0.343564	0.15169	-0.0511237	-0.227465	-0.328937	-0.533762		PKH_051120	2.71576
PKH_050770	2.52954	0.195479	0.502581	0.343114	-0.134882	-0.48766	-0.387721	0.202391	0.178811	-0.0148164	0.0148164	-0.918352	-0.615318	0.114017	0.0904361	-0.103191	-0.0735581	-1.00673	-0.703693		PKH_092730	2.67623	0.00982708	0.0293304	0.0326277	0.0178972	-0.0067221	-0.0276272	-0.0332674	-0.0205263	0.0611743	0.0219506	-0.0219506	0.0888497	-0.101092	-0.061234	0.108194	-0.183673	-0.436721	-0.475945	-0.519846	-0.409046	-0.598988	-0.55913	-0.389702	-0.681569		PKH_061440	2.71487
PKH_080100	2.529	0.162848	0.419192	0.286381	-0.112291	-0.406718	-0.32357	0.410876	0.312952	0.0598339	-0.0598339	-0.255891	-0.740703	0.292459	0.194536	-0.0585826	-0.178251	-0.374307	-0.85912		PKH_122190	2.67557	0.154346	0.461499	0.513659	0.282006	-0.105464	-0.434662	-0.523696	-0.32337	0.190822	0.290924	0.227797	0.255297	-0.190822	-0.519858	-0.782306	-0.456114	0.725208	0.825311	0.762184	0.789683	0.343564	0.014528	-0.24792	0.0782724		PKH_031760	2.71372
PKH_140340	2.52779	0.12245	0.316054	0.21625	-0.0843085	-0.3066	-0.24426	0.257589	0.383486	0.00496728	-0.00496728	-0.147382	-0.503167	0.417194	0.543092	0.164572	0.154638	0.0122233	-0.343561		PKH_131280	2.67542	0.0614083	0.18369	0.204477	0.112284	-0.0419495	-0.173004	-0.208469	-0.128748	0.0941476	0.19162	0.0770168	0.0638137	-0.17253	-0.0638137	-0.289994	-0.314703	0.226901	0.324373	0.20977	0.196567	-0.0397767	0.0689393	-0.157241	-0.18195		PKH_080630	2.7093
PKH_030520	2.52732	0.12546	0.324164	0.221932	-0.0863299	-0.314448	-0.250649	0.125772	0.206203	0.112967	-0.112967	-0.391126	-0.38791	-0.291971	-0.21154	-0.304776	-0.53071	-0.808869	-0.805653		PKH_143810	2.67325	0.0752889	0.226551	0.252636	0.139132	-0.0512471	-0.21331	-0.257513	-0.159431	0.286038	0.0704698	0.140014	0.160018	-0.0704698	-0.156422	-0.403186	-0.27411	0.590875	0.375307	0.444851	0.464855	0.234367	0.148415	-0.0983487	0.0307266		PKH_110170	2.70885
PKH_081460	2.52434	0.175141	0.455594	0.313098	-0.120061	-0.441762	-0.353355	0.354549	0.158312	0.235357	-0.158312	-0.475581	-0.653659	0.842617	0.646379	0.723425	0.329756	0.0124862	-0.165592		PKH_122520	2.67235	0.152188	0.459079	0.512315	0.28248	-0.103434	-0.432197	-0.522158	-0.32361	0.521728	0.295983	0.36766	0.104219	-0.104219	-0.505348	-0.331867	-0.968752	1.17225	0.94651	1.01819	0.754746	0.546308	0.145179	0.31866	-0.318225		PKH_114050	2.70858
PKH_072110	2.52397	0.0472459	0.123002	0.0845695	-0.0323727	-0.119262	-0.0954347	0.0395973	0.195229	-0.0395973	-0.244581	0.175124	-0.408137	-1.05335	-0.897722	-1.13255	-1.33753	-0.917827	-1.50109		PKH_010240	2.67067	0.0753606	0.228381	0.255213	0.141032	-0.0510736	-0.214959	-0.260073	-0.161489	-0.051883	0.220199	0.17771	0.051883	-0.33	-0.383849	0.051883	-0.613615	-1.61914	-1.34705	-1.38954	-1.51537	-1.89725	-1.9511	-1.51537	-2.18087		PKH_112180	2.70793
PKH_121640	2.52088	0.257394	0.674847	0.465808	-0.175662	-0.654057	-0.52526	0.52531	0.361924	0.0124569	-0.0124569	-0.776193	-1.08663	0.735224	0.571839	0.222371	0.197458	-0.566278	-0.87671		PKH_113200	2.67008	0.12067	0.366296	0.409532	0.226488	-0.0816973	-0.344742	-0.417306	-0.259295	0.166861	0.145701	-0.00562419	0.0436808	0.00562419	-0.572637	-0.823111	-0.421979	0.484081	0.462921	0.311595	0.3609	0.322844	-0.255418	-0.505891	-0.10476		PKH_090340	2.7076
PKH_126860	2.52073	0.211495	0.554705	0.382956	-0.144309	-0.537605	-0.431817	0.0529373	0.240395	-0.00507944	0.00507944	-1.14833	-0.527553	1.12462	1.31208	1.06661	1.07676	-0.0766457	0.544132		PKH_102920	2.66963	0.0336286	0.102209	0.114315	0.063259	-0.0227499	-0.0961887	-0.11648	-0.0724127	-0.0192415	0.319115	0.356483	0.0192415	-0.0351684	-0.194817	0.524651	-0.349273	-0.111169	0.227187	0.264555	-0.0726863	-0.127096	-0.286745	0.432723	-0.441201		PKH_121630	2.7069
PKH_122000	2.5203	0.142355	0.373734	0.258159	-0.0970774	-0.362192	-0.291067	0.303598	0.233725	0.123883	-0.123883	-0.270791	-0.610827	0.132087	0.0622148	-0.0476276	-0.295393	-0.442302	-0.782338		PKH_140130	2.66888	0.100714	0.30674	0.343283	0.19015	-0.0680463	-0.288645	-0.349758	-0.217619	0.0899792	0.213603	0.334449	-0.0899792	-0.227025	-0.600941	0.137854	-0.921891	0.523132	0.646756	0.767602	0.343174	0.206128	-0.167787	0.571007	-0.488738		PKH_125760	2.70596
PKH_145190	2.51916	0.0979872	0.257923	0.178417	-0.0667219	-0.24992	-0.201105	0.142445	0.275797	0.0505747	-0.0505747	-0.185999	-0.352847	-0.0310626	0.10229	-0.122933	-0.224082	-0.359506	-0.526355		PKH_061430	2.66819	0.0860093	0.262459	0.293892	0.16294	-0.0580414	-0.246953	-0.299416	-0.186441	-0.00978484	0.579597	0.239759	0.0980567	0.00978484	-0.0669504	-0.324293	-0.149325	0.762184	1.35157	1.01173	0.870025	0.781753	0.705018	0.447676	0.622644		PKH_112940	2.70293
PKH_040960	2.51907	0.0832204	0.219101	0.15158	-0.0566598	-0.212299	-0.170852	-0.436309	0.162502	0.0709772	-0.0709772	-0.848911	0.24012	-0.0678448	0.530966	0.439441	0.297487	-0.480447	0.608584		PKH_080440	2.6679	0.0403249	0.123152	0.137934	0.0765028	-0.0271986	-0.115872	-0.140522	-0.0875296	0.155261	0.0256589	0.129834	0.123009	-0.0256589	-0.191905	-0.050599	-0.187777	0.116917	-0.0126852	0.0914896	0.0846648	-0.064003	-0.230249	-0.0889431	-0.226121		PKH_031850	2.70016
PKH_143230	2.51858	0.0968687	0.255318	0.176744	-0.0659099	-0.247377	-0.199192	0.259744	0.138224	0.0130145	-0.0130145	-0.212299	-0.472245	0.342287	0.220767	0.0955573	0.0695283	-0.129756	-0.389702		PKH_010170	2.66727	0.14641	0.447933	0.501959	0.278637	-0.0986414	-0.421417	-0.511346	-0.31874	0.593352	0.0646431	0.1987	0.0496346	-0.0496346	-0.1776	-1.2035	-0.546326	-0.741247	-1.26996	-1.1359	-1.28496	-1.38423	-1.5122	-2.5381	-1.88092		PKH_146030	2.69983
PKH_094090	2.51779	0.152158	0.401779	0.278411	-0.10342	-0.389241	-0.313712	0.247027	0.355517	0.184039	-0.184039	-0.231185	-0.577035	-0.264438	-0.155948	-0.327426	-0.695504	-0.74265	-1.0885		PKH_050160	2.66545	0.226069	0.695205	0.780218	0.434136	-0.151821	-0.653891	-0.794666	-0.496362	0.256857	0.757145	0.636807	0.202005	-0.202005	-0.740239	-0.601455	-0.997147	-0.285993	0.214294	0.0939561	-0.340846	-0.744855	-1.28309	-1.14431	-1.54		PKH_070300	2.6991
PKH_122420	2.51752	0.0924825	0.244355	0.169382	-0.0628367	-0.236721	-0.190846	-0.0484934	0.362573	0.283264	-0.0778024	-0.280293	0.0484934	0.183667	0.594734	0.515425	0.154358	-0.0481322	0.280654		PKH_083080	2.66493	0.0585526	0.180328	0.202466	0.112735	-0.0392852	-0.169599	-0.206204	-0.128875	0.233889	0.161331	0.07613	0.259453	-0.07613	-0.101784	-0.21519	-0.21071	0.186236	0.113678	0.0284766	0.2118	-0.123784	-0.149438	-0.262843	-0.258363		PKH_140380	2.6974
PKH_050060	2.51343	0.24175	0.644833	0.449288	-0.163352	-0.624344	-0.505729	0.206358	0.243372	0.112396	-0.112396	-1.07866	-0.769263	0.879022	0.916036	0.78506	0.560268	-0.405993	-0.0965989		PKH_061150	2.66452	0.0368786	0.113707	0.127709	0.0711476	-0.0247253	-0.106937	-0.130062	-0.0813241	-0.00357582	0.00357582	0.175505	0.0656106	-0.164944	-0.281619	0.105912	-0.284669	0.0219906	0.0291422	0.201071	0.0911769	-0.139378	-0.256053	0.131478	-0.259102		PKH_110520	2.69057
PKH_145120	2.51268	0.05859	0.156558	0.109185	-0.0395486	-0.151568	-0.12288	-0.00495392	0.292336	0.104609	-0.133187	0.00495392	-0.148649	0.104109	0.401399	0.213671	-0.0241243	0.114017	-0.039586		PKH_142310	2.66449	0.0782923	0.241419	0.271154	0.151068	-0.0524882	-0.227043	-0.276149	-0.172674	0.190989	0.171744	0.0908899	0.118616	-0.0908899	-0.315889	-0.240917	-0.452981	0.892199	0.872954	0.7921	0.819826	0.610321	0.385321	0.460294	0.24823		PKH_143110	2.6905
PKH_125340	2.51246	0.119379	0.31915	0.222639	-0.0805579	-0.308969	-0.25055	0.138639	0.3284	0.164553	-0.138639	-0.211611	-0.380898	0.472111	0.661872	0.498026	0.194834	0.121862	-0.047426		PKH_073220	2.6636	0.11072	0.342277	0.384715	0.214585	-0.0741094	-0.321856	-0.391767	-0.245214	0.0633759	0.533122	0.315466	0.372849	-0.0929267	-0.152305	-0.47227	-0.0633759	-1.1359	-0.666154	-0.88381	-0.826427	-1.2922	-1.35158	-1.67155	-1.26265		PKH_121900	2.68946
PKH_130770	2.51238	0.1319	0.352694	0.246067	-0.0889964	-0.34144	-0.276909	0.243094	-0.00891449	0.00891449	0.083104	-0.722216	-0.468595	0.672232	0.420223	0.438052	0.512242	-0.293079	-0.0394579		PKH_123830	2.66338	0.080031	0.24756	0.278304	0.155276	-0.0535466	-0.232783	-0.283399	-0.177429	0.098719	0.113838	0.465447	0.250495	-0.144228	-0.299183	-0.098719	-0.161289	0.283754	0.298873	0.650482	0.43553	0.040807	-0.114147	0.0863165	0.0237461		PKH_145160	2.68921
PKH_144130	2.51103	0.071796	0.192587	0.13459	-0.0483526	-0.186407	-0.151412	0.0689158	0.215111	0.14141	-0.0689158	-0.146979	-0.160549	0.575515	0.72171	0.648009	0.437683	0.359619	0.34605		PKH_145050	2.66271	0.123804	0.383704	0.431595	0.241016	-0.082732	-0.360768	-0.439468	-0.275348	0.801156	0.0851254	0.276761	0.182215	-0.0851254	-0.163144	-0.487989	-0.859115	1.59591	0.879875	1.07151	0.976965	0.709624	0.631606	0.306761	-0.0643649		PKH_040700	2.68823
PKH_146200	2.50987	0.187051	0.503115	0.352114	-0.125771	-0.486897	-0.396014	0.179279	0.199777	0.0336806	-0.0336806	-0.858228	-0.624805	0.943421	0.96392	0.797823	0.730461	-0.0940863	0.139337		PKH_110830	2.66208	0.0265658	0.0824824	0.0928249	0.0518786	-0.0177322	-0.0775455	-0.0945124	-0.0592582	-0.0460223	0.182839	-0.161053	-0.00791783	0.0705596	0.00791783	-0.483437	0.083456	0.018667	0.247528	-0.0963636	0.0567714	0.135249	0.0726071	-0.418748	0.148145		PKH_021010	2.68808
PKH_126730	2.50907	0.127361	0.343214	0.240446	-0.0855393	-0.332114	-0.270372	0.160342	0.41317	0.401843	-0.160342	-0.16235	-0.213269	-0.0766457	0.176182	0.164855	-0.39733	-0.399338	-0.450256		PKH_142920	2.66186	0.11748	0.364989	0.41083	0.229674	-0.0783843	-0.343133	-0.418289	-0.262328	0.115129	0.261994	0.250606	0.206033	-0.115129	-0.432778	-0.552177	-0.330447	-0.0892559	0.0576093	0.0462217	0.0016484	-0.319513	-0.637163	-0.756561	-0.534832		PKH_040660	2.68642
PKH_145500	2.50832	0.095625	0.258148	0.18102	-0.064157	-0.249774	-0.203514	0.253611	0.18957	0.0238819	-0.0238819	-0.160573	-0.475229	0.418583	0.354542	0.188854	0.141091	0.00439915	-0.310257		PKH_131630	2.66045	0.0747811	0.233272	0.262873	0.147228	-0.0497651	-0.219262	-0.267609	-0.168094	0.051671	0.288121	0.638091	0.13247	-0.0776428	-0.0660687	-0.051671	-0.0720315	0.661872	0.898322	1.24829	0.742671	0.532558	0.544132	0.55853	0.538169		PKH_052370	2.68442
PKH_020120	2.50806	0.195264	0.527463	0.369994	-0.130958	-0.510335	-0.415944	0.404051	0.0458108	0.139513	-0.0458108	-0.804358	-0.784434	0.279066	-0.0791741	0.014528	-0.170796	-0.929343	-0.909419		PKH_080940	2.65978	0.144816	0.452619	0.510336	0.286076	-0.0962504	-0.425395	-0.519496	-0.326558	0.590583	0.144903	0.0861938	0.0175867	-0.0175867	-0.276805	-1.1067	-0.722922	1.48903	1.04335	0.984643	0.916036	0.880863	0.621644	-0.208246	0.175527		PKH_103140	2.68442
PKH_020510	2.50633	0.220782	0.598848	0.420976	-0.147708	-0.579268	-0.473067	0.230061	0.318484	0.0637527	-0.0637527	-0.896368	-0.763005	0.21914	0.307562	0.052831	-0.0746744	-0.90729	-0.773927		PKH_113420	2.65826	0.0614135	0.192795	0.21765	0.122248	-0.040701	-0.181161	-0.221524	-0.139488	0.245694	-0.0707478	0.312889	0.242056	0.0707478	-0.411594	-0.097901	-0.100381	-0.932109	-1.24855	-0.864913	-0.935746	-1.10705	-1.5894	-1.2757	-1.27818		PKH_142660	2.68428
PKH_093180	2.50459	0.233455	0.63586	0.447967	-0.155795	-0.614925	-0.503192	0.71137	0.193215	-0.0700866	0.0700866	-0.678787	-1.27817	0.536822	0.018667	-0.244634	-0.104461	-0.853335	-1.45271		PKH_041370	2.65748	0.0969448	0.305036	0.344585	0.19374	-0.0641528	-0.286599	-0.35069	-0.221014	0.117945	0.396791	0.458417	-0.00443451	-0.0956486	0.00443451	-0.449331	-0.294315	-0.209317	0.0695283	0.131155	-0.331697	-0.422911	-0.322828	-0.776593	-0.621578		PKH_103090	2.68407
PKH_143120	2.50418	0.225633	0.615148	0.433593	-0.150487	-0.594863	-0.487	0.303229	0.291819	0.0507623	-0.0507623	-0.888507	-0.855315	0.757642	0.746231	0.505175	0.403651	-0.434094	-0.400902		PKH_140710	2.65698	0.0663763	0.209157	0.236372	0.132984	-0.0438823	-0.196502	-0.240548	-0.151684	0.0130348	0.0404743	0.0314082	0.129901	-0.0130348	-0.390132	-0.4985	-0.0709453	0.153508	0.180948	0.171882	0.270375	0.127439	-0.249658	-0.358027	0.0695283		PKH_144710	2.68292
PKH_123670	2.50403	0.30598	0.834516	0.588333	-0.204027	-0.806979	-0.660775	0.182857	0.279421	0.249675	-0.182857	-1.48156	-0.875935	-0.751081	-0.654518	-0.684264	-1.1168	-2.4155	-1.80987		PKH_110230	2.65659	0.0771	0.243225	0.274961	0.154771	-0.0509337	-0.228496	-0.279808	-0.176516	0.075805	0.255005	0.19868	0.151144	-0.116738	-0.075805	-0.484327	-0.135841	-0.0603328	0.118867	0.0625427	0.0150059	-0.252876	-0.211943	-0.620465	-0.271979		PKH_062060	2.68292
PKH_142290	2.5038	0.0419209	0.114396	0.080672	-0.0279436	-0.110618	-0.0906004	0.0993668	0.00329207	0.0480744	-0.00329207	-0.174765	-0.159806	0.0772228	-0.018852	0.0259303	-0.0254361	-0.196909	-0.18195		PKH_051930	2.65653	0.123554	0.389844	0.440732	0.248102	-0.0816125	-0.366233	-0.448499	-0.282954	0.373336	0.111173	0.103713	0.21126	-0.103713	-0.374999	-0.834775	-0.474834	1.21613	0.953969	0.94651	1.05406	0.739083	0.467798	0.00802141	0.367962		PKH_102420	2.68261
PKH_111630	2.50275	0.102549	0.280544	0.198098	-0.0682525	-0.271241	-0.222423	0.244575	0.139361	0.0217287	-0.0217287	-0.276036	-0.494662	0.598397	0.493183	0.375551	0.332093	0.0777861	-0.14084		PKH_113310	2.65611	0.0375966	0.118774	0.134325	0.0756568	-0.0248137	-0.111574	-0.136686	-0.0862746	-0.107401	0.0493319	0.0516435	0.0432838	0.00437617	-0.317567	-0.221664	-0.00437617	0.0228497	0.179582	0.181894	0.173534	0.134626	-0.187317	-0.0914136	0.125874		PKH_030830	2.68201
PKH_122660	2.50206	0.145879	0.399747	0.282511	-0.096993	-0.386454	-0.317152	0.195664	0.263445	0.0712251	-0.0712251	-0.468836	-0.553211	-0.149438	-0.0816565	-0.273877	-0.416327	-0.813938	-0.898313		PKH_126550	2.65428	0.129323	0.410765	0.465246	0.262664	-0.0850486	-0.385769	-0.47334	-0.299375	0.556713	-0.0337839	0.282046	0.37042	0.0337839	-0.422144	-0.870944	-0.269249	0.279066	-0.311431	0.00439915	0.0927739	-0.243863	-0.699791	-1.14859	-0.546895		PKH_072000	2.68171
PKH_052590	2.50047	0.179131	0.492749	0.348925	-0.118822	-0.476261	-0.391565	0.361068	0.512463	0.138889	-0.202599	-0.138889	-0.852477	-0.368442	-0.217046	-0.59062	-0.932109	-0.868399	-1.58199		PKH_123520	2.65425	0.0607952	0.193116	0.218735	0.123495	-0.0399796	-0.181364	-0.222539	-0.140754	0.907056	-0.0613545	0.0560338	0.32712	0.224914	-0.169279	-0.0560338	-0.559336	0.869284	-0.0991269	0.0182614	0.289348	0.187142	-0.207052	-0.0938061	-0.597109		PKH_145440	2.67964
PKH_130670	2.49998	0.192715	0.530746	0.376061	-0.127739	-0.512953	-0.421969	0.0931745	0.00215672	0.0525343	-0.00215672	-1.24474	-0.54459	0.705652	0.614634	0.665012	0.610321	-0.632259	0.067887		PKH_040740	2.65418	0.0680028	0.216056	0.244731	0.138185	-0.0447132	-0.202906	-0.248986	-0.157494	-0.00527573	0.444143	0.346181	0.00527573	-0.310289	-0.177173	0.352332	-0.742575	-1.30275	-0.853335	-0.951297	-1.2922	-1.60777	-1.47465	-0.945146	-2.04005		PKH_126900	2.67905
PKH_072060	2.49967	0.191506	0.52782	0.374135	-0.126877	-0.510104	-0.419777	0.0706157	0.0954742	0.0358488	-0.0358488	-1.13557	-0.564622	0.89476	0.919618	0.859993	0.788295	-0.311431	0.259522		PKH_050730	2.65356	0.0600346	0.191091	0.216564	0.122378	-0.0394255	-0.179445	-0.220316	-0.139455	0.0132666	0.195052	0.0608768	0.0741633	-0.244148	-0.0132666	-0.431967	-0.253569	0.651844	0.833629	0.699455	0.712741	0.39443	0.625311	0.206611	0.385009		PKH_140410	2.6784
PKH_092180	2.49908	0.17663	0.487514	0.345817	-0.116919	-0.471113	-0.387951	0.247457	0.286403	0.18072	-0.18072	-0.50283	-0.687766	0.477486	0.516431	0.410749	0.0493081	-0.272802	-0.457738		PKH_121550	2.65313	0.0833536	0.265653	0.30117	0.170282	-0.0546931	-0.249448	-0.306375	-0.19402	0.0906187	0.288857	0.290517	0.0252969	-0.0252969	-0.206434	-0.352712	-0.291314	0.15136	0.349598	0.351258	0.0860381	0.0354443	-0.145692	-0.291971	-0.230573		PKH_051740	2.67592
PKH_124730	2.49859	0.133671	0.369383	0.26218	-0.0884168	-0.356932	-0.294091	0.350549	0.264399	-0.0182605	0.0182605	-0.292768	-0.681703	0.484893	0.398742	0.116083	0.152604	-0.158425	-0.54736		PKH_125550	2.6509	0.127343	0.408573	0.464053	0.263129	-0.0831821	-0.383532	-0.471969	-0.299627	0.193596	0.217801	0.127591	0.0452034	-0.0452034	-0.453352	-0.90717	-0.466165	0.208164	0.232369	0.142159	0.0597715	-0.0306353	-0.438784	-0.892601	-0.451597		PKH_130070	2.67582
PKH_031450	2.49802	0.250971	0.694483	0.493274	-0.165864	-0.671023	-0.55324	0.310543	0.370418	-0.0636509	0.0636509	-1.10592	-0.950059	-0.246271	-0.186396	-0.620465	-0.493163	-1.66273	-1.50687		PKH_102420	2.65044	0.0293481	0.0942915	0.107136	0.0607841	-0.0191527	-0.088507	-0.108958	-0.0692068	0.227306	0.0137089	0.00841073	0.192238	-0.131303	-0.00841073	-0.0910918	-0.231677	-0.288239	-0.501837	-0.507135	-0.323308	-0.646849	-0.523956	-0.606637	-0.747222		PKH_126740	2.6746
PKH_091630	2.49528	0.0427508	0.119095	0.0848777	-0.0281354	-0.115029	-0.0951359	-0.179581	0.222831	0.140658	-0.106066	-0.196189	0.106066	0.685184	1.0876	1.00542	0.758699	0.668576	0.970831		PKH_114770	2.64988	0.126788	0.408037	0.463833	0.263346	-0.0826482	-0.382976	-0.471698	-0.299791	0.107164	0.284904	0.482525	0.160539	-0.107164	-0.483222	-0.478087	-0.387573	0.615726	0.793467	0.991088	0.669101	0.401399	0.0253404	0.0304755	0.12099		PKH_132590	2.6735
PKH_131900	2.48954	0.218913	0.618587	0.443998	-0.142775	-0.597004	-0.497006	0.549392	0.335924	0.249204	-0.249204	-0.35909	-1.12286	1.2812	1.06774	0.981016	0.482607	0.372722	-0.39105		PKH_114260	2.64915	0.120822	0.389695	0.44325	0.251895	-0.0786404	-0.365724	-0.450734	-0.286698	0.375805	0.100881	0.177457	0.236403	-0.100881	-0.532229	-0.554263	-0.605452	0.829955	0.55503	0.631606	0.690553	0.353268	-0.0780797	-0.100114	-0.151302		PKH_072790	2.67245
PKH_031860	2.48799	0.0751682	0.213227	0.153337	-0.0489026	-0.205744	-0.171584	-0.226781	-0.156806	0.156806	0.159656	-1.13502	0.307941	-0.0867355	-0.0167606	0.296851	0.299702	-0.994977	0.447987		PKH_094370	2.64824	0.0713964	0.230916	0.262847	0.149547	-0.0463829	-0.216684	-0.267261	-0.170167	-0.261568	0.438604	0.595906	0.175825	-0.239982	-0.0527897	-0.0798269	0.0527897	0.347097	1.04727	1.20457	0.78449	0.368683	0.555876	0.528838	0.661455		PKH_020130	2.67184
PKH_050520	2.48581	0.067635	0.192914	0.139101	-0.043845	-0.186088	-0.155577	-0.208112	0.0157125	0.223299	-0.0157125	-0.716179	0.213816	0.306415	0.530239	0.737825	0.498814	-0.201653	0.728342		PKH_093520	2.64811	0.075173	0.24323	0.276894	0.157566	-0.0488226	-0.228235	-0.28154	-0.179286	0.0537761	0.11263	0.198112	-0.0093839	-0.179935	-0.524744	0.0093839	-0.666844	-0.389702	-0.330848	-0.245366	-0.452862	-0.623413	-0.968222	-0.434094	-1.11032		PKH_060740	2.67052
PKH_041730	2.48485	0.172987	0.494601	0.357054	-0.111963	-0.477039	-0.399258	0.202437	0.0287359	-0.0287359	0.089095	-1.07094	-0.633387	0.742671	0.56897	0.511498	0.629329	-0.53071	-0.0931533		PKH_082990	2.64674	0.119007	0.386661	0.440673	0.251199	-0.0770706	-0.362756	-0.448008	-0.28572	0.796855	0.171341	-0.0502946	0.249865	0.0502946	-0.325618	-0.602731	-0.885577	0.810676	0.185162	-0.0364737	0.263686	0.0641155	-0.311797	-0.58891	-0.871756		PKH_133710	2.67047
PKH_061530	2.48185	0.110395	0.318064	0.230459	-0.0710918	-0.306645	-0.257525	-0.144165	0.0457014	0.0558878	0.0825563	-1.01212	-0.0457014	0.819265	1.00913	1.01932	1.04599	-0.0486865	0.917728		PKH_101900	2.64623	0.300809	0.978897	1.11611	0.636641	-0.194595	-0.918312	-1.13463	-0.724032	0.126278	0.636661	0.454271	0.165987	-0.126278	-0.772646	-2.70235	-0.411395	0.911147	1.42153	1.23914	0.950856	0.658591	0.0122233	-1.91748	0.373474		PKH_146290	2.66578
PKH_090500	2.47795	0.23395	0.680821	0.495655	-0.149651	-0.656029	-0.553385	0.186452	0.256534	0.0667176	-0.0667176	-1.1716	-0.865428	1.16057	1.23065	1.04083	0.907399	-0.19748	0.108688		PKH_141820	2.64409	0.121607	0.398341	0.454979	0.260227	-0.0783094	-0.373577	-0.462431	-0.295778	0.477277	0.081329	0.500907	0.438925	-0.081329	-0.350816	-0.505657	-0.311359	-0.133861	-0.52981	-0.110232	-0.172214	-0.692468	-0.961955	-1.1168	-0.922498		PKH_071930	2.66558
PKH_083120	2.47397	0.105918	0.311438	0.227836	-0.0672771	-0.299933	-0.254148	0.218646	0.176993	0.129973	-0.129973	-0.225364	-0.525139	-0.041083	-0.0827362	-0.129756	-0.389702	-0.485093	-0.784868		PKH_121260	2.64352	0.0643099	0.211031	0.241151	0.138027	-0.041361	-0.197896	-0.245087	-0.15686	0.302091	0.060003	-0.0239503	0.0239503	0.147958	-0.096004	-0.768101	-0.126537	0.949801	0.707713	0.62376	0.67166	0.795668	0.551706	-0.120391	0.521173		PKH_113070	2.66482
PKH_050020	2.47304	0.412093	1.21467	0.889607	-0.261315	-1.16965	-0.99214	0.562697	0.716426	0.371981	-0.371981	-1.31667	-1.77142	1.03813	1.19186	0.847413	0.103452	-0.84124	-1.29599		PKH_126060	2.64242	0.188411	0.620393	0.709588	0.406713	-0.120884	-0.581689	-0.721092	-0.462068	0.153696	0.536033	0.530333	0.159433	-0.153696	-0.765192	-0.731908	-0.813971	0.0699461	0.452283	0.446582	0.0756828	-0.237447	-0.848943	-0.815658	-0.897722		PKH_080570	2.66407
PKH_081770	2.47047	0.0404487	0.120035	0.0881874	-0.0255289	-0.115545	-0.0982958	0.201671	0.0356688	-0.000729065	-0.0282823	0.000729065	-0.348371	0.298448	0.132446	0.0960484	0.0684951	0.0975065	-0.251593		PKH_041510	2.64201	0.120428	0.397038	0.454272	0.260506	-0.0771974	-0.372247	-0.461618	-0.295931	0.0916653	0.344443	0.546319	0.148549	-0.0916653	-0.566951	-0.180889	-0.521944	-0.952569	-0.699791	-0.497915	-0.895685	-1.1359	-1.61119	-1.22512	-1.56618		PKH_010320	2.66281
PKH_114270	2.46868	0.146624	0.437187	0.321889	-0.0922339	-0.420732	-0.358645	0.1468	0.0920446	0.0571199	-0.0571199	-0.768943	-0.599045	0.28279	0.228034	0.193109	0.0788696	-0.632953	-0.463056		PKH_114130	2.64031	0.0313397	0.103875	0.119017	0.0683975	-0.0200136	-0.0973665	-0.120921	-0.0776632	0.337031	0.0458267	0.03965	-0.03965	-0.0452818	0.0652641	-0.11099	-0.459701	0.67166	0.380456	0.37428	0.29498	0.289348	0.399894	0.22364	-0.125072		PKH_020160	2.66277
PKH_030890	2.46766	0.133678	0.399671	0.29463	-0.083929	-0.384573	-0.3282	-0.542204	0.30247	0.0917743	-0.0917743	-1.238	0.120114	-0.591045	0.253629	0.0429335	-0.140615	-1.28684	0.0712735		PKH_011090	2.6403	0.0156437	0.0518525	0.0594112	0.0341433	-0.00998989	-0.0486033	-0.0603619	-0.0387686	-0.0313931	-0.0750592	0.133531	0.0313931	-0.10334	0.117401	-0.371682	0.185583	0.298448	0.254782	0.463372	0.361234	0.226502	0.447243	-0.041841	0.515425		PKH_113330	2.66153
PKH_112670	2.46741	0.0615115	0.184033	0.135708	-0.0386009	-0.177075	-0.151162	0.0309541	0.239405	0.170315	-0.0309541	-0.16984	-0.0778866	0.46065	0.669101	0.600011	0.398742	0.259856	0.351809		PKH_101570	2.63998	0.0646816	0.214611	0.245961	0.14141	-0.041275	-0.201154	-0.249889	-0.160552	-0.14979	0.335499	0.35503	0.213882	-0.0917413	-0.154685	-0.246726	0.0917413	0.128187	0.613476	0.633007	0.491859	0.186236	0.123292	0.0312512	0.369718		PKH_094490	2.66118
PKH_113200	2.46448	0.152988	0.461324	0.341392	-0.0954703	-0.443703	-0.380025	0.155638	0.692862	0.586948	-0.155638	-0.174881	-0.190108	0.205448	0.742671	0.636757	-0.105829	-0.125072	-0.140299		PKH_125590	2.63959	0.0465435	0.154621	0.177266	0.101965	-0.0296742	-0.144918	-0.18009	-0.115756	0.35552	0.0859747	-0.129317	0.0266878	0.0823654	-0.0266878	-0.48084	-0.323345	0.464081	0.194536	-0.0207562	0.135249	0.190927	0.0818733	-0.372279	-0.214784		PKH_143180	2.66117
PKH_083350	2.464	0.180925	0.546274	0.404491	-0.112799	-0.525373	-0.450219	0.258901	0.306851	0.0565415	-0.0565415	-0.6947	-0.822555	-0.320375	-0.272425	-0.522734	-0.635818	-1.27398	-1.40183		PKH_031760	2.63933	0.119553	0.397483	0.45579	0.262259	-0.0761788	-0.372525	-0.46304	-0.29771	0.243561	0.228395	0.259999	0.251601	-0.228395	-0.2978	-0.690166	-0.476198	-0.882556	-0.897722	-0.866118	-0.874516	-1.35451	-1.42392	-1.81628	-1.60231		PKH_110820	2.65817
PKH_080080	2.46254	0.200539	0.607895	0.450914	-0.124672	-0.584519	-0.50173	-0.0656012	0.272084	0.0824891	0.0656012	-1.38571	-0.435598	0.6364	0.974085	0.78449	0.767602	-0.683707	0.266402		PKH_123230	2.63858	0.0676599	0.225485	0.258722	0.149007	-0.0430389	-0.211305	-0.262818	-0.169116	0.368395	0.0135359	0.368642	0.0565061	-0.0135359	-0.136482	-0.24079	-0.380193	0.354295	-0.000564019	0.354542	0.0424062	-0.0276359	-0.150582	-0.25489	-0.394293		PKH_061780	2.65621
PKH_131470	2.46018	0.208338	0.635591	0.472795	-0.128918	-0.610951	-0.525809	-0.0345848	0.164878	0.0345848	0.0351844	-1.48276	-0.581349	0.677919	0.877382	0.747088	0.747688	-0.770259	0.131155		PKH_146630	2.63816	0.0250767	0.0836821	0.0960505	0.0553479	-0.0159362	-0.078415	-0.097567	-0.0628102	0.00154675	0.0191308	0.06851	0.0238517	-0.156402	-0.14227	-0.00154675	-0.257014	0.39443	0.412014	0.461393	0.416735	0.236481	0.250613	0.391336	0.135869		PKH_090900	2.65589
PKH_062110	2.45897	0.257825	0.789181	0.587903	-0.159152	-0.758459	-0.653654	0.428993	0.110649	-0.0799978	0.0799978	-1.40862	-1.27409	-0.507135	-0.825479	-1.01613	-0.85613	-2.34474	-2.21022		PKH_123420	2.63756	0.141869	0.474335	0.544716	0.314123	-0.0900322	-0.444442	-0.553284	-0.356418	0.401048	0.187503	0.0505243	-0.210957	-0.0505243	0.180963	-2.01671	-0.3512	0.352172	0.138627	0.0016484	-0.259833	-0.0994001	0.132087	-2.06559	-0.400076		PKH_100940	2.65588
PKH_130210	2.45757	0.0438821	0.134839	0.100618	-0.0270107	-0.129564	-0.111837	0.1326	0.0842046	-0.0351585	-0.121306	0.0351585	-0.422782	0.855084	0.806688	0.687325	0.601177	0.757642	0.299702		PKH_110760	2.63707	0.036778	0.123156	0.141487	0.0816414	-0.0233136	-0.115387	-0.143706	-0.0926221	0.551184	0.0750931	-0.258745	0.0331128	-0.0331128	0.11918	-0.296088	-0.654639	1.0622	0.586113	0.252275	0.544132	0.477907	0.630199	0.214931	-0.14362		PKH_071340	2.65469
PKH_120030	2.45605	0.51575	1.59142	1.1897	-0.316473	-1.52885	-1.32192	0.289487	1.08897	0.892734	-0.289487	-2.28195	-1.3881	0.899889	1.69937	1.50314	0.320914	-1.67155	-0.777697		PKH_144710	2.6362	0.105794	0.355252	0.408422	0.235925	-0.0669274	-0.3328	-0.414791	-0.267596	0.346624	0.12028	0.0569034	0.0779523	-0.0569034	-0.40499	-0.692736	-0.628899	1.44589	1.21955	1.15617	1.17722	1.04237	0.69428	0.406535	0.470371		PKH_010110	2.6529
PKH_146640	2.45049	0.186517	0.584544	0.439912	-0.113111	-0.561128	-0.488224	-0.383439	0.488739	0.40594	-0.0701514	-1.3586	0.0701514	-0.0556073	0.81657	0.733772	0.25768	-1.03076	0.397983		PKH_052150	2.63414	0.105349	0.356115	0.410115	0.237514	-0.0663212	-0.333512	-0.416427	-0.269253	0.211184	0.142976	0.270576	0.0993924	-0.0993924	-0.553793	-0.368247	-0.62726	-0.293079	-0.361287	-0.233687	-0.40487	-0.603655	-1.05806	-0.87251	-1.13152		PKH_052340	2.65055
PKH_146710	2.45044	0.2135	0.669198	0.503649	-0.129461	-0.642386	-0.558955	-0.0556249	0.211993	0.315447	0.0556249	-1.57631	-0.324587	-0.39105	-0.123432	-0.0199777	-0.2798	-1.91174	-0.660012		PKH_124270	2.63288	0.0565787	0.192036	0.221388	0.128415	-0.0355106	-0.179816	-0.224767	-0.145527	-0.023348	0.201672	0.24761	0.138678	-0.0443026	-0.116873	-0.363626	0.023348	0.59155	0.81657	0.862509	0.753576	0.570596	0.498026	0.251273	0.638246		PKH_061970	2.64988
PKH_125260	2.44752	0.29596	0.935375	0.706439	-0.178318	-0.897534	-0.783527	0.429572	0.14079	-0.0921432	0.0921432	-1.72505	-1.4702	0.462003	0.173221	-0.059712	0.124574	-1.69262	-1.43777		PKH_082100	2.6325	0.0899819	0.305784	0.352631	0.204638	-0.0564242	-0.28631	-0.358	-0.231884	0.324643	0.0504916	0.394635	0.22009	-0.0504916	-0.321934	-0.36898	-0.339246	0.270375	-0.00377643	0.340367	0.165822	-0.10476	-0.376202	-0.423248	-0.393514		PKH_072750	2.64867
PKH_100920	2.44749	0.247957	0.783718	0.591917	-0.149388	-0.752009	-0.656505	0.155999	0.281227	0.205324	-0.155999	-1.30576	-0.972867	0.0650529	0.19028	0.114378	-0.246946	-1.3967	-1.06381		PKH_082380	2.63244	0.140666	0.478116	0.551391	0.320006	-0.0881936	-0.447663	-0.559784	-0.362607	0.350707	0.3852	0.321803	0.0592013	-0.0592013	-0.214624	-1.00045	-0.588826	0.449127	0.48362	0.420223	0.157622	0.039219	-0.116203	-0.902027	-0.490406		PKH_031010	2.6485
PKH_110430	2.44706	0.180896	0.572465	0.432588	-0.108881	-0.54927	-0.479747	0.116595	0.278323	0.141667	-0.116595	-0.875656	-0.721419	0.635287	0.797015	0.660358	0.402097	-0.356964	-0.202727		PKH_031540	2.63229	0.0890436	0.302805	0.349257	0.202734	-0.0558069	-0.283512	-0.354568	-0.229714	0.142265	0.313736	0.299376	0.0316146	-0.199715	-0.366999	-0.0316146	-0.775337	0.243097	0.414568	0.400208	0.132446	-0.0988831	-0.266167	0.0692171	-0.674505		PKH_130680	2.64499
PKH_081520	2.4467	0.120964	0.383193	0.289687	-0.0727495	-0.367649	-0.321243	-0.0181672	0.203718	0.182066	0.0181672	-0.78916	-0.212136	-0.455982	-0.234097	-0.25575	-0.419648	-1.22697	-0.649951		PKH_100610	2.6314	0.0919845	0.313715	0.362108	0.210425	-0.0575249	-0.29369	-0.367583	-0.238374	0.0862021	0.558886	0.326326	0.310589	-0.114536	-0.231891	-0.0862021	-0.385059	0.654635	1.12732	0.89476	0.879022	0.453898	0.336542	0.482231	0.183374		PKH_080830	2.64459
PKH_051220	2.44466	0.10606	0.337952	0.256107	-0.0634935	-0.32415	-0.283883	0.00695969	0.279197	0.0383695	-0.00695969	-0.535624	-0.348472	-0.354238	-0.0820008	-0.322828	-0.368157	-0.896821	-0.70967		PKH_123400	2.6302	0.0607708	0.208078	0.240416	0.139916	-0.0378919	-0.194763	-0.244021	-0.15845	0.747505	-0.279156	0.036616	0.0597746	-0.036616	0.040494	-0.659761	-0.556774	0.708861	-0.3178	-0.00202753	0.0211311	-0.0752594	0.0018505	-0.698404	-0.595418		PKH_090420	2.64425
PKH_110440	2.44285	0.189237	0.606157	0.460353	-0.112818	-0.581255	-0.510086	0.167092	0.0272646	0.0461047	-0.0272646	-1.22194	-0.836944	0.0641155	-0.0757118	-0.0568717	-0.130241	-1.32492	-0.93992		PKH_146520	2.62891	0.10776	0.370548	0.428596	0.249831	-0.0669734	-0.346773	-0.43497	-0.282832	-0.213125	0.421887	0.402592	0.115346	0.00483467	-0.45493	-0.676083	-0.00483467	-0.19295	0.442061	0.422767	0.13552	0.0250095	-0.434756	-0.655908	0.0153402		PKH_102360	2.64289
PKH_061150	2.44129	0.098413	0.316663	0.240941	-0.0584587	-0.303588	-0.266882	0.140575	0.184321	0.107909	-0.107909	-0.319599	-0.490748	0.28425	0.327996	0.251585	0.0357662	-0.175924	-0.347073		PKH_081470	2.62857	0.146495	0.504297	0.583458	0.340241	-0.0909709	-0.471918	-0.592115	-0.38515	0.0922356	0.441991	0.502635	0.361205	-0.0922356	-0.647826	-0.572258	-0.402071	0.286061	0.635817	0.69646	0.55503	0.10159	-0.454001	-0.378432	-0.208246		PKH_132270	2.64187
PKH_081220	2.43943	0.120216	0.388923	0.296574	-0.0710976	-0.372767	-0.328379	0.437307	0.21821	0.069637	-0.147695	-0.069637	-0.939066	0.563994	0.344898	0.196325	-0.0210072	0.0570505	-0.812379		PKH_121850	2.62742	0.174256	0.602156	0.697346	0.40723	-0.107894	-0.563402	-0.707613	-0.460845	0.012192	0.716477	0.665425	0.407659	-0.012192	-0.559311	-0.871777	-0.197352	0.361234	1.06552	1.01447	0.756701	0.33685	-0.210268	-0.522734	0.15169		PKH_092270	2.63667
PKH_133920	2.4392	0.206594	0.66883	0.51016	-0.122116	-0.641025	-0.564842	0.119449	0.185058	0.293843	-0.119449	-1.19624	-0.71016	1.05163	1.11724	1.22603	0.812737	-0.264056	0.222026		PKH_030660	2.62681	0.0207769	0.0719428	0.0833579	0.0487152	-0.0128443	-0.0673069	-0.0845802	-0.0551204	-0.0719608	0.218478	0.000398608	-0.131269	0.145956	-0.000398608	-0.306491	0.0397007	0.0695283	0.359967	0.141888	0.0102199	0.287445	0.141091	-0.165002	0.18119		PKH_112680	2.63561
PKH_120950	2.43697	0.10243	0.333783	0.255269	-0.0602225	-0.319807	-0.2825	0.0345584	0.360502	0.101865	-0.0345584	-0.385432	-0.340343	-0.187317	0.138627	-0.12001	-0.256434	-0.607307	-0.562218		PKH_121050	2.62622	0.112295	0.389607	0.451648	0.26414	-0.0693145	-0.36447	-0.458244	-0.298824	0.158443	0.115953	0.104249	0.217835	-0.104249	-0.687835	-0.624047	-0.53203	1.27864	1.23615	1.22445	1.33803	1.01595	0.432363	0.496152	0.588169		PKH_031300	2.63497
PKH_073080	2.43395	0.0934715	0.307338	0.235888	-0.0545473	-0.294344	-0.260888	0.192804	0.0844919	0.000739608	-0.000739608	-0.430483	-0.545611	0.443022	0.33471	0.250957	0.249478	-0.180265	-0.295393		PKH_140300	2.62589	0.0942253	0.327272	0.37949	0.222028	-0.0581115	-0.306143	-0.38502	-0.251162	-0.0400439	0.153418	0.325056	0.0639639	-0.386496	-0.672336	0.0400439	-0.863558	0.487543	0.681004	0.852643	0.59155	0.141091	-0.14475	0.56763	-0.335972		PKH_072990	2.63358
PKH_071490	2.43275	0.121287	0.40023	0.307621	-0.0705667	-0.383244	-0.340138	0.0256146	0.0483213	-0.0256146	0.110182	-0.995247	-0.41545	0.706306	0.729013	0.655077	0.790873	-0.314555	0.265242		PKH_041130	2.62433	0.142759	0.498456	0.578741	0.339252	-0.0876839	-0.466172	-0.587085	-0.383615	0.257287	0.22778	0.255951	0.0805833	-0.0805833	-0.476913	-1.11682	-0.569838	0.574687	0.54518	0.573351	0.397983	0.236817	-0.159513	-0.799422	-0.252438		PKH_070930	2.63233
PKH_071930	2.43183	0.116148	0.384334	0.295725	-0.0674197	-0.367975	-0.326922	0.228685	0.393197	0.0131509	-0.0131509	-0.259335	-0.659881	-0.152026	0.0124862	-0.36756	-0.393862	-0.640046	-1.04059		PKH_110020	2.62309	0.098208	0.344348	0.400224	0.234964	-0.0601211	-0.321988	-0.405946	-0.265606	0.0917261	0.574128	0.455167	0.29987	-0.10375	-0.0917261	-0.315636	-0.244453	0.566065	1.04847	0.929506	0.774209	0.370589	0.382613	0.158703	0.229886		PKH_125590	2.63115
PKH_092500	2.43111	0.121235	0.40204	0.309613	-0.0702421	-0.384888	-0.342225	-0.147836	0.516579	0.427707	-0.054773	-0.61309	0.054773	-0.647587	0.0168278	-0.0720448	-0.554525	-1.11284	-0.444979		PKH_082250	2.61978	0.0058483	0.0207395	0.0241715	0.014248	-0.00354804	-0.0193836	-0.0245091	-0.0160926	-0.000318064	0.00973012	-0.00273232	0.116158	-0.0183902	-0.105724	0.0566634	0.000318064	-0.134179	-0.124131	-0.136594	-0.0177039	-0.152252	-0.239585	-0.077198	-0.133543		PKH_110760	2.62974
PKH_093690	2.4291	0.120294	0.401348	0.309812	-0.0693371	-0.384117	-0.342303	0.145006	0.11689	-0.0302412	0.0302412	-0.705153	-0.61581	0.632458	0.604342	0.457211	0.517693	-0.217701	-0.128358		PKH_072650	2.61856	0.087907	0.313063	0.365242	0.215613	-0.0531492	-0.292545	-0.3703	-0.243453	0.308861	0.0188256	0.124335	0.130015	-0.0188256	-0.464394	-0.545011	-0.503352	0.174268	-0.115768	-0.0102588	-0.00457802	-0.153419	-0.598988	-0.679604	-0.637946		PKH_110230	2.62969
PKH_120170	2.42797	0.0200679	0.0671846	0.0519307	-0.0115328	-0.0642899	-0.0573637	0.00962865	0.178914	-0.00962865	-0.0695644	0.098581	-0.15753	0.202924	0.37221	0.183667	0.123731	0.291877	0.0357662		PKH_090200	2.61641	0.0919991	0.330096	0.385805	0.228344	-0.0552845	-0.308366	-0.391066	-0.257689	0.274401	0.312359	0.354227	0.110101	-0.110101	-0.119978	-0.429107	-0.521514	0.474283	0.512242	0.55411	0.309984	0.0897811	0.0799045	-0.229225	-0.321632		PKH_110740	2.62824
PKH_080110	2.42768	0.11752	0.393797	0.304494	-0.0674846	-0.376814	-0.33633	0.256529	0.110921	0.0430527	-0.0430527	-0.492193	-0.716025	0.529777	0.384169	0.3163	0.230195	-0.218946	-0.442777		PKH_145190	2.61321	0.0534635	0.194011	0.227362	0.135087	-0.0318269	-0.181156	-0.23039	-0.152327	-0.035653	0.207891	0.155241	0.0678492	0.035653	-0.28425	-0.301696	-0.113547	-0.253803	-0.0102588	-0.0629089	-0.150301	-0.182497	-0.5024	-0.519846	-0.331697		PKH_145170	2.6267
PKH_030920	2.42754	0.148532	0.497924	0.38507	-0.0852622	-0.476442	-0.425318	0.178018	0.255961	0.121504	-0.121504	-0.61574	-0.756468	-0.0317214	0.0462217	-0.0882345	-0.331243	-0.825479	-0.966207		PKH_030340	2.60995	0.163823	0.601489	0.706814	0.421601	-0.0965596	-0.561368	-0.716003	-0.475023	0.550685	0.100749	0.363042	0.295792	-0.100749	-0.752901	-1.01832	-0.898227	-0.000856152	-0.450792	-0.188499	-0.25575	-0.652291	-1.30444	-1.56986	-1.44977		PKH_030900	2.62634
PKH_093470	2.42733	0.123387	0.413894	0.320164	-0.0707892	-0.396025	-0.353613	0.0510923	0.166442	0.017565	-0.017565	-0.748812	-0.538691	0.371808	0.487157	0.33828	0.30315	-0.428097	-0.217975		PKH_112980	2.60987	0.057305	0.21046	0.247329	0.147541	-0.0337682	-0.196419	-0.250542	-0.166233	0.371006	-0.0199606	0.0199606	0.189918	0.0219913	-0.247328	-0.417034	-0.345516	-0.179163	-0.570129	-0.530208	-0.360251	-0.528177	-0.797497	-0.967203	-0.895685		PKH_142090	2.62483
PKH_031780	2.427	0.137909	0.46307	0.358342	-0.0790519	-0.443058	-0.395753	0.187881	-0.0515576	0.0515576	0.176951	-1.12519	-0.522629	0.721229	0.481791	0.584906	0.7103	-0.591844	0.0107197		PKH_090290	2.60931	0.0582519	0.214374	0.252048	0.150457	-0.034266	-0.200056	-0.255309	-0.169496	0.557212	-0.153611	0.158799	0.209283	-0.0402559	-0.426537	0.0402559	-0.721925	0.111239	-0.599584	-0.287174	-0.23669	-0.486229	-0.87251	-0.405717	-1.1679		PKH_060480	2.62464
PKH_091690	2.42665	0.0411626	0.138367	0.107119	-0.0235726	-0.132381	-0.118294	0.138532	0.0334638	0.067745	-0.0334638	-0.107398	-0.265627	-0.142127	-0.247195	-0.212914	-0.314123	-0.388058	-0.546286		PKH_126410	2.60929	0.110996	0.408509	0.480308	0.286721	-0.065288	-0.381224	-0.486521	-0.323	0.556324	0.182979	0.283686	0.0583814	-0.0583814	-0.200201	-0.714225	-0.813664	1.26072	0.887374	0.988082	0.762777	0.646014	0.504194	-0.00982962	-0.109268		PKH_030630	2.62188
PKH_071910	2.42593	0.197286	0.664624	0.514961	-0.112765	-0.635806	-0.568598	0.250644	0.178891	0.457775	-0.178891	-0.972366	-0.761201	1.03351	0.961757	1.24064	0.603975	-0.1895	0.0216648		PKH_041280	2.60884	0.099479	0.366721	0.431338	0.257627	-0.0584312	-0.342204	-0.436899	-0.290192	0.25342	0.266546	0.206546	0.163189	-0.163189	-0.371645	-0.447307	-0.700799	0.703707	0.716833	0.656834	0.613476	0.287098	0.0786419	0.00298029	-0.250512		PKH_040395	2.62168
PKH_113360	2.42376	0.222536	0.754735	0.586278	-0.126448	-0.721786	-0.647057	0.231899	0.126319	0.187372	-0.126319	-1.28627	-1.0733	1.07151	0.965931	1.02698	0.713293	-0.446658	-0.233687		PKH_071620	2.60654	0.0132582	0.0492876	0.058084	0.0347871	-0.00773076	-0.0459771	-0.0588196	-0.0391624	-0.101774	0.00620977	0.0684532	0.0472635	-0.00620977	-0.256253	0.0492957	-0.0191086	-0.711639	-0.603655	-0.541412	-0.562601	-0.616075	-0.866118	-0.560569	-0.628974		PKH_030210	2.62137
PKH_061050	2.42338	0.105764	0.359124	0.279092	-0.0600337	-0.343428	-0.308002	0.123282	0.381677	0.144116	-0.123282	-0.222705	-0.515959	1.01173	1.27012	1.03256	0.765163	0.66574	0.372486		PKH_146410	2.60585	0.106628	0.397405	0.468602	0.280882	-0.0620342	-0.370675	-0.474506	-0.316157	0.159382	0.237076	0.293532	0.277006	-0.159382	-0.453746	-0.587179	-0.468499	0.0127419	0.0904361	0.146892	0.130367	-0.306021	-0.600386	-0.733819	-0.615138		PKH_082660	2.62071
PKH_131080	2.42051	0.0643983	0.22063	0.172041	-0.036262	-0.210901	-0.189751	-0.0611588	0.421179	0.387329	-0.268472	0.0611588	-0.069956	-0.407113	0.0752251	0.0413749	-0.614426	-0.284795	-0.41591		PKH_143360	2.60545	0.0269441	0.100569	0.118627	0.0711391	-0.0156551	-0.0937994	-0.120116	-0.0800654	-0.0530531	0.0573931	-0.0013921	0.00139209	0.0740828	-0.219127	-0.300686	0.00446709	-0.497222	-0.386776	-0.445561	-0.442777	-0.370086	-0.663296	-0.744855	-0.439702		PKH_031310	2.62049
PKH_124440	2.41473	0.135211	0.471796	0.370391	-0.074865	-0.45062	-0.408044	0.151344	0.320595	0.187481	-0.151344	-0.482452	-0.681824	0.45055	0.619801	0.486688	0.147862	-0.183245	-0.382618		PKH_010470	2.60511	0.0200646	0.0749866	0.0884761	0.0530798	-0.0116449	-0.0699353	-0.0895843	-0.0597351	-0.0925603	0.433485	0.138507	-0.0687584	-0.143181	0.0687584	0.301352	-0.407396	-0.667789	-0.141744	-0.436721	-0.643987	-0.718409	-0.50647	-0.273877	-0.982625		PKH_093910	2.61976
PKH_051060	2.41426	0.173586	0.606621	0.476502	-0.0959765	-0.579355	-0.524892	0.117671	1.11778	0.707593	-0.117671	-0.145244	-0.242805	-0.0431066	0.957	0.546815	-0.278448	-0.306021	-0.403582		PKH_122650	2.60482	0.0621711	0.232599	0.274508	0.164743	-0.0360479	-0.216921	-0.277939	-0.185386	-0.102937	0.22735	0.192413	0.21633	-0.0486385	-0.261615	-0.487486	0.0486385	0.218143	0.54843	0.513492	0.53741	0.272441	0.0594644	-0.166406	0.369718		PKH_101130	2.6193
PKH_052830	2.4136	0.10395	0.364027	0.286162	-0.0573612	-0.347633	-0.315181	0.238857	0.113692	-0.02655	0.02655	-0.493515	-0.682705	0.866584	0.741419	0.601177	0.654277	0.134212	-0.0549774		PKH_011130	2.60422	0.0924382	0.346612	0.409271	0.245795	-0.0534904	-0.323221	-0.414362	-0.276554	0.270589	0.133823	0.0612325	0.0249726	-0.0249726	-0.265675	-0.931407	-0.478305	-0.316096	-0.452862	-0.525452	-0.561712	-0.611657	-0.85236	-1.51809	-1.06499		PKH_081110	2.61822
PKH_122190	2.41089	0.323339	1.14229	0.900802	-0.176944	-1.09042	-0.991614	0.543884	0.245259	0.228462	-0.228462	-1.59198	-1.9514	1.11724	0.818619	0.801822	0.344898	-1.01862	-1.37804		PKH_122660	2.6042	0.0405151	0.151927	0.179394	0.107741	-0.0234432	-0.141674	-0.181625	-0.121223	-0.0709055	0.192535	0.173135	0.109254	-0.0900929	-0.323521	0.0709055	-0.265845	-0.568217	-0.304776	-0.324177	-0.388058	-0.587405	-0.820833	-0.426406	-0.763156		PKH_120770	2.61803
PKH_062310	2.40766	0.337683	1.20565	0.954354	-0.182911	-1.15037	-1.04989	0.141134	0.27043	0.339619	-0.141134	-2.27658	-1.46023	0.72171	0.851006	0.920195	0.439441	-1.696	-0.879654		PKH_093190	2.6038	0.154076	0.578636	0.683482	0.410682	-0.0890329	-0.539554	-0.691955	-0.462028	0.571444	0.206346	0.24677	0.125519	-0.125519	-0.783179	-0.731878	-1.3151	0.59434	0.229243	0.269667	0.148415	-0.102623	-0.760283	-0.708982	-1.2922		PKH_144930	2.61784
PKH_112770	2.40661	0.220582	0.790278	0.626321	-0.119078	-0.753932	-0.688876	0.0476418	0.246993	0.125432	-0.0476418	-1.51255	-0.965276	0.4175	0.616851	0.49529	0.322217	-1.14269	-0.595418		PKH_040240	2.60255	0.0806794	0.30441	0.359945	0.216598	-0.0464257	-0.283798	-0.364363	-0.243605	0.00848202	0.626379	0.402665	-0.00848202	0.0175319	-0.200571	-0.104432	-0.502705	-1.00989	-0.391995	-0.615709	-1.02686	-1.00084	-1.21895	-1.12281	-1.52108		PKH_030250	2.61783
PKH_126810	2.40658	0.0151871	0.0544176	0.0431297	-0.00819753	-0.0519146	-0.0474369	0.0218207	0.0526447	-0.0613046	0.132341	-0.183117	-0.0218207	0.347097	0.377921	0.263972	0.457617	0.142159	0.303455		PKH_093330	2.60248	0.0360614	0.136099	0.160937	0.0968529	-0.020746	-0.126882	-0.162912	-0.108927	-0.0103032	0.211962	0.27407	0.0485225	0.0103032	-0.0804787	-0.0960768	-0.0685922	0.258719	0.480984	0.543092	0.317544	0.279325	0.188543	0.172945	0.20043		PKH_061430	2.61762
PKH_070880	2.40637	0.0876697	0.314346	0.249201	-0.0472895	-0.299879	-0.274077	0.11685	0.188725	-0.0142501	0.0142501	-0.428388	-0.506359	0.334969	0.406844	0.203869	0.232369	-0.210268	-0.288239		PKH_112580	2.6013	0.0335431	0.127157	0.150512	0.0907047	-0.0192198	-0.118525	-0.152341	-0.101984	0.144692	0.120592	-0.0223364	0.0885201	0.0223364	-0.110135	-0.247355	-0.203682	0.0611994	0.0370993	-0.105829	0.00502756	-0.0611562	-0.193627	-0.330848	-0.287174		PKH_100450	2.61284
PKH_061170	2.40477	0.0426296	0.153663	0.122044	-0.0228742	-0.146557	-0.134185	-0.0439978	0.249105	0.0439978	-0.289556	0.131289	-0.375918	-0.958575	-0.665472	-0.870579	-1.20413	-0.783288	-1.2905		PKH_122010	2.60113	0.0844067	0.320176	0.379037	0.228469	-0.0483361	-0.298434	-0.383637	-0.256869	-0.0151467	0.246744	0.215462	0.162023	0.0151467	-0.372211	-0.719144	-0.0995868	0.249997	0.511887	0.480606	0.427166	0.28029	-0.107067	-0.454001	0.165557		PKH_020590	2.61238
PKH_083080	2.40398	0.125685	0.454248	0.361112	-0.0672612	-0.433193	-0.396971	-0.0569261	0.4177	0.334283	0.0569261	-0.80824	-0.128604	-0.199984	0.274643	0.191226	-0.0861313	-0.951297	-0.271662		PKH_050480	2.60041	0.0542763	0.206449	0.244551	0.147532	-0.0310039	-0.192409	-0.247502	-0.165842	0.177639	0.138507	0.083366	0.126465	-0.299054	-0.178023	-0.083366	-0.669297	-0.752284	-0.791416	-0.846557	-0.803458	-1.22898	-1.10795	-1.01329	-1.59922		PKH_102760	2.61206
PKH_060900	2.40382	0.308547	1.11575	0.887151	-0.165032	-1.06401	-0.975216	0.473364	0.342604	0.222448	-0.222448	-1.50427	-1.87335	0.623125	0.492366	0.37221	-0.0726863	-1.35451	-1.72359		PKH_120480	2.60019	0.0995656	0.379033	0.449073	0.270985	-0.0568301	-0.353245	-0.454481	-0.304602	0.331014	-0.0454634	0.237755	0.167652	0.0454634	-0.23057	-1.27363	-0.0890554	0.82372	0.447243	0.730461	0.660358	0.538169	0.262136	-0.780925	0.403651		PKH_140870	2.61194
PKH_010210	2.40352	0.187494	0.678677	0.539813	-0.100185	-0.647176	-0.593364	0.374325	0.392625	-0.0638108	0.0638108	-0.824459	-1.22036	0.226194	0.244493	-0.211943	-0.0843211	-0.972591	-1.3685		PKH_010690	2.59947	0.106209	0.405433	0.480643	0.290281	-0.0604696	-0.377809	-0.486397	-0.326235	0.204928	0.479579	0.491393	-0.314619	-0.0219852	0.0219852	-0.805965	-0.709701	0.516843	0.791493	0.803307	-0.00270425	0.289929	0.3339	-0.49405	-0.397787		PKH_130920	2.61171
PKH_132960	2.40009	0.158094	0.578908	0.462295	-0.0834877	-0.551765	-0.507813	0.335343	0.175886	0.221547	-0.175886	-0.619562	-1.02135	0.0191584	-0.140299	-0.0946378	-0.49207	-0.935746	-1.33753		PKH_101990	2.59836	0.0335988	0.128803	0.152839	0.0924272	-0.019054	-0.120007	-0.154653	-0.103848	-0.0591533	0.357091	0.107858	0.0922421	0.0472734	-0.0683802	-0.117924	-0.0472734	0.00652266	0.422767	0.173534	0.157918	0.112949	-0.00270425	-0.0522479	0.0184026		PKH_092400	2.60874
PKH_132540	2.39944	0.319535	1.17264	0.937128	-0.168363	-1.11756	-1.02927	0.206086	0.55727	0.438721	-0.206086	-1.76344	-1.46848	0.524066	0.87525	0.756701	0.111893	-1.44546	-1.1505		PKH_130560	2.59733	0.0680103	0.261757	0.310874	0.188224	-0.0384263	-0.243845	-0.314531	-0.211429	0.0656225	0.0985258	0.127972	0.0667804	-0.0656225	-0.23787	-0.696059	-0.215007	0.613476	0.646379	0.675826	0.614634	0.482231	0.309984	-0.148206	0.332847		PKH_081230	2.60806
PKH_101260	2.39779	0.289672	1.06906	0.855986	-0.151736	-1.01859	-0.939844	0.413161	0.2706	0.0152241	-0.0152241	-1.71791	-1.78567	-0.130241	-0.272802	-0.528177	-0.558626	-2.26131	-2.32907		PKH_081850	2.59727	0.0716169	0.275701	0.327452	0.198275	-0.0404553	-0.256833	-0.331302	-0.222716	0.148822	0.179873	0.129241	0.176747	-0.129241	-0.459417	-0.177664	-0.596754	0.0449219	0.0759723	0.0253404	0.0728464	-0.233141	-0.563318	-0.281564	-0.700654		PKH_114740	2.60708
PKH_070410	2.39729	0.030255	0.111849	0.0896086	-0.0158198	-0.106562	-0.0983777	0.252277	-0.010175	0.010175	0.163939	-0.14773	-0.226081	-0.4004	-0.662852	-0.642502	-0.488738	-0.800408	-0.878758		PKH_101240	2.59486	0.046349	0.180107	0.214349	0.130158	-0.0259506	-0.16772	-0.216819	-0.146118	0.0442089	0.120332	0.373224	-0.0442089	-0.143668	-0.527044	0.500533	-0.768193	-0.798784	-0.722661	-0.469769	-0.887201	-0.98666	-1.37004	-0.342459	-1.61119		PKH_121590	2.60521
PKH_133750	2.39686	0.174989	0.647871	0.519304	-0.0913567	-0.617207	-0.570075	0.125934	0.146882	-0.0241494	0.0241493	-1.23278	-0.964665	1.40058	1.42153	1.2505	1.2988	0.0418707	0.309984		PKH_083580	2.59481	0.145037	0.563706	0.670909	0.407414	-0.0811908	-0.524935	-0.678635	-0.457368	0.343309	0.163749	0.0308681	-0.0203768	0.0203768	-0.226892	-2.12316	-0.396436	1.34833	1.16877	1.03589	0.984643	1.0254	0.778128	-1.11814	0.608584		PKH_011120	2.60322
PKH_122510	2.39671	0.123633	0.457966	0.367148	-0.0645106	-0.436281	-0.403032	-0.0676248	0.398621	0.241448	0.0676248	-0.842816	-0.216105	0.808171	1.27442	1.11724	0.943421	0.0329801	0.659691		PKH_130960	2.59447	0.0169665	0.0660284	0.0786075	0.0477535	-0.00948587	-0.061484	-0.0795103	-0.0536046	-0.0303178	0.0228918	0.0727799	0.244858	-0.101641	-0.21624	0.0966509	-0.0228918	0.638953	0.692163	0.742051	0.914129	0.56763	0.453031	0.765922	0.646379		PKH_100650	2.6028
PKH_146410	2.39462	0.206913	0.77201	0.620414	-0.107141	-0.735232	-0.680773	-0.0605899	0.488428	0.398584	0.0605899	-1.47705	-0.489511	-0.296743	0.252275	0.162431	-0.175564	-1.7132	-0.725665		PKH_040660	2.59374	0.0668518	0.260915	0.310814	0.188979	-0.0372735	-0.242931	-0.314361	-0.212097	0.132322	0.273588	0.481865	0.0467998	-0.0467998	-0.188085	-0.111824	-0.415097	0.725937	0.867203	1.07548	0.640415	0.546815	0.405531	0.481791	0.178519		PKH_092120	2.60247
PKH_124220	2.39349	0.144702	0.542015	0.43615	-0.0746127	-0.516109	-0.478478	0.286408	0.282438	0.184175	-0.184175	-0.466622	-0.978269	1.07548	1.07151	0.973248	0.604898	0.322451	-0.189196		PKH_121180	2.59271	0.017994	0.0705139	0.0840726	0.0511785	-0.00999337	-0.0656436	-0.0850236	-0.0574254	-0.274485	0.0144252	0.28504	0.0125195	-0.120932	-0.326642	0.168395	-0.0125195	-0.561712	-0.272802	-0.0021865	-0.274707	-0.408159	-0.613869	-0.118832	-0.299746		PKH_125900	2.60201
PKH_131330	2.39308	0.274834	1.03093	0.829969	-0.141493	-0.981601	-0.910443	0.259901	0.124077	0.247642	-0.124077	-1.84664	-1.48793	1.71976	1.58394	1.7075	1.33579	-0.386776	-0.0280725		PKH_061190	2.5921	0.0516201	0.202775	0.24189	0.147353	-0.0286009	-0.188752	-0.244612	-0.165315	0.114012	0.163091	0.0824663	0.0120216	-0.290676	-0.0120216	-0.338709	-0.55521	0.472674	0.521754	0.441129	0.370684	0.0679864	0.346641	0.0199538	-0.196547		PKH_090040	2.60194
PKH_070030	2.38742	0.0447724	0.171337	0.138842	-0.0225469	-0.163004	-0.152137	0.0265266	0.0515197	-0.0265266	-0.361373	0.0680963	-0.624056	0.0843044	0.109297	0.0312512	-0.303595	0.125874	-0.566278		PKH_021240	2.58967	0.0611798	0.24267	0.290078	0.177208	-0.0335749	-0.225807	-0.293273	-0.198697	0.1421	0.189136	0.36679	0.0467157	-0.0467157	-0.277334	-0.102355	-0.462523	-1.33753	-1.2905	-1.11284	-1.43292	-1.52635	-1.75697	-1.58199	-1.94215		PKH_141180	2.60167
PKH_125940	2.38716	0.176419	0.67576	0.547761	-0.0887496	-0.64287	-0.600185	0.234237	0.553643	0.307973	-0.234237	-0.520671	-1.03449	-0.612194	-0.292788	-0.538459	-1.08067	-1.3671	-1.88092		PKH_091510	2.58892	0.0321118	0.127757	0.152812	0.0934336	-0.0175696	-0.118865	-0.154484	-0.104745	0.161885	0.145127	-0.0800544	-0.133429	0.168023	0.0800544	-0.653907	-0.10087	-0.177272	-0.19403	-0.419211	-0.472586	-0.171134	-0.259102	-0.993064	-0.440027		PKH_131260	2.60131
PKH_146930	2.38547	0.198791	0.76609	0.622193	-0.0993151	-0.728624	-0.681518	0.12377	0.13756	-0.0158097	0.0158097	-1.48948	-1.14913	0.931681	0.94547	0.7921	0.82372	-0.681569	-0.341218		PKH_030440	2.58864	0.0911757	0.363156	0.434481	0.265741	-0.0498289	-0.337867	-0.439222	-0.297894	0.275979	0.113528	0.334483	0.0562179	-0.0562179	-0.331603	-0.659873	-0.54855	-0.969071	-1.13152	-0.910568	-1.18883	-1.30127	-1.57665	-1.90492	-1.7936		PKH_070350	2.60121
PKH_093810	2.38533	0.132753	0.51185	0.415773	-0.0662853	-0.486808	-0.455404	-0.218822	0.116939	0.182153	0.187311	-1.5233	-0.116939	0.291188	0.626949	0.692163	0.697321	-1.01329	0.393071		PKH_070600	2.5868	0.109495	0.439389	0.526506	0.322712	-0.0593905	-0.408678	-0.532158	-0.361604	0.238757	0.164954	0.590195	0.277091	-0.164954	-0.580897	-0.355856	-0.644975	-0.500501	-0.574304	-0.149064	-0.462168	-0.904213	-1.32016	-1.09511	-1.38423		PKH_120390	2.60116
PKH_010420	2.38463	0.0891741	0.344702	0.280227	-0.0443957	-0.327804	-0.306897	0.26616	0.433823	-0.0382777	-0.0869566	0.0382777	-0.826341	-0.242922	-0.0752594	-0.54736	-0.596039	-0.470805	-1.33542		PKH_072190	2.58651	0.111515	0.448022	0.536983	0.329243	-0.0604135	-0.41669	-0.542732	-0.368897	0.162733	0.321017	0.195056	0.0681614	-0.0681614	-0.318809	-1.09537	-0.518441	0.815801	0.974085	0.848124	0.721229	0.584906	0.334259	-0.442302	0.134626		PKH_052080	2.59885
PKH_092310	2.3823	0.0893718	0.348401	0.283994	-0.0440585	-0.331209	-0.310883	0.0708742	0.422225	0.118885	-0.0708742	-0.237718	-0.476121	-1.09621	-0.744855	-1.0482	-1.23795	-1.4048	-1.6432		PKH_051960	2.58527	0.105701	0.426827	0.512117	0.314446	-0.0569659	-0.396903	-0.517538	-0.352217	0.125107	0.0786618	0.175297	0.0839526	-0.0786618	-0.382654	-1.29571	-0.312277	0.211017	0.164572	0.261208	0.169863	0.00724881	-0.296743	-1.2098	-0.226366		PKH_113210	2.59739
PKH_070300	2.37691	0.0465807	0.18524	0.151932	-0.0224212	-0.17596	-0.166147	0.165201	0.145206	0.0127072	-0.0718407	-0.0127072	-0.466302	-0.345422	-0.365417	-0.497915	-0.582463	-0.52333	-0.976925		PKH_126280	2.58503	0.0842939	0.340723	0.408892	0.251135	-0.0453822	-0.316824	-0.413211	-0.281285	0.16453	0.225616	0.186187	0.0737987	-0.0737987	-0.420465	-0.498563	-0.619556	0.979748	1.04083	1.00141	0.889017	0.741419	0.394753	0.316655	0.195662		PKH_081850	2.59695
PKH_130920	2.37606	0.0465201	0.185586	0.152364	-0.0223048	-0.176267	-0.166592	0.0254392	0.104527	0.133335	-0.0254392	-0.274665	-0.17126	-0.101373	-0.0222859	0.00652266	-0.152252	-0.401477	-0.298072		PKH_101910	2.58465	0.0756619	0.30631	0.367713	0.225942	-0.040669	-0.284809	-0.371583	-0.253045	0.084274	0.36984	0.287022	0.321185	-0.084274	-0.328483	-0.243819	-0.337766	-0.55345	-0.267883	-0.350702	-0.316539	-0.721998	-0.966207	-0.881543	-0.975489		PKH_092810	2.59588
PKH_142970	2.37435	0.0617934	0.248108	0.204093	-0.0293915	-0.23559	-0.22308	0.153238	0.239805	-0.0394957	0.0394957	-0.187011	-0.484326	0.68843	0.774997	0.495696	0.574687	0.34818	0.0508657		PKH_123460	2.58463	0.0417052	0.168852	0.202702	0.124553	-0.0224153	-0.156999	-0.204835	-0.139494	0.0497889	0.332186	0.183822	0.0465327	-0.0648065	-0.0465327	-0.0791973	-0.339334	0.670066	0.952463	0.804099	0.66681	0.555471	0.573745	0.54108	0.280943		PKH_081920	2.59547
PKH_125280	2.36993	0.049216	0.200977	0.166161	-0.0229093	-0.190712	-0.181468	0.102371	0.282698	0.020117	-0.020117	-0.0389139	-0.369287	0.589786	0.770112	0.507531	0.467297	0.4485	0.118128		PKH_112250	2.58447	0.187725	0.760551	0.913148	0.561202	-0.100827	-0.707145	-0.922743	-0.628496	0.427072	0.412207	0.0392261	0.187747	-0.0392261	-0.572738	-2.1895	-0.849628	1.46076	1.44589	1.07291	1.22143	0.994462	0.46095	-1.15581	0.18406		PKH_071720	2.59512
PKH_121550	2.36883	0.122277	0.50144	0.415093	-0.0566042	-0.475753	-0.453239	0.0975624	0.118683	0.132474	-0.0975624	-0.808442	-0.761034	0.469283	0.490404	0.504194	0.274158	-0.436721	-0.389314		PKH_144740	2.58122	0.0519029	0.213145	0.256618	0.158301	-0.0274821	-0.198081	-0.259233	-0.177151	0.013893	0.272784	0.0755979	0.162347	-0.0446391	-0.013893	-0.633616	-0.0278626	0.342287	0.601177	0.403991	0.49074	0.283754	0.314501	-0.305222	0.300531		PKH_130030	2.59487
PKH_111770	2.36657	0.0424415	0.175587	0.145727	-0.0194182	-0.166537	-0.159051	0.0408033	0.183999	-0.0408033	0.0514413	-0.21716	-0.271409	-0.0322543	0.110941	-0.113861	-0.0216163	-0.290218	-0.344467		PKH_010860	2.57995	0.049662	0.20504	0.247127	0.152669	-0.0261444	-0.190512	-0.249615	-0.170798	0.0530463	0.25731	0.114332	0.0423123	-0.0423123	-0.102768	-0.391517	-0.281164	0.0502702	0.254533	0.111556	0.0395361	-0.0450884	-0.105545	-0.394293	-0.283941		PKH_081280	2.5947
PKH_122890	2.36622	0.117504	0.486803	0.404181	-0.0536614	-0.461687	-0.441107	-0.22576	0.718593	0.370973	0.0397929	-0.729555	-0.0397929	0.411464	1.35582	1.0082	0.677017	-0.0923308	0.597432		PKH_141410	2.57902	0.044739	0.18545	0.223693	0.138339	-0.0234515	-0.172285	-0.225925	-0.154735	0.0471905	0.298673	0.204513	0.282058	-0.0471905	-0.118644	-0.140617	-0.103448	0.354919	0.606401	0.512242	0.589786	0.260538	0.189084	0.167111	0.20428		PKH_051710	2.5947
PKH_145570	2.36237	0.0720325	0.303011	0.25269	-0.0322145	-0.287213	-0.275578	0.0653152	0.134253	0.220678	-0.0653152	-0.421811	-0.339405	0.282321	0.351258	0.437683	0.15169	-0.204806	-0.1224		PKH_070880	2.57823	0.0490268	0.203909	0.246126	0.15235	-0.0256045	-0.189411	-0.248562	-0.170375	0.0465789	0.176002	0.130121	0.143608	-0.236462	-0.0465789	-0.380477	-0.308216	0.442061	0.571484	0.525603	0.53909	0.15902	0.348904	0.0150059	0.087266		PKH_083180	2.59291
PKH_040690	2.3596	0.134335	0.571409	0.478018	-0.0591395	-0.541395	-0.521049	0.303364	0.255289	0.0506775	-0.0506775	-0.622375	-1.10846	0.353769	0.305694	0.101082	-0.000272843	-0.571971	-1.05806		PKH_100460	2.57751	0.0301273	0.125691	0.151806	0.094044	-0.0156808	-0.116741	-0.153299	-0.105154	-0.197875	0.0349061	0.165246	-0.0349061	-0.190525	0.126492	-0.696664	0.181258	-1.3671	-1.13432	-1.00398	-1.20413	-1.35975	-1.04274	-1.86589	-0.987969		PKH_031290	2.59277
PKH_112150	2.35715	0.0511153	0.2196	0.18422	-0.0221801	-0.207989	-0.200712	0.0205173	0.126783	0.0017175	-0.324302	-0.0017175	-0.641105	-0.284795	-0.178529	-0.303595	-0.629614	-0.30703	-0.946418		PKH_120670	2.57677	0.160305	0.670932	0.810848	0.502744	-0.0831419	-0.623089	-0.81876	-0.56204	0.0989157	0.524608	0.500209	0.141183	-0.0989157	-0.5831	-1.40359	-0.695598	-0.0636706	0.362022	0.337623	-0.0214035	-0.261502	-0.745686	-1.56618	-0.858184		PKH_040810	2.59204
PKH_091360	2.35618	0.0213635	0.0921485	0.0773878	-0.0092156	-0.0872637	-0.0843009	-0.032879	0.28646	0.032879	-0.31182	0.358913	-0.354659	0.184855	0.504194	0.250613	-0.0940863	0.576647	-0.136925		PKH_145120	2.57674	0.0686166	0.287219	0.347123	0.215231	-0.035583	-0.266736	-0.350509	-0.240615	0.146296	0.221433	0.082331	0.189242	-0.082331	-0.19881	-0.647583	-0.329597	0.346754	0.421891	0.28279	0.389701	0.118128	0.0016484	-0.447124	-0.129139		PKH_052450	2.5914
PKH_072300	2.35306	0.367118	1.60413	1.35196	-0.155303	-1.51839	-1.47188	0.122646	0.839181	0.552112	-0.122646	-2.50807	-2.01711	-0.673602	0.0429335	-0.244135	-0.918893	-3.30431	-2.81335		PKH_101120	2.5765	0.0629314	0.263693	0.318756	0.197696	-0.0325974	-0.24488	-0.321858	-0.221	0.493959	0.253113	-0.0826269	0.0826269	0.193159	-0.0842522	-0.658791	-0.509028	1.40817	1.16732	0.83158	0.996834	1.10737	0.829955	0.255416	0.405178		PKH_072490	2.59113
PKH_131340	2.35247	0.064472	0.282411	0.238175	-0.0271702	-0.267292	-0.259274	0.121762	0.108828	0.0571887	-0.0571887	-0.321766	-0.527957	0.284015	0.271081	0.219442	0.105064	-0.159513	-0.365704		PKH_040590	2.57475	0.0886547	0.374307	0.453143	0.281603	-0.0455318	-0.347509	-0.457476	-0.314673	0.495745	0.155902	0.205714	0.134902	-0.134902	-0.338234	-0.426678	-0.9776	1.1222	0.782357	0.832169	0.761357	0.491552	0.28822	0.199777	-0.351145		PKH_040680	2.58998
PKH_120640	2.34924	0.206564	0.917261	0.776422	-0.0852051	-0.867732	-0.844704	0.0787372	0.200338	0.158106	-0.0787372	-1.66436	-1.34928	1.25374	1.37534	1.33311	1.09627	-0.489354	-0.174278		PKH_142660	2.5747	0.0809671	0.341921	0.413953	0.257262	-0.0415738	-0.317439	-0.417909	-0.287471	0.455632	0.278783	-0.0367584	0.379795	0.0367584	-0.294505	-0.613612	-0.543805	0.664006	0.487157	0.171615	0.588169	0.245132	-0.0861313	-0.405238	-0.335431		PKH_124040	2.58844
PKH_071800	2.34671	0.178602	0.801717	0.680561	-0.0723913	-0.75814	-0.740072	0.112249	0.0166027	-0.0166027	0.0456411	-1.65897	-1.27808	0.96493	0.869284	0.836079	0.898322	-0.806292	-0.4254		PKH_081240	2.57468	0.111948	0.472808	0.572426	0.35576	-0.0574741	-0.438952	-0.577895	-0.397533	0.0993723	0.269339	0.167932	0.055037	-0.055037	-0.319552	-1.41555	-0.388104	1.05606	1.22603	1.12462	1.01173	0.901653	0.637138	-0.458861	0.568586		PKH_142310	2.58832
PKH_125560	2.34644	0.109937	0.494066	0.41953	-0.0444749	-0.467192	-0.456193	-0.00265243	0.102468	0.00265243	0.0207722	-1.00923	-0.7085	0.828325	0.933445	0.833629	0.851749	-0.178251	0.122477		PKH_062240	2.57457	0.127867	0.540294	0.654192	0.406628	-0.0656111	-0.501598	-0.660436	-0.454362	0.312861	0.171148	0.482469	0.153203	-0.153203	-0.593614	-0.891345	-0.84719	0.30392	0.162207	0.473528	0.144262	-0.162144	-0.602555	-0.900285	-0.85613		PKH_060950	2.58734
PKH_021240	2.34387	0.044389	0.201732	0.171798	-0.0176242	-0.190685	-0.186724	0.142575	0.165557	-0.142575	-0.323096	0.235987	-0.881723	-0.574921	-0.551939	-0.860071	-1.04059	-0.481509	-1.59922		PKH_122760	2.57451	0.0349168	0.14758	0.1787	0.111083	-0.017911	-0.137009	-0.180405	-0.124121	-0.0232828	0.0791796	0.212552	0.120405	-0.0752321	-0.333087	0.0232828	-0.232954	-0.289779	-0.187317	-0.0539444	-0.146091	-0.341728	-0.599584	-0.243214	-0.49945		PKH_072240	2.5871
PKH_144890	2.34158	0.217743	0.999572	0.853452	-0.0849677	-0.944508	-0.927217	0.17527	0.203842	0.130382	-0.130382	-1.65488	-1.67004	-0.220278	-0.191706	-0.265166	-0.52593	-2.05042	-2.06559		PKH_112780	2.57414	0.13444	0.569142	0.689375	0.428706	-0.0688363	-0.528344	-0.695925	-0.478985	0.460936	0.415139	0.135868	0.323373	-0.135868	-0.457033	-1.07112	-0.967734	0.938821	0.893023	0.613752	0.801257	0.342016	0.020851	-0.593232	-0.48985		PKH_072080	2.5862
PKH_101590	2.34131	0.168321	0.77361	0.660721	-0.0655462	-0.730964	-0.717794	0.217085	0.379681	0.375543	-0.217085	-0.873421	-1.20555	0.427654	0.590251	0.586113	-0.00651555	-0.662852	-0.994977		PKH_143100	2.57398	0.0276342	0.11707	0.141822	0.0882117	-0.0141379	-0.108676	-0.143167	-0.0985537	-0.045934	0.190429	0.118527	-0.0366374	0.0580646	-0.280676	0.0366374	-0.256275	0.888259	1.12462	1.05272	0.897556	0.992258	0.653518	0.970831	0.677919		PKH_050340	2.58619
PKH_061750	2.34074	0.165881	0.764323	0.653208	-0.0643099	-0.722126	-0.709559	0.054153	0.249222	0.232806	-0.054153	-1.32554	-1.02422	0.811478	1.00655	0.99013	0.703172	-0.568217	-0.266898		PKH_114190	2.57181	0.0127106	0.0543641	0.0659797	0.0411394	-0.00643176	-0.0504491	-0.0665917	-0.0459403	0.0842711	0.108134	-0.00941037	-0.00749161	0.177295	-0.0424893	-0.175647	0.00749161	-0.486538	-0.462676	-0.58022	-0.578301	-0.393514	-0.613299	-0.746456	-0.563318		PKH_133190	2.58585
PKH_140030	2.33962	0.163446	0.756899	0.647688	-0.0628018	-0.71499	-0.70342	0.164695	0.626686	0.169977	-0.667905	-0.164695	-1.75322	1.46506	1.92705	1.47034	0.632458	1.13567	-0.452862		PKH_133280	2.57161	0.0284728	0.121889	0.147957	0.0922748	-0.0143926	-0.113108	-0.149327	-0.103039	0.0350846	0.183118	0.0961839	-0.0350846	-0.102235	0.0861918	-0.280293	-0.230523	0.242051	0.390085	0.30315	0.171882	0.104732	0.293158	-0.0733269	-0.0235564		PKH_062270	2.58533
PKH_073380	2.33907	0.0563191	0.261442	0.223856	-0.0215457	-0.246946	-0.243095	0.0939235	0.158212	0.22186	-0.0939235	-0.227973	-0.355298	0.354295	0.418583	0.482231	0.166448	0.0323985	-0.094927		PKH_091640	2.57142	0.0279771	0.119869	0.14553	0.0907807	-0.0141279	-0.11123	-0.146874	-0.101366	0.158255	0.0241606	0.259514	-0.0241606	0.0823751	-0.166829	-0.0364739	-0.231008	0.0402878	-0.0938061	0.141547	-0.142127	-0.0355916	-0.284795	-0.154441	-0.348975		PKH_031470	2.58392
PKH_083780	2.33842	0.0491075	0.228637	0.195913	-0.0186869	-0.215939	-0.212724	0.114206	0.0750632	0.0656672	-0.0656672	-0.228795	-0.454802	0.54469	0.505548	0.496152	0.364817	0.201689	-0.024318		PKH_100050	2.57094	0.0360305	0.154705	0.1879	0.117275	-0.0181492	-0.143545	-0.189628	-0.130935	0.0389212	0.148395	0.128969	0.110514	-0.0633454	-0.0389212	-0.352056	-0.0995841	0.165822	0.275296	0.255869	0.237414	0.0635551	0.0879793	-0.225155	0.0273164		PKH_140310	2.58374
PKH_020320	2.33644	0.117311	0.551088	0.473265	-0.0439123	-0.520324	-0.513694	0.205083	0.401228	-0.0181757	0.0181757	-0.584021	-1.0259	-0.475945	-0.2798	-0.699204	-0.662852	-1.26505	-1.70693		PKH_131460	2.57063	0.17297	0.7437	0.903511	0.564104	-0.0869886	-0.690017	-0.911789	-0.629769	0.474392	0.584562	0.177448	0.0274832	-0.0274832	-0.693917	-1.47149	-1.41934	-0.0111871	0.0989823	-0.308131	-0.458096	-0.513062	-1.1795	-1.95707	-1.90492		PKH_111060	2.58312
PKH_000690	2.33529	0.0837638	0.395557	0.340137	-0.0310487	-0.37341	-0.369118	-0.0040525	0.329898	0.419035	0.0040525	-0.583277	-0.176181	1.14026	1.47421	1.56334	1.14836	0.561031	0.968127		PKH_080420	2.5701	0.0824673	0.355422	0.431995	0.269877	-0.041357	-0.32974	-0.435931	-0.301256	0.179322	0.242305	0.0357039	0.0534546	-0.0357039	-0.272724	-0.924575	-0.509939	0.7921	0.855084	0.648482	0.666233	0.577074	0.340054	-0.311797	0.102839		PKH_143740	2.58266
PKH_114660	2.335	0.0597745	0.282648	0.243126	-0.0221009	-0.266811	-0.263828	0.155404	0.33852	-0.0135298	0.0135298	-0.11497	-0.570709	0.414315	0.597432	0.245382	0.272441	0.143942	-0.311797		PKH_121170	2.56996	0.191131	0.824249	1.00194	0.626032	-0.095782	-0.764674	-1.01106	-0.698802	0.345862	0.442127	0.523386	0.133016	-0.133016	-0.979759	-1.43874	-1.34282	-0.200726	-0.104461	-0.0232026	-0.413572	-0.679604	-1.52635	-1.98533	-1.88941		PKH_090560	2.58217
PKH_103110	2.33444	0.293395	1.39096	1.19723	-0.107942	-1.31291	-1.29904	0.419765	0.704631	0.511424	-0.419765	-1.44576	-2.41898	1.24637	1.53124	1.33803	0.406844	-0.619149	-1.59237		PKH_071390	2.56926	0.068633	0.296914	0.36114	0.225825	-0.0342655	-0.275423	-0.364401	-0.252035	0.187871	0.185723	0.293096	0.084033	-0.084033	-0.276973	-0.379567	-0.537467	0.384492	0.382344	0.489717	0.280654	0.112588	-0.0803519	-0.182946	-0.340846		PKH_091060	2.58208
PKH_041140	2.3341	0.0212952	0.101116	0.0870664	-0.0078112	-0.0954373	-0.0944645	0.0203873	0.0183907	0.230566	-0.172317	-0.0183907	-0.114213	0.241702	0.239706	0.451881	0.0489986	0.202924	0.107102		PKH_145980	2.56888	0.0210757	0.091334	0.111127	0.0695193	-0.0105004	-0.0847183	-0.112127	-0.0775814	0.0300801	0.0899097	0.184034	-0.0300801	-0.0542586	-0.371133	0.432596	-0.526895	0.0927739	0.152604	0.246728	0.0326138	0.00843525	-0.308439	0.49529	-0.464201		PKH_030430	2.57912
PKH_052150	2.33273	0.148577	0.70995	0.612244	-0.0538371	-0.669939	-0.664105	0.0808693	0.44818	0.346277	-0.0808693	-0.950883	-0.895089	-0.0307687	0.336542	0.234639	-0.192507	-1.06252	-1.00673		PKH_145110	2.56827	0.0496497	0.21576	0.262657	0.164427	-0.0246543	-0.200113	-0.265003	-0.18347	0.120158	0.163022	0.137881	0.285743	-0.130294	-0.120158	-0.388919	-0.188503	0.351258	0.394122	0.368981	0.516843	0.100805	0.110941	-0.157819	0.042597		PKH_121450	2.57769
PKH_011640	2.33233	0.143593	0.687429	0.593093	-0.0518389	-0.648646	-0.643285	-0.0471085	0.392485	0.372838	0.0471085	-1.24057	-0.591343	-0.800408	-0.360814	-0.380462	-0.706191	-1.99387	-1.34464		PKH_134420	2.5682	0.052793	0.229487	0.279382	0.17491	-0.0262059	-0.212842	-0.281876	-0.195164	0.00957743	0.0858674	0.135882	0.17007	-0.00957743	-0.278015	-0.602436	-0.0463774	0.0323985	0.108688	0.158703	0.192891	0.0132436	-0.255194	-0.579615	-0.0235564		PKH_112580	2.57641
PKH_112940	2.33181	0.185477	0.890075	0.768376	-0.0666428	-0.839794	-0.833325	0.0654515	0.0577585	0.09246	-0.0577585	-1.73693	-1.40455	0.495696	0.488003	0.522704	0.372486	-1.30669	-0.974306		PKH_083270	2.56743	0.0690333	0.301139	0.366856	0.229873	-0.0341219	-0.279264	-0.370103	-0.256449	0.386464	0.039154	0.29962	0.160309	-0.039154	-0.273876	-0.433316	-0.545454	0.550529	0.203219	0.463685	0.324373	0.124911	-0.109811	-0.269251	-0.38139		PKH_113780	2.57465
PKH_031410	2.33134	0.0365176	0.175632	0.151699	-0.0130632	-0.165698	-0.164508	-0.012985	0.201093	0.169315	0.012985	-0.227261	-0.0731596	-0.177272	0.0368061	0.00502756	-0.151302	-0.391548	-0.237447		PKH_093040	2.56711	0.0419514	0.183264	0.223317	0.139981	-0.0206997	-0.169943	-0.225287	-0.156153	0.0124099	0.0851637	0.30061	0.192377	-0.0717904	-0.149281	-0.3122	-0.0124099	0.178519	0.251273	0.466719	0.358486	0.0943184	0.0168278	-0.146091	0.153699		PKH_080130	2.57247
PKH_100830	2.32999	0.132129	0.639505	0.553198	-0.0466678	-0.60321	-0.599764	0.287621	0.401644	0.13531	-0.13531	-0.523207	-1.25384	0.437683	0.551706	0.285372	0.0147516	-0.373146	-1.10378		PKH_101920	2.56589	0.193575	0.850386	1.03733	0.651119	-0.0948585	-0.788424	-1.04636	-0.726148	0.356513	0.51706	0.314018	0.0112056	-0.0112056	-0.987633	-1.75979	-1.40662	-0.774972	-0.614426	-0.817468	-1.12028	-1.14269	-2.11912	-2.89127	-2.5381		PKH_133740	2.57195
PKH_020040	2.32676	0.247844	1.21811	1.05755	-0.0847848	-1.14841	-1.14591	0.425309	0.315377	0.337511	-0.315377	-1.51423	-2.28125	1.48144	1.37151	1.39364	0.740752	-0.458096	-1.22512		PKH_133030	2.56586	0.0454671	0.199767	0.243689	0.152965	-0.0222767	-0.18521	-0.245809	-0.17059	0.0619681	0.143782	0.168082	0.198182	-0.109787	-0.0619681	-0.467069	-0.100325	0.0676555	0.14947	0.173769	0.203869	-0.1041	-0.0562807	-0.461382	-0.0946378		PKH_113530	2.5716
PKH_080420	2.32565	0.147011	0.726388	0.631425	-0.0497184	-0.684706	-0.684049	-0.0225866	0.176319	0.234581	0.0225866	-1.45648	-0.861725	0.67166	0.870566	0.928828	0.716833	-0.762231	-0.167479		PKH_083110	2.56503	0.0390098	0.17205	0.210026	0.131957	-0.0190229	-0.159492	-0.211837	-0.147135	-0.0257697	0.301402	0.28037	0.145423	-0.0426925	0.0184825	-0.265276	-0.0184825	-0.500945	-0.173773	-0.194805	-0.329752	-0.517868	-0.456693	-0.740452	-0.493658		PKH_010410	2.56983
PKH_040770	2.32184	0.0767524	0.386352	0.337283	-0.0249013	-0.363969	-0.365147	0.233316	0.192639	-0.0155766	0.0155766	-0.380527	-0.831766	0.514961	0.474283	0.266068	0.297221	-0.0988831	-0.550121		PKH_134060	2.56472	0.0235992	0.104236	0.127279	0.0799967	-0.0114868	-0.0966234	-0.128373	-0.0891917	-0.0920591	0.140717	0.194223	0.0739847	-0.011609	-0.12822	-0.104315	0.011609	0.99013	1.22291	1.27641	1.15617	1.07058	0.953969	0.977874	1.0938		PKH_093860	2.56928
PKH_040780	2.31844	0.0642735	0.32905	0.288354	-0.0200342	-0.309824	-0.31199	0.0469406	0.0839508	0.13863	-0.0469406	-0.526767	-0.477794	0.0911769	0.128187	0.182866	-0.00270425	-0.48253	-0.433558		PKH_145430	2.56431	0.0430655	0.190575	0.232785	0.146375	-0.0209128	-0.176645	-0.234776	-0.163185	0.564063	0.0412398	0.169936	-0.110729	-0.0412398	-0.34093	0.392932	-1.23537	-0.498475	-1.0213	-0.892601	-1.17327	-1.10378	-1.40347	-0.669606	-2.29791		PKH_060930	2.56885
PKH_126650	2.31833	0.103366	0.529477	0.46405	-0.0321763	-0.498531	-0.502077	0.0769662	0.103175	0.0552767	-0.0552767	-0.882663	-0.91618	0.0214166	0.0476258	-0.000272843	-0.110826	-0.938212	-0.971729		PKH_141240	2.56377	0.0161141	0.0714894	0.0873645	0.0549679	-0.00780018	-0.0662584	-0.0881068	-0.0612733	0.31857	0.00460353	-0.0543109	0.10204	-0.00460353	0.0162573	-0.0838407	-0.315012	0.658591	0.344625	0.28571	0.442061	0.335418	0.356278	0.25618	0.0250095		PKH_141590	2.56375
PKH_114630	2.31675	0.0777221	0.401326	0.35236	-0.0237178	-0.377777	-0.381129	0.0579958	0.216978	0.201615	-0.0579958	-0.530569	-0.549893	0.19028	0.349262	0.3339	0.0742889	-0.398284	-0.417608		PKH_041290	2.56229	0.0372197	0.166266	0.203445	0.128214	-0.0178591	-0.154065	-0.205144	-0.142875	0.0169027	0.00442937	0.0977292	-0.00442937	0.0457315	-0.158428	-0.614613	-0.0128585	0.464354	0.451881	0.54518	0.443022	0.493183	0.289023	-0.167162	0.434593		PKH_051590	2.5637
PKH_050710	2.31408	0.0745647	0.390308	0.343711	-0.0219696	-0.367255	-0.3716	-0.0550736	0.660962	0.430769	0.0550736	-0.342872	-0.0748752	-0.0720448	0.643991	0.413798	0.0381025	-0.359843	-0.0918463		PKH_114040	2.56185	0.208336	0.932618	1.1416	0.71981	-0.0996969	-0.864118	-1.15109	-0.802043	0.26211	0.733437	0.651944	0.46782	-0.26211	-0.899771	-1.58916	-1.22951	0.318356	0.789683	0.70819	0.524066	-0.205864	-0.843525	-1.53291	-1.17327		PKH_144050	2.56177
PKH_123140	2.31251	0.183864	0.970286	0.855947	-0.0530076	-0.912753	-0.925147	0.358943	0.0683829	0.145772	-0.0683829	-1.50617	-1.84332	0.774997	0.484437	0.561826	0.347671	-1.09012	-1.42727		PKH_125520	2.5615	0.0968707	0.434362	0.531854	0.33548	-0.0462575	-0.402436	-0.536256	-0.373777	0.563653	0.00439466	0.131013	0.139064	-0.00439466	-0.262454	-1.21109	-0.668861	0.0307266	-0.528531	-0.401913	-0.393862	-0.537321	-0.79538	-1.74402	-1.20179		PKH_041490	2.55702
PKH_070110	2.31223	0.193253	1.02133	0.901255	-0.0554936	-0.960725	-0.97407	0.445936	0.287687	0.310467	-0.287687	-1.08467	-2.05052	1.45705	1.2988	1.32158	0.723425	-0.0735581	-1.03941		PKH_080540	2.56064	0.0836469	0.376591	0.461457	0.291353	-0.0397329	-0.348865	-0.465238	-0.324552	0.0683381	0.396646	0.400606	0.325234	-0.0683381	-0.330094	-0.510939	-0.311631	0.314111	0.642419	0.646379	0.571007	0.177435	-0.0843211	-0.265166	-0.065858		PKH_102800	2.55643
PKH_110800	2.31166	0.0931928	0.493984	0.436187	-0.0265427	-0.464632	-0.471381	0.0104811	0.159894	-0.0104811	0.0340112	-0.908327	-0.783712	-0.0312856	0.118128	-0.0522479	-0.00775553	-0.950093	-0.825479		PKH_080280	2.55964	0.032567	0.147321	0.180675	0.114201	-0.0153733	-0.136453	-0.182138	-0.127186	0.713067	-0.0868078	-0.116888	0.0868078	0.103902	-0.324775	0.155064	-0.960763	-0.401913	-1.20179	-1.23187	-1.02817	-1.01108	-1.43975	-0.959915	-2.07574		PKH_082310	2.55507
PKH_125160	2.30993	0.0473913	0.253503	0.224276	-0.0131568	-0.238375	-0.242299	-0.133381	0.28304	0.193915	0.042003	-0.474548	-0.042003	0.632047	1.04847	0.959343	0.807431	0.29088	0.723425		PKH_114310	2.55932	0.0868463	0.393459	0.482673	0.305195	-0.0409133	-0.364416	-0.486567	-0.339874	0.455354	0.168205	0.0761053	0.241743	-0.0761053	-0.141156	-1.0344	-0.579302	1.37151	1.08436	0.992258	1.1579	0.840047	0.774997	-0.118252	0.33685		PKH_020290	2.55469
PKH_083650	2.30973	0.0548513	0.293716	0.25991	-0.015182	-0.27618	-0.280787	-0.0643609	0.257573	0.141082	0.0643609	-0.522101	-0.206395	0.369718	0.691652	0.575161	0.49844	-0.0880219	0.227684		PKH_144060	2.5593	0.0880309	0.398862	0.489309	0.309397	-0.0414665	-0.369418	-0.493255	-0.344552	0.313712	0.204614	0.213891	0.0592901	-0.0592901	-0.503166	-0.531161	-0.910927	0.231575	0.122477	0.131753	-0.0228474	-0.141428	-0.585303	-0.613299	-0.993064		PKH_062130	2.55448
PKH_091250	2.30915	0.207519	1.11463	0.986977	-0.0569313	-1.04799	-1.06615	0.00670811	0.497408	0.721434	-0.00670811	-1.91038	-1.10948	0.0511965	0.541896	0.765922	0.0377803	-1.86589	-1.06499		PKH_111500	2.55858	0.00836856	0.0380488	0.0467059	0.0295565	-0.00392385	-0.0352361	-0.0470793	-0.0329097	-0.00730749	-0.0260033	0.241322	0.0875683	-0.0781221	-0.0452688	0.110753	0.00730749	0.0384683	0.0197726	0.287098	0.133344	-0.0323463	0.00050703	0.156529	0.0530833		PKH_010920	2.55408
PKH_141200	2.30779	0.00945189	0.0511389	0.0453513	-0.00253803	-0.0480712	-0.0489776	0.00285859	0.0885297	-0.0770552	0.162533	-0.180492	-0.00285859	0.574687	0.660358	0.494773	0.734362	0.391336	0.56897		PKH_080830	2.55782	0.0199754	0.0911575	0.111972	0.0709187	-0.00931965	-0.0844086	-0.112859	-0.0789514	-0.0524511	0.115542	0.189546	0.0520854	-0.0520854	-0.163748	0.0704403	-0.148206	-0.166772	0.00122147	0.0752251	-0.0622356	-0.166406	-0.278069	-0.0438806	-0.262527		PKH_146830	2.55314
PKH_050380	2.3025	0.06767	0.376822	0.336152	-0.0165829	-0.353923	-0.3627	-0.0757799	0.0757799	0.130482	0.076304	-0.891876	-0.348588	0.427166	0.578726	0.633429	0.57925	-0.38893	0.154358		PKH_126930	2.55766	0.0191628	0.0875164	0.107514	0.0681073	-0.0089313	-0.0810351	-0.108364	-0.0758189	-0.0369966	0.0369966	0.0669507	0.040768	-0.0935868	-0.435357	0.314144	-0.438171	-0.239585	-0.165592	-0.135638	-0.161821	-0.296175	-0.637946	0.111556	-0.640759		PKH_141240	2.54878
PKH_140090	2.30238	0.0328344	0.182966	0.163242	-0.00802737	-0.171844	-0.17613	-0.0311565	-0.139024	0.272225	0.047778	-0.627932	0.0311565	1.00542	0.897556	1.3088	1.08436	0.408647	1.06774		PKH_110800	2.55735	0.0226397	0.103549	0.127244	0.0806326	-0.0105307	-0.0958755	-0.128246	-0.0897565	0.252903	-0.117815	0.0369961	0.0907596	0.096881	-0.0727318	-0.410948	-0.0369961	-0.0605747	-0.431292	-0.276481	-0.222718	-0.216596	-0.386209	-0.724425	-0.350473		PKH_060100	2.54394
PKH_061210	2.29722	0.0837093	0.480212	0.430911	-0.018424	-0.450655	-0.464522	0.0570387	0.0368768	-0.0191453	0.0191453	-0.911254	-0.861542	0.730461	0.7103	0.654277	0.692568	-0.237832	-0.188119		PKH_130555	2.55574	0.0199715	0.0920667	0.113292	0.07192	-0.0091902	-0.0852225	-0.114167	-0.0800301	-0.0571041	0.0196541	0.286662	0.149825	-0.12534	-0.134852	0.0377441	-0.0196541	-0.208246	-0.131488	0.13552	-0.00131656	-0.276481	-0.285993	-0.113398	-0.170796		PKH_070030	2.54293
PKH_132225	2.29606	0.0799622	0.461789	0.414915	-0.0171432	-0.433287	-0.44719	0.0803091	0.206087	0.1151	-0.0803091	-0.588394	-0.811609	0.273568	0.399345	0.308358	0.112949	-0.395135	-0.618351		PKH_061700	2.5557	0.0456881	0.210652	0.259223	0.164566	-0.0210194	-0.194991	-0.261224	-0.183122	0.12091	0.277479	0.0353911	0.166646	-0.0353911	-0.217836	-0.235291	-0.409201	0.920195	1.07676	0.834677	0.965931	0.763894	0.581449	0.563994	0.390085		PKH_125180	2.54255
PKH_093430	2.29516	0.0825033	0.478967	0.430783	-0.0173164	-0.44934	-0.464221	0.0550521	0.176186	0.10095	-0.0550521	-0.706393	-0.808721	0.463372	0.584507	0.509271	0.353268	-0.298072	-0.4004		PKH_143250	2.55496	0.0626932	0.290113	0.357235	0.226974	-0.0286973	-0.268513	-0.359966	-0.252527	0.313174	0.284285	0.43917	-0.0486857	0.0486857	-0.118548	-0.263263	-0.634894	1.03709	1.0082	1.16308	0.675227	0.772598	0.605364	0.46065	0.0890183		PKH_130240	2.541
PKH_091260	2.29469	0.0541977	0.315495	0.283903	-0.0112487	-0.295958	-0.305916	0.066983	0.0883018	0.132665	-0.066983	-0.430221	-0.529195	-0.230249	-0.20893	-0.164567	-0.364215	-0.727453	-0.826427		PKH_110450	2.5541	0.0541556	0.251669	0.310127	0.19723	-0.0246428	-0.232899	-0.312472	-0.219393	0.378668	0.0995802	0.185597	0.166761	-0.0995802	-0.154338	-0.294093	-0.613524	0.555471	0.276383	0.3624	0.343564	0.0772228	0.0224646	-0.11729	-0.436721		PKH_121530	2.54028
PKH_124530	2.29068	0.109225	0.651064	0.58849	-0.0204069	-0.610359	-0.633687	0.0956217	0.257122	0.119276	-0.0956217	-0.888162	-1.16741	0.492777	0.654277	0.516431	0.301534	-0.491007	-0.770259		PKH_146820	2.55228	0.0484207	0.227072	0.280259	0.178593	-0.0217502	-0.210076	-0.282328	-0.198585	-0.0315461	0.363943	0.0986113	0.152056	0.0315461	-0.229256	-0.374403	-0.193665	0.785879	1.18137	0.916036	0.969481	0.848971	0.588169	0.443022	0.62376		PKH_030350	2.54022
PKH_060640	2.28943	0.0563925	0.338694	0.30657	-0.010157	-0.317455	-0.330045	0.0258401	0.51617	0.348822	-0.0258401	-0.167685	-0.266069	0.457211	0.947541	0.780192	0.405531	0.263686	0.165301		PKH_030640	2.55196	0.064032	0.300756	0.371303	0.236693	-0.0286974	-0.278232	-0.374034	-0.26317	0.254104	0.150227	0.07429	-0.07429	0.142647	-0.311551	-0.750839	-0.521121	0.37959	0.275714	0.199777	0.0511965	0.268133	-0.186064	-0.625352	-0.395635		PKH_051800	2.53868
PKH_131790	2.28766	0.279908	1.69929	1.54115	-0.0477191	-1.59228	-1.65866	0.167126	1.04678	0.777868	-0.167126	-2.164	-2.43635	0.995706	1.87536	1.60645	0.661455	-1.33542	-1.60777		PKH_100450	2.55195	0.0824246	0.38716	0.477977	0.304697	-0.0369385	-0.358164	-0.481493	-0.338781	0.465413	0.17829	0.29874	0.0454883	-0.0454883	-0.137476	-0.780482	-0.767146	1.32158	1.03445	1.1549	0.901653	0.810676	0.718689	0.0756828	0.0890183		PKH_070210	2.538
PKH_090130	2.28681	0.0379957	0.231868	0.210487	-0.00629941	-0.217238	-0.226504	-0.322408	-0.0218512	0.0998821	0.0218512	-0.902394	0.0319229	0.636757	0.937314	1.05905	0.981016	0.0567714	0.991088		PKH_140060	2.54761	0.0464322	0.222975	0.276317	0.176985	-0.0201368	-0.206132	-0.278233	-0.196601	-0.339356	0.499792	0.442251	0.143934	-0.143934	-0.386133	0.215739	-0.269905	0.32142	1.16057	1.10303	0.80471	0.516843	0.274643	0.876515	0.390871		PKH_091510	2.53728
PKH_144200	2.28639	0.0505637	0.309374	0.280978	-0.00826287	-0.289833	-0.302337	0.0166241	0.0788126	0.118846	-0.0166241	-0.530153	-0.445738	-0.550926	-0.488738	-0.448705	-0.584175	-1.0977	-1.01329		PKH_141160	2.54748	0.0677122	0.325389	0.403278	0.258343	-0.0293348	-0.300804	-0.40607	-0.286969	0.484766	0.172198	-0.0551917	0.222318	0.0551917	-0.362726	-0.559763	-0.75385	0.77594	0.463372	0.235983	0.513492	0.346366	-0.0715518	-0.268588	-0.462676		PKH_125740	2.53498
PKH_125270	2.28549	0.0163008	0.100291	0.0911761	-0.00258151	-0.0939426	-0.0980924	0.207755	0.094595	-0.094595	0.267154	-0.141609	-0.208712	0.507282	0.394122	0.204932	0.566682	0.157918	0.0908152		PKH_081230	2.54745	0.0512005	0.246075	0.304985	0.195381	-0.0221769	-0.227482	-0.307096	-0.217029	0.0626609	0.22275	0.391079	0.0716463	-0.0626609	-0.154488	-0.296439	-0.317169	0.465688	0.625778	0.794106	0.474674	0.340367	0.24854	0.106588	0.0858588		PKH_011610	2.53256
PKH_141640	2.28538	0.170192	1.04783	0.952721	-0.0268448	-0.98149	-1.02497	-0.141487	1.05518	0.812225	0.141487	-1.4995	-0.697733	-0.717729	0.478941	0.235983	-0.434756	-2.07574	-1.27398		PKH_021210	2.5472	0.0304323	0.146454	0.181555	0.116341	-0.0131549	-0.135382	-0.182807	-0.129225	0.450925	-0.0441256	0.263707	0.0982606	-0.0204712	-0.0610346	0.0204712	-0.514222	0.765163	0.270113	0.577946	0.412499	0.293767	0.253204	0.33471	-0.199984		PKH_120810	2.53233
PKH_080120	2.28458	0.0890856	0.551208	0.501618	-0.0136469	-0.516243	-0.539587	0.170656	0.112478	0.081452	-0.081452	-0.739257	-1.11309	1.20457	1.14639	1.11537	0.952463	0.294659	-0.0791741		PKH_071970	2.54701	0.0535422	0.257919	0.319788	0.204963	-0.02311	-0.238414	-0.321987	-0.227652	0.209586	0.143892	0.314947	-0.0693353	-0.235816	-0.323955	0.0693353	-1.00355	-0.360251	-0.425945	-0.25489	-0.639172	-0.805653	-0.893792	-0.500501	-1.57339		PKH_080340	2.52996
PKH_121680	2.28453	0.054649	0.338241	0.307829	-0.00835579	-0.316783	-0.331126	0.232583	0.16766	0.108328	-0.151464	-0.108328	-0.842995	0.369387	0.304464	0.245132	-0.0146594	0.0284766	-0.706191		PKH_070480	2.54667	0.0758061	0.365812	0.453696	0.290898	-0.0326307	-0.338129	-0.456801	-0.323075	0.452403	0.161124	0.0532806	0.186767	-0.0532806	-0.207173	-0.838059	-0.704883	1.09019	0.798911	0.691068	0.824554	0.584507	0.430615	-0.200272	-0.0670959		PKH_140210	2.5285
PKH_091660	2.28285	0.11983	0.749567	0.683446	-0.0171496	-0.701824	-0.734963	0.108757	0.0784146	0.205931	-0.0784146	-1.26036	-1.27842	1.31449	1.28415	1.41166	1.12732	-0.0546232	-0.0726863		PKH_041000	2.54587	0.0523196	0.253521	0.314643	0.201916	-0.0223769	-0.234306	-0.316773	-0.224213	-0.0085822	0.21623	0.183938	0.0738927	-0.044845	-0.609696	0.0085822	-0.632885	1.21349	1.4383	1.40601	1.29596	1.17722	0.612372	1.23065	0.589183		PKH_140950	2.52764
PKH_110390	2.28207	0.0219229	0.137816	0.125768	-0.00303611	-0.129022	-0.13523	0.0212459	0.0233955	-0.0212459	0.0233955	-0.255333	-0.257875	0.50173	0.50388	0.459238	0.50388	0.225151	0.222609		PKH_094530	2.54542	0.0326418	0.158544	0.196845	0.126383	-0.0139092	-0.146517	-0.198169	-0.140327	0.213936	-0.128077	0.158317	0.239918	0.000783627	-0.150145	-0.459264	-0.000783627	-0.388499	-0.730513	-0.444119	-0.362517	-0.601652	-0.752581	-1.0617	-0.603219		PKH_111040	2.52537
PKH_124750	2.28079	0.046791	0.296565	0.271024	-0.00612122	-0.277584	-0.291353	0.0233517	0.164703	0.102169	-0.0233517	-0.399739	-0.455547	0.433811	0.575161	0.512628	0.387107	0.0107197	-0.0450884		PKH_144240	2.54399	0.0830666	0.406509	0.505343	0.324958	-0.0349762	-0.375585	-0.508671	-0.3607	0.30482	0.327971	-0.0845728	0.0432876	0.12886	-0.0432876	-1.53663	-0.373002	0.506026	0.529177	0.116633	0.244493	0.330065	0.157918	-1.33542	-0.171796		PKH_030750	2.52398
PKH_120120	2.27335	0.167113	1.11253	1.02514	-0.0139414	-1.04008	-1.10066	0.0374522	0.377432	0.0075589	-0.0075589	-1.81988	-1.99368	-0.362102	-0.0221223	-0.391995	-0.407113	-2.21943	-2.39323		PKH_041500	2.54348	0.0288752	0.141694	0.176223	0.113383	-0.0121051	-0.130905	-0.177375	-0.12584	0.0336601	0.164087	0.220724	-0.0324222	-0.0176066	0.0176066	-0.290309	-0.162243	-0.249658	-0.119231	-0.0625948	-0.315741	-0.300925	-0.265712	-0.573627	-0.445561		PKH_126600	2.52259
PKH_092780	2.27254	0.115271	0.771622	0.711641	-0.00898949	-0.721275	-0.763967	0.108906	0.308029	0.425252	-0.108906	-1.04942	-1.15315	0.719542	0.918665	1.03589	0.50173	-0.438784	-0.542514		PKH_040460	2.54296	0.028317	0.139342	0.173376	0.111614	-0.0118179	-0.12872	-0.1745	-0.123864	-0.0313785	0.318615	0.193496	0.0841932	-0.142372	-0.0160882	0.0160882	-0.30689	-0.658433	-0.308439	-0.433558	-0.542861	-0.769426	-0.643142	-0.610966	-0.933944		PKH_111710	2.52224
PKH_130990	2.27041	0.0169294	0.115	0.106311	-0.00107168	-0.107459	-0.114087	0.15706	-0.0108184	0.0108184	0.06683	-0.129229	-0.284544	-0.0568717	-0.22475	-0.203113	-0.147102	-0.343161	-0.498475		PKH_133510	2.54253	0.0643022	0.317136	0.394742	0.25424	-0.0267371	-0.292941	-0.397286	-0.282118	0.188672	0.124217	0.0953008	0.0895211	-0.0895211	-0.418343	-0.549235	-0.670405	0.421367	0.356913	0.327996	0.322217	0.143174	-0.185648	-0.316539	-0.437709		PKH_093610	2.5216
PKH_062160	2.27034	0.0177181	0.120422	0.111333	-0.00111204	-0.112524	-0.119475	0.0261354	0.175594	0.00415432	-0.0346888	-0.00415431	-0.261711	-0.309262	-0.159804	-0.331243	-0.370086	-0.339552	-0.597109		PKH_123650	2.54197	0.0836019	0.41357	0.515028	0.331916	-0.0345899	-0.381984	-0.518319	-0.368267	0.116103	0.245548	0.180316	0.130052	-0.116103	-0.316911	-1.02664	-0.5252	0.196325	0.32577	0.260538	0.210274	-0.0358811	-0.23669	-0.946418	-0.444979		PKH_083780	2.51994
PKH_126150	2.26988	0.128893	0.878782	0.812857	-0.00768067	-0.821088	-0.872242	-0.218557	1.08672	1.34755	-0.00208169	-1.07732	0.00208169	-0.30703	0.998243	1.25908	-0.0905546	-1.16579	-0.0863912		PKH_010440	2.54145	0.0215423	0.106861	0.133136	0.0858488	-0.0088726	-0.0986916	-0.13398	-0.0952407	0.363052	0.00196462	0.12516	-0.062445	0.0340978	-0.00196462	-0.0572128	-0.491356	0.144739	-0.216349	-0.0931533	-0.280759	-0.184216	-0.220278	-0.275526	-0.70967		PKH_112870	2.51919
PKH_131630	2.26925	0.0402895	0.275917	0.255398	-0.00221882	-0.257776	-0.274028	0.020484	0.103641	-0.0148002	0.0148002	-0.441532	-0.509746	0.506026	0.589183	0.470742	0.500342	0.0440098	-0.0242039		PKH_101590	2.54144	0.0777761	0.385834	0.480707	0.309973	-0.0320302	-0.356336	-0.483755	-0.343884	-0.0206514	0.487148	0.404717	0.135846	0.0206514	-0.228313	-0.747334	-0.278745	-0.0364737	0.471326	0.388895	0.120023	0.004829	-0.244135	-0.763156	-0.294568		PKH_010980	2.51692
PKH_110550	2.26624	0.11288	0.789729	0.733436	-0.00373995	-0.737444	-0.786544	0.02065	0.318884	0.284449	-0.02065	-1.24423	-1.17188	0.703172	1.00141	0.966971	0.661872	-0.561712	-0.489354		PKH_124550	2.54106	0.0398934	0.198315	0.247161	0.159443	-0.0163725	-0.183142	-0.248719	-0.176872	0.508296	-0.0166436	-0.0447252	0.278787	0.0166436	0.0262674	-0.625072	-0.300736	1.61085	1.08591	1.05783	1.38134	1.1192	1.12882	0.477486	0.801822		PKH_060450	2.51685
PKH_072190	2.26466	0.0848809	0.600676	0.558835	-0.00179775	-0.560762	-0.599145	-0.138251	0.410821	0.36957	0.138251	-1.13384	-0.441498	0.484437	1.03351	0.992258	0.76094	-0.511148	0.18119		PKH_072020	2.54087	0.0185985	0.0925515	0.115367	0.0744383	-0.00761979	-0.0854677	-0.116092	-0.0825717	0.00242272	0.0280589	0.0924105	0.132635	-0.00242272	-0.215738	-0.075665	-0.0591059	0.31866	0.344296	0.408647	0.448872	0.313814	0.100499	0.240572	0.257131		PKH_146860	2.51641
PKH_142440	2.26393	0.0624987	0.444652	0.414014	-0.00097227	-0.415056	-0.443824	0.139437	0.183345	-0.139437	0.220681	-0.760779	-0.858834	1.1579	1.2018	0.879022	1.23914	0.25768	0.159625		PKH_140030	2.54047	0.0828042	0.412931	0.514901	0.332371	-0.0338043	-0.381302	-0.518118	-0.368657	-0.532723	1.03247	0.717229	0.429046	-0.00426548	-0.521402	0.00426548	-0.0496042	0.363742	1.92894	1.61369	1.32551	0.892199	0.375063	0.90073	0.846861		PKH_121210	2.5162
PKH_114780	2.26312	0.029613	0.211938	0.197511	-0.00027453	-0.197805	-0.211704	0.0320736	0.231371	0.17968	-0.136569	-0.0320736	-0.360555	-0.353057	-0.153759	-0.20545	-0.5217	-0.417204	-0.745686		PKH_082820	2.5399	0.0767993	0.38418	0.479289	0.309576	-0.0311883	-0.35472	-0.482257	-0.343332	0.605307	0.0930638	-0.0535241	0.0535241	0.171276	-0.102947	-1.32959	-0.597139	0.590251	0.078008	-0.06858	0.0384683	0.15622	-0.118002	-1.34464	-0.612194		PKH_052100	2.51604
PKH_031940	2.26188	0.116172	0.839101	0.783053	6.08031e-05	-0.782988	-0.839153	0.141823	0.307292	0.269493	-0.141823	-1.0757	-1.5241	0.0116669	0.177136	0.139337	-0.271979	-1.20586	-1.65426		PKH_093430	2.5398	0.0711829	0.356287	0.444531	0.287158	-0.0288796	-0.32896	-0.447279	-0.318463	0.0884728	0.428628	0.304302	0.198004	-0.0884728	-0.149167	-0.637994	-0.417925	0.259856	0.600011	0.475685	0.369387	0.0829099	0.0222152	-0.466612	-0.246542		PKH_011380	2.51587
PKH_146320	2.26142	0.0608887	0.441297	0.412029	0.000255224	-0.411756	-0.441515	0.054342	0.245734	0.222701	-0.054342	-0.535395	-0.680609	0.551706	0.743098	0.720065	0.443022	-0.0380313	-0.183245		PKH_061060	2.53957	0.0413413	0.207175	0.258538	0.16705	-0.0167379	-0.191278	-0.260131	-0.185253	-0.0761776	0.35685	0.302781	0.233322	-0.120902	-0.26869	0.0761776	-0.307927	-0.00340787	0.42962	0.375551	0.306092	-0.0481322	-0.19592	0.148947	-0.235157		PKH_112400	2.51568
PKH_143100	2.26087	0.0727873	0.529714	0.494883	0.000628846	-0.494209	-0.53025	-0.00766123	0.130326	0.0736549	0.00766123	-0.945285	-0.873942	1.01819	1.15617	1.0995	1.03351	0.0805632	0.151906		PKH_123170	2.53902	0.0836654	0.420543	0.525057	0.33946	-0.033699	-0.388238	-0.528264	-0.376406	0.273132	0.273132	0.284486	0.0971652	-0.0971652	-0.585199	-0.369397	-1.05019	1.60645	1.60645	1.6178	1.43048	1.23615	0.748118	0.96392	0.283122		PKH_010760	2.51539
PKH_113180	2.25978	0.0508573	0.373178	0.349061	0.000893752	-0.348103	-0.37394	0.121976	0.171544	0.224209	-0.121976	-0.321999	-0.691133	1.1192	1.16877	1.22143	0.87525	0.675227	0.306092		PKH_146430	2.53885	0.0286145	0.143963	0.179767	0.116244	-0.0115072	-0.132901	-0.180862	-0.128892	0.675834	-0.0972806	-0.0642049	0.150306	0.0642049	0.159178	-0.492959	-0.433457	0.890345	0.11723	0.150306	0.364817	0.278716	0.373689	-0.278448	-0.218946		PKH_091890	2.51371
PKH_090010	2.25918	0.10244	0.755147	0.706817	0.0023152	-0.704336	-0.757119	0.152598	0.627459	0.320361	-0.152598	-0.573186	-1.33623	0.769551	1.24441	0.937314	0.464354	0.0437666	-0.719274		PKH_092110	2.53818	0.0770696	0.389185	0.486263	0.314666	-0.0307949	-0.35924	-0.489194	-0.348852	0.337751	0.0975301	-0.00556943	0.0732597	0.00556943	-0.371945	-1.06355	-0.681567	1.03589	0.795668	0.692568	0.771397	0.703707	0.326192	-0.365417	0.0165701		PKH_113800	2.51342
PKH_072740	2.25838	0.072541	0.538027	0.504038	0.00212669	-0.501759	-0.539838	-0.0162127	0.284474	0.0162127	0.179121	-0.991893	-0.771782	-1.11032	-0.809635	-1.0779	-0.914988	-2.086	-1.86589		PKH_040810	2.53804	0.0706258	0.356914	0.445996	0.288651	-0.0281831	-0.329445	-0.448678	-0.320002	0.395674	0.340353	-0.0790228	0.168185	0.0790228	-0.115518	-0.986601	-0.571303	0.879875	0.824554	0.405178	0.652386	0.563224	0.368683	-0.5024	-0.0871014		PKH_126820	2.513
PKH_031100	2.25786	0.0999304	0.744147	0.697538	0.00337151	-0.693925	-0.747018	0.216433	0.0536342	-0.0536342	0.275829	-1.44644	-1.36422	-0.0440563	-0.206855	-0.314123	0.0153402	-1.70693	-1.62471		PKH_052140	2.53791	0.0756055	0.38236	0.477848	0.30931	-0.0301316	-0.352925	-0.480716	-0.342896	0.580685	0.163715	-0.0869469	0.294609	0.0869469	-0.308273	-0.914692	-0.710444	-0.151633	-0.568603	-0.819265	-0.437709	-0.645371	-1.04059	-1.64701	-1.44276		PKH_114660	2.51167
PKH_144100	2.2575	0.112914	0.843152	0.790653	0.00415419	-0.786201	-0.846689	0.365853	0.0795191	0.350679	-0.0795191	-1.10794	-1.63608	0.736883	0.45055	0.72171	0.291512	-0.736914	-1.26505		PKH_093130	2.53726	0.0777084	0.394399	0.493172	0.319451	-0.0307763	-0.363999	-0.4961	-0.354091	0.165861	0.397524	0.15689	0.132023	-0.132023	-0.250072	-0.738886	-0.722413	0.974902	1.20656	0.965931	0.941064	0.677017	0.558969	0.0701548	0.0866281		PKH_132170	2.51143
PKH_145450	2.25708	0.0544048	0.407575	0.382374	0.00219788	-0.380019	-0.409446	0.175086	0.0682567	0.0361852	-0.0361852	-0.498295	-0.916364	0.384492	0.277663	0.245591	0.173221	-0.288888	-0.706958		PKH_132610	2.53602	0.0372619	0.190437	0.23839	0.154625	-0.0145758	-0.175723	-0.239777	-0.171347	0.0116767	0.313786	0.0307073	0.228636	-0.0116767	-0.321697	-0.0849764	-0.326616	-0.0115119	0.290597	0.00751869	0.205448	-0.0348653	-0.344885	-0.108165	-0.349805		PKH_102310	2.51135
PKH_140720	2.25641	0.0935193	0.704249	0.661191	0.00431938	-0.656562	-0.707927	0.119953	0.246484	0.341109	-0.119953	-0.912393	-1.18485	0.86155	0.988082	1.08271	0.621644	-0.170796	-0.443255		PKH_133120	2.53515	0.07789	0.400006	0.501106	0.325329	-0.0302028	-0.369046	-0.50398	-0.360448	-0.0108894	0.441155	0.678069	0.275986	0.0108894	-0.142546	-0.748133	-0.0325347	0.607002	1.05905	1.29596	0.893877	0.628781	0.475346	-0.130241	0.585357		PKH_133960	2.51116
PKH_131610	2.25606	0.0160335	0.121072	0.113713	0.000789695	-0.112867	-0.121744	0.0860772	0.0402927	0.165253	-0.0402927	-0.0719164	-0.182478	0.234639	0.188854	0.313814	0.108269	0.0766452	-0.033916		PKH_121560	2.53495	0.0549976	0.282765	0.354296	0.230067	-0.0212814	-0.260871	-0.356321	-0.254893	-0.0207218	0.285552	0.207969	0.0794025	-0.167985	-0.560027	0.0207218	-0.802271	0.977874	1.28415	1.20656	1.078	0.830611	0.438568	1.01932	0.196325		PKH_093240	2.51071
PKH_126510	2.25583	0.103511	0.783067	0.735665	0.00531114	-0.729973	-0.78759	0.0305032	0.223231	0.0081413	-0.0081413	-1.27915	-1.46395	1.08591	1.27864	1.06355	1.04727	-0.223744	-0.408536		PKH_126460	2.5347	0.050685	0.260966	0.327055	0.212436	-0.0195612	-0.24075	-0.328917	-0.235347	0.047053	0.405955	0.371228	0.156633	-0.047053	-0.139487	-0.189888	-0.362982	0.22364	0.582542	0.547814	0.333219	0.129534	0.0370993	-0.0133012	-0.186396		PKH_114720	2.51065
PKH_082460	2.25547	0.0806577	0.611895	0.575082	0.00439346	-0.570374	-0.615637	0.104129	0.516846	0.359644	-0.104129	-0.502574	-0.956305	-0.231769	0.180948	0.0237461	-0.440027	-0.838472	-1.2922		PKH_134560	2.53291	0.120227	0.625341	0.784934	0.510826	-0.0455297	-0.576729	-0.789267	-0.56571	0.114317	0.412597	0.53589	0.373735	-0.114317	-0.866472	-0.839098	-0.882203	0.0222152	0.320495	0.443788	0.281633	-0.20642	-0.958575	-0.9312	-0.974306		PKH_102830	2.50866
PKH_133790	2.2551	0.0785234	0.59742	0.561704	0.00453196	-0.556847	-0.601279	0.0807551	0.218956	0.0933426	-0.0807551	-0.790737	-1.1585	0.291877	0.430078	0.304464	0.130367	-0.579615	-0.947375		PKH_126120	2.53236	0.0358248	0.18692	0.234736	0.152853	-0.0134865	-0.172374	-0.236019	-0.169256	0.0870319	-7.9488e-05	0.216728	7.9488e-05	0.0145932	-0.249927	-0.369632	-0.256633	0.0849249	-0.0021865	0.214621	-0.00202753	0.0124862	-0.252034	-0.371739	-0.25874		PKH_071760	2.50812
PKH_080690	2.25296	0.0775362	0.600066	0.565527	0.00598279	-0.559116	-0.605161	-0.0347153	0.260172	0.190442	0.0347153	-1.01612	-0.849532	0.798911	1.0938	1.02407	0.868342	-0.182497	-0.015906		PKH_140930	2.5321	0.0364081	0.190249	0.238971	0.155654	-0.0136667	-0.175436	-0.240272	-0.172349	0.122378	0.00644746	0.105715	0.0516359	-0.00644746	-0.248437	-0.424737	-0.294849	0.206611	0.090681	0.189948	0.135869	0.0777861	-0.164203	-0.340503	-0.210615		PKH_133130	2.50808
PKH_101990	2.25193	0.0144538	0.112802	0.106431	0.00125504	-0.105086	-0.113871	0.0949036	0.0967225	-0.164671	-0.024728	0.024728	-0.482041	0.258719	0.260538	-0.000856152	0.139087	0.188543	-0.318225		PKH_051985	2.53202	0.102433	0.535502	0.672689	0.438194	-0.0384171	-0.493802	-0.676345	-0.485186	0.282855	0.233693	0.463451	0.162945	-0.162945	-0.493175	-0.940672	-0.920913	0.369387	0.320226	0.549984	0.249478	-0.0764128	-0.406643	-0.85414	-0.83438		PKH_051900	2.50752
PKH_130020	2.24914	0.0638885	0.510172	0.482839	0.00726424	-0.475054	-0.516358	0.110551	0.206848	0.145132	-0.110551	-0.562152	-1.01706	1.15199	1.24829	1.18658	0.930892	0.479292	0.0243846		PKH_140670	2.53182	0.0318492	0.166697	0.209439	0.136459	-0.0119182	-0.153711	-0.210573	-0.151087	0.244763	0.0667017	-0.00124062	0.00124062	0.0445862	-0.10744	-0.413798	-0.390862	1.29199	1.11393	1.04599	1.04847	1.09181	0.939787	0.633429	0.656365		PKH_061540	2.50556
PKH_010170	2.24887	0.0932286	0.746181	0.706419	0.0108553	-0.694785	-0.755425	-0.0494088	0.135831	0.208136	0.0494088	-1.44937	-1.09315	-0.578301	-0.393062	-0.320756	-0.479484	-1.97826	-1.62204		PKH_021130	2.53117	0.113876	0.598265	0.752093	0.490366	-0.0423039	-0.5516	-0.756119	-0.542858	0.323818	0.602582	0.0484984	0.329884	-0.0484984	-0.569012	-1.11149	-1.07842	-0.0144596	0.264304	-0.289779	-0.00839317	-0.386776	-0.90729	-1.44977	-1.4167		PKH_083740	2.50519
PKH_142730	2.24858	0.0931758	0.747536	0.707924	0.0111131	-0.696015	-0.757	0.240069	0.0219627	0.0596252	-0.0219627	-1.13772	-1.59634	0.655789	0.437683	0.475346	0.393758	-0.721998	-1.18062		PKH_133190	2.52958	0.0990964	0.525456	0.661484	0.432021	-0.0361471	-0.484343	-0.664924	-0.478113	0.805758	0.0265699	0.50539	0.335991	-0.0265699	-0.429673	-0.777161	-1.07288	-1.13255	-1.91174	-1.43292	-1.60231	-1.96488	-2.36798	-2.71547	-3.01119		PKH_123520	2.50462
PKH_123890	2.24848	0.105712	0.848815	0.803923	0.0127122	-0.7903	-0.85964	0.360239	0.240527	0.0561435	-0.0561435	-0.946252	-1.92961	1.22841	1.1087	0.924316	0.812029	-0.0780797	-1.06144		PKH_020860	2.52934	0.0161761	0.0858952	0.108155	0.070655	-0.00588372	-0.0791715	-0.108714	-0.0781892	-0.301705	0.300928	0.112691	0.118397	-0.207807	-0.0996525	0.0709343	-0.0709343	-1.29976	-0.697123	-0.88536	-0.879654	-1.20586	-1.0977	-0.927117	-1.06899		PKH_112590	2.50348
PKH_126960	2.24724	0.0141201	0.114571	0.10866	0.00187528	-0.106651	-0.116168	-0.348621	-0.0101547	0.0549482	0.0101547	-0.653408	0.186869	0.365241	0.703707	0.76881	0.724016	0.0604535	0.90073		PKH_093940	2.52849	0.019966	0.106554	0.134267	0.0877934	-0.00718869	-0.0981988	-0.134951	-0.0971384	-0.0290553	0.1422	0.265368	0.198327	-0.122342	-0.0531038	0.0290553	-0.0570905	-0.342051	-0.170796	-0.0476276	-0.114669	-0.435338	-0.3661	-0.283941	-0.370086		PKH_112200	2.49832
PKH_145950	2.24615	0.0258027	0.211315	0.200654	0.00371637	-0.196671	-0.21448	0.00420781	0.200914	-0.00420781	0.154507	-0.37059	-0.249925	0.534423	0.731129	0.526007	0.684722	0.159625	0.28029		PKH_060340	2.52646	0.0406486	0.219567	0.277168	0.181624	-0.0142723	-0.202283	-0.278526	-0.200875	-0.187166	0.432236	0.25012	0.100593	0.0625949	-0.394529	-0.0625949	-0.235551	0.778847	1.39825	1.21613	1.06661	1.02861	0.571484	0.903418	0.730461		PKH_133170	2.49813
PKH_103230	2.24508	0.102598	0.848049	0.806216	0.0159359	-0.789139	-0.861619	0.156385	0.755458	0.739157	-0.156385	-0.630679	-1.14783	0.996834	1.59591	1.57961	0.684063	0.20977	-0.307381		PKH_080690	2.52638	0.032204	0.174032	0.219701	0.143979	-0.0112964	-0.16033	-0.220776	-0.159236	0.109171	0.247433	-0.0688626	0.288398	0.0358639	-0.0478182	-0.517689	-0.0358639	0.763391	0.901653	0.585357	0.942617	0.690083	0.606401	0.13653	0.618356		PKH_093590	2.49783
PKH_132780	2.24482	0.0876538	0.726145	0.690522	0.0138556	-0.675674	-0.737944	0.134906	0.506489	0.287612	-0.134906	-0.642352	-1.32854	-0.780925	-0.409342	-0.628218	-1.05074	-1.55818	-2.24437		PKH_121530	2.52506	0.0376673	0.205181	0.259326	0.170185	-0.0129889	-0.188986	-0.260562	-0.188169	0.145241	0.18136	0.029215	0.08301	-0.029215	-0.255971	-0.260715	-0.510773	0.632458	0.668576	0.516431	0.570226	0.458001	0.231245	0.226502	-0.0235564		PKH_040470	2.49577
PKH_120380	2.24464	0.047111	0.390883	0.371781	0.00753661	-0.363704	-0.397301	0.030981	0.434829	0.190449	-0.030981	-0.282842	-0.593164	-0.850507	-0.446658	-0.691039	-0.912469	-1.16433	-1.47465		PKH_020590	2.52455	0.0442894	0.242008	0.30601	0.200931	-0.0151683	-0.222887	-0.307453	-0.222142	0.341606	0.361086	0.322509	0.00419222	-0.00419222	-0.00603634	-0.0658163	-0.743773	-0.603655	-0.584175	-0.622751	-0.941069	-0.949453	-0.951297	-1.01108	-1.68903		PKH_072290	2.49559
PKH_021130	2.24437	0.126485	1.05199	1.00089	0.0206107	-0.978798	-1.06954	-0.180194	0.469854	0.382078	0.180194	-2.01193	-1.24844	-0.447124	0.202924	0.115148	-0.0867355	-2.27886	-1.51537		PKH_040780	2.52451	0.0224986	0.122966	0.155491	0.102102	-0.00770144	-0.11325	-0.156224	-0.11288	0.167611	0.0114581	0.12968	0.0629451	-0.052872	-0.18772	-0.0114581	-0.394812	0.000204473	-0.155948	-0.0377267	-0.104461	-0.220278	-0.355126	-0.178864	-0.562218		PKH_100560	2.49441
PKH_091410	2.23614	0.123436	1.10637	1.06221	0.0319516	-1.02797	-1.13358	-0.132243	0.614549	0.518702	0.132243	-1.85889	-1.34117	-0.422911	0.323881	0.228034	-0.158425	-2.14956	-1.63184		PKH_110530	2.5236	0.0293519	0.161316	0.204149	0.134182	-0.00992436	-0.148547	-0.205093	-0.148318	-0.0519443	0.46619	0.341482	0.0519443	-0.0687819	-0.154082	0.35228	-0.485698	-0.917827	-0.399692	-0.524401	-0.813938	-0.934664	-1.01996	-0.513602	-1.35158		PKH_020630	2.49348
PKH_011010	2.23446	0.0182797	0.166494	0.160144	0.00512506	-0.154652	-0.170858	-0.0820338	0.420828	0.180256	0.0240788	-0.0452834	-0.0240788	-0.853335	-0.350473	-0.591045	-0.747222	-0.816585	-0.79538		PKH_110960	2.52335	0.0214629	0.118144	0.149547	0.0983202	-0.00723148	-0.108788	-0.150235	-0.108673	0.566131	0.0301661	-0.388639	0.0982776	0.280449	-0.0301661	-0.552563	-0.373523	0.880863	0.344898	-0.073908	0.413009	0.59518	0.284565	-0.237832	-0.0587914		PKH_112970	2.49045
PKH_031170	2.23394	0.00882204	0.0807589	0.0777235	0.0025338	-0.0750082	-0.0829166	0.0905694	0.130562	-0.0905694	-0.120615	0.212496	-0.441773	-1.08679	-1.0468	-1.26793	-1.29798	-0.964868	-1.61914		PKH_140620	2.52189	0.0520895	0.289331	0.366708	0.241467	-0.0171921	-0.266352	-0.368344	-0.266814	0.135924	0.196928	0.256895	0.277643	-0.135924	-0.17823	-0.509943	-0.348807	0.331311	0.392316	0.452283	0.473031	0.0594644	0.0171579	-0.314555	-0.153419		PKH_093740	2.48769
PKH_145980	2.23262	0.0938757	0.870498	0.838996	0.0286157	-0.80833	-0.894866	0.125145	0.41107	0.276751	-0.125145	-1.00719	-1.64082	0.624334	0.910259	0.77594	0.374044	-0.508001	-1.14164		PKH_073080	2.52146	0.0397002	0.221098	0.280332	0.184673	-0.0130228	-0.203523	-0.281571	-0.204041	-0.00562581	0.175169	0.0515628	0.00562581	0.0411611	-0.402416	-0.372529	-0.404983	0.447987	0.628781	0.505175	0.459238	0.494773	0.0511965	0.0810831	0.0486295		PKH_103080	2.48656
PKH_133200	2.22937	0.0147422	0.141224	0.136601	0.00516504	-0.131066	-0.145623	0.058679	0.0861294	0.311295	-0.058679	-0.082967	-0.0813961	0.738472	0.765922	0.991088	0.621114	0.596826	0.598397		PKH_140780	2.52132	0.0538322	0.300059	0.380494	0.250694	-0.0176229	-0.276202	-0.382171	-0.276978	0.292075	0.0742591	-0.0732712	0.238508	0.0732712	-0.28052	-0.943587	-0.322406	0.517252	0.299436	0.151906	0.463685	0.298448	-0.0553433	-0.718409	-0.0972294		PKH_091500	2.48562
PKH_091740	2.22867	0.0996949	0.961916	0.931146	0.0359497	-0.89262	-0.992529	0.0932887	0.0569903	0.227797	-0.0569903	-1.61955	-1.80146	0.961757	0.925458	1.09627	0.811478	-0.751081	-0.932991		PKH_145680	2.52016	0.0656994	0.368893	0.468261	0.3089	-0.0211379	-0.339497	-0.470273	-0.341208	0.245961	0.0584315	0.259792	0.0570898	-0.0570898	-0.362467	-0.809669	-0.644591	0.166126	-0.0214035	0.179957	-0.0227451	-0.136925	-0.442302	-0.889504	-0.724425		PKH_071240	2.48538
PKH_121690	2.22563	0.0862871	0.859499	0.834799	0.0351154	-0.797167	-0.889402	-0.0233816	0.283405	0.258034	0.0233816	-1.42039	-1.38216	0.508267	0.815054	0.789683	0.55503	-0.88874	-0.850507		PKH_121640	2.52001	0.0268616	0.150961	0.19165	0.126446	-0.00862348	-0.138928	-0.192471	-0.139667	0.0723767	0.00474903	0.129566	0.0172464	-0.00474903	-0.182645	-0.341418	-0.216686	-0.0954514	-0.163079	-0.038262	-0.150582	-0.172577	-0.350473	-0.509246	-0.384514		PKH_141500	2.48528
PKH_060420	2.22523	0.00844921	0.084523	0.0821301	0.00349209	-0.0783878	-0.0874967	-0.229466	-0.0552194	0.0609083	0.0552194	-0.543025	0.166451	-0.293079	-0.118832	-0.00270425	-0.00839317	-0.606637	0.102839		PKH_133230	2.51982	0.0617378	0.347379	0.441083	0.291074	-0.0197627	-0.31968	-0.442964	-0.321496	0.14406	0.218732	0.135607	0.23442	-0.135607	-0.305489	-0.710946	-0.538389	1.17722	1.25189	1.16877	1.26758	0.897556	0.727674	0.322217	0.494773		PKH_030590	2.48423
PKH_092300	2.22426	0.0686177	0.693576	0.674656	0.0294211	-0.643127	-0.71863	-0.0534345	0.354959	0.452793	0.0534345	-1.11939	-0.808493	-0.0884663	0.319927	0.417761	0.0184026	-1.15442	-0.843525		PKH_070990	2.5196	0.00212993	0.0120014	0.0152416	0.0100604	-0.000679481	-0.011044	-0.0153063	-0.0111114	-0.0729149	0.357707	-0.0933219	-0.00876609	0.138751	0.00876609	0.12462	-0.0449748	-0.192507	0.238114	-0.212914	-0.128358	0.0191584	-0.110826	0.00502756	-0.164567		PKH_082860	2.48406
PKH_140750	2.22167	0.014009	0.1457	0.142131	0.00661515	-0.135042	-0.151334	0.0320549	-0.111536	0.184571	0.118882	-0.485606	-0.0320549	0.266068	0.122477	0.418583	0.352895	-0.251593	0.201958		PKH_011610	2.51786	0.054788	0.312154	0.397045	0.262556	-0.0170036	-0.287168	-0.398663	-0.289884	0.629895	0.068926	-0.19392	0.118569	0.0475672	-0.0475672	-1.02085	-0.75118	0.634619	0.0736495	-0.189196	0.123292	0.0522907	-0.0428438	-1.01613	-0.746456		PKH_081040	2.483
PKH_131280	2.22057	0.0143643	0.151253	0.147726	0.0070586	-0.140162	-0.157263	0.0262314	0.200114	0.116645	-0.0262314	-0.0411933	-0.228664	0.306092	0.479975	0.396506	0.253629	0.238668	0.0511965		PKH_071350	2.51785	0.0267217	0.152251	0.193657	0.128061	-0.00829259	-0.140064	-0.194446	-0.14139	-0.00152167	0.182205	0.205991	0.189593	-0.0424087	-0.24022	0.00152167	-0.211119	-0.139378	0.044349	0.0681347	0.0517369	-0.180265	-0.378076	-0.136335	-0.348975		PKH_010140	2.47888
PKH_092690	2.21963	0.0958477	1.02012	0.997363	0.0487119	-0.945161	-1.0616	-0.137666	0.186868	0.253865	0.137666	-2.05253	-1.51194	0.570226	0.89476	0.961757	0.845557	-1.34464	-0.804053		PKH_122830	2.51763	0.0245645	0.140162	0.178316	0.117944	-0.00759531	-0.128938	-0.179039	-0.130214	0.433067	-0.0472852	0.0626249	0.15909	0.0472852	-0.0510318	-0.248315	-0.360869	0.952463	0.472111	0.582021	0.678486	0.566682	0.468365	0.271081	0.158527		PKH_021280	2.47884
PKH_123650	2.21851	0.069762	0.752115	0.736245	0.0368843	-0.696717	-0.783524	-0.0804303	0.416381	0.184971	0.0804303	-1.19311	-1.14845	0.143604	0.640415	0.409005	0.304464	-0.969071	-0.92442		PKH_110390	2.51743	0.0186919	0.106788	0.135881	0.0898949	-0.0057609	-0.0982337	-0.136429	-0.0992432	-0.0282051	0.140169	0.237706	0.122425	-0.195662	0.0237703	-0.0237703	-0.169282	0.678486	0.846861	0.944397	0.829116	0.51103	0.730461	0.682921	0.53741		PKH_110450	2.47794
PKH_142120	2.21816	0.0587358	0.635833	0.622657	0.0314396	-0.588965	-0.662606	-0.0443495	0.185407	0.117792	0.0443495	-1.11451	-1.06251	0.748118	0.977874	0.910259	0.836817	-0.322047	-0.270043		PKH_090190	2.51629	0.0451248	0.25972	0.330812	0.21912	-0.0136435	-0.238868	-0.332111	-0.241851	0.0599063	0.106284	0.337032	0.173995	-0.0599063	-0.192074	-0.547031	-0.179893	-0.678027	-0.631649	-0.400902	-0.563939	-0.79784	-0.930007	-1.28496	-0.917827		PKH_125410	2.47646
PKH_102740	2.21699	0.0166593	0.182823	0.179263	0.00928548	-0.169312	-0.19073	-0.0335971	0.191701	0.0335971	0.132741	-0.334654	-0.165744	0.24823	0.473528	0.315424	0.414568	-0.0528275	0.116083		PKH_031790	2.51596	0.0711424	0.410337	0.522808	0.34641	-0.02139	-0.377371	-0.524843	-0.382322	0.189143	0.388401	0.303009	0.234178	-0.189143	-0.258477	-0.602888	-0.77592	-0.038919	0.16034	0.0749473	0.00611688	-0.417204	-0.486538	-0.83095	-1.00398		PKH_082180	2.47606
PKH_094470	2.21613	0.050373	0.558553	0.548202	0.0289299	-0.517199	-0.583188	-0.090936	0.385017	0.280886	0.090936	-0.890644	-0.654977	-0.0799455	0.396008	0.291877	0.101927	-0.879654	-0.643987		PKH_040110	2.51588	0.0659746	0.380719	0.485104	0.321453	-0.0198103	-0.350128	-0.486989	-0.354773	0.0510331	0.274209	0.184672	0.0422471	-0.0422471	-0.204671	-1.10066	-0.417204	0.705652	0.928828	0.83929	0.696866	0.612372	0.449948	-0.446039	0.237414		PKH_073180	2.47597
PKH_082240	2.21583	0.0367383	0.408795	0.401348	0.0213114	-0.37851	-0.426943	0.0570978	0.458171	0.0240277	-0.0240277	-0.224877	-0.855699	-0.6766	-0.275526	-0.70967	-0.757725	-0.958575	-1.5894		PKH_111030	2.51561	0.00480718	0.0277902	0.0354182	0.0234765	-0.00143665	-0.025556	-0.0355549	-0.0259085	-0.233121	0.0624517	0.147082	0.0725673	-0.225011	-0.12462	0.211534	-0.0624517	-0.522734	-0.227162	-0.142532	-0.217046	-0.514625	-0.414234	-0.0780797	-0.352065		PKH_072820	2.47414
PKH_126060	2.21561	0.101178	1.1288	1.10851	0.0591338	-1.04514	-1.17916	-0.0947355	0.92548	0.707052	0.0947355	-1.47119	-1.35511	-0.163541	0.856675	0.638246	0.0259303	-1.54	-1.42392		PKH_133500	2.51469	0.0707726	0.411602	0.525008	0.34833	-0.0208108	-0.378453	-0.526988	-0.384346	0.0335109	0.467444	0.239367	0.150316	-0.0335109	-0.150935	-1.05153	-0.393661	0.626949	1.06088	0.832804	0.743754	0.559927	0.442502	-0.458096	0.199777		PKH_126300	2.47364
PKH_120670	2.21362	0.120813	1.3811	1.35925	0.075543	-1.27829	-1.44543	0.0487741	0.0797458	0.486722	-0.0487741	-2.41917	-2.40318	0.516843	0.547814	0.954791	0.419295	-1.9511	-1.93511		PKH_011670	2.51423	0.0176728	0.103094	0.131553	0.0873244	-0.00515369	-0.0947842	-0.132043	-0.0963444	0.0282919	-0.108929	-0.0282919	0.0381035	-0.0588418	0.148593	-0.867588	0.197113	0.776648	0.639427	0.720065	0.78646	0.689515	0.89695	-0.119231	0.94547		PKH_140180	2.47149
PKH_145700	2.21236	0.0207703	0.241191	0.237703	0.0135442	-0.223188	-0.252724	0.127282	0.17354	0.0347949	-0.0347949	-0.0961889	-0.603403	1.126	1.17225	1.03351	0.96392	0.902526	0.395312		PKH_050620	2.51344	0.0281378	0.165009	0.210707	0.139983	-0.0080861	-0.151687	-0.211477	-0.154418	0.0601075	0.230559	0.00476638	-0.00476638	0.0903343	-0.202158	-0.288791	-0.333678	0.0184026	0.188854	-0.0369385	-0.0464712	0.0486295	-0.243863	-0.330495	-0.375383		PKH_114590	2.4704
PKH_070020	2.21221	0.0306464	0.356565	0.351468	0.0200868	-0.329942	-0.37367	0.124613	0.0131562	0.178028	-0.0131562	-0.504438	-0.681415	0.777197	0.66574	0.830611	0.639427	0.148145	-0.0288314		PKH_140850	2.51339	0.0784204	0.460016	0.587438	0.390282	-0.0225176	-0.422875	-0.589581	-0.430524	0.320106	0.0404862	0.120404	0.116244	-0.0404862	-0.368515	-1.38606	-0.654182	1.52791	1.24829	1.32821	1.32405	1.16732	0.83929	-0.178251	0.553624		PKH_010610	2.47011
PKH_061650	2.21219	0.0250722	0.291765	0.287598	0.0164413	-0.269979	-0.305765	0.122618	0.283191	0.0454055	-0.0454055	-0.0781868	-0.696243	-1.38118	-1.22061	-1.45839	-1.5492	-1.58199	-2.20004		PKH_142810	2.5122	0.0494163	0.292201	0.373535	0.248479	-0.0138693	-0.268555	-0.374855	-0.274036	0.42751	0.108159	-0.0764948	0.0101799	0.0661881	-0.0101799	-1.04799	-0.551758	1.13797	0.818619	0.633966	0.72064	0.776648	0.700281	-0.337534	0.158703		PKH_120210	2.46982
PKH_112590	2.21006	0.0349333	0.417798	0.412801	0.024582	-0.386458	-0.438731	0.160692	0.187591	0.0882936	-0.0882936	-0.31681	-0.995562	-0.0325782	-0.00567917	-0.104977	-0.281564	-0.51008	-1.18883		PKH_092680	2.51203	0.0760231	0.450034	0.575387	0.38282	-0.0212671	-0.413603	-0.57741	-0.42218	0.961571	-0.0430192	0.341366	0.243181	0.0430192	-0.149186	-0.895601	-1.05211	0.697991	-0.306599	0.0777861	-0.0203988	-0.220561	-0.412766	-1.15918	-1.31569		PKH_031860	2.46801
PKH_082310	2.20966	0.0629487	0.756797	0.748076	0.0448809	-0.699979	-0.795016	-0.0546664	0.228621	0.204299	0.0546664	-1.31128	-1.22519	0.294659	0.577946	0.553624	0.403991	-0.961955	-0.87587		PKH_140840	2.51189	0.0449667	0.266449	0.340709	0.226717	-0.0125435	-0.244873	-0.341903	-0.25002	-0.138431	0.324516	0.505521	0.213244	0.0822684	-0.481008	-0.0822684	-0.141017	-0.661405	-0.198458	-0.0174529	-0.309729	-0.440705	-1.00398	-0.605242	-0.663991		PKH_081710	2.46627
PKH_090770	2.20965	0.121969	1.46647	1.44958	0.0869759	-1.35637	-1.54053	-0.0894107	0.093345	0.396873	0.0894107	-2.84493	-2.42072	0.593185	0.77594	1.07947	0.772006	-2.16233	-1.73812		PKH_145790	2.51141	0.0253644	0.150786	0.192893	0.128421	-0.00700801	-0.138565	-0.19356	-0.141607	-0.186172	0.124052	0.0284181	0.106919	-0.0284181	-0.240187	-0.469149	0.0352266	0.377571	0.687795	0.592161	0.670662	0.535325	0.323557	0.0945939	0.59897		PKH_051570	2.46477
PKH_132430	2.20869	0.0637743	0.776557	0.768426	0.0469294	-0.718134	-0.816521	0.138223	0.385148	0.158824	-0.138223	-0.763473	-1.67756	0.80471	1.05163	0.825311	0.528263	-0.0969862	-1.01108		PKH_126640	2.50984	0.0620533	0.372842	0.477623	0.318503	-0.0166008	-0.342532	-0.479203	-0.351099	0.562063	0.0331247	0.0843374	0.0321713	-0.0321713	-0.396776	-0.625956	-1.14169	1.44856	0.919618	0.970831	0.918665	0.854322	0.489717	0.260538	-0.255194		PKH_071080	2.46474
PKH_011740	2.20779	0.0700457	0.863165	0.854968	0.0530646	-0.798101	-0.908352	-0.0234919	0.605735	0.40321	0.0234919	-1.08517	-1.29758	-0.719781	-0.0905546	-0.293079	-0.672797	-1.78146	-1.99387		PKH_146690	2.50948	0.00571499	0.0344234	0.0441118	0.029427	-0.00151714	-0.031623	-0.0442562	-0.0324364	-0.0135797	0.109547	0.0135797	-0.0147922	-0.11248	0.028408	0.0506808	-0.218236	-0.0428438	0.0802828	-0.0156845	-0.0440563	-0.141744	-0.000856152	0.0214166	-0.2475		PKH_140460	2.46367
PKH_142980	2.20332	0.0171918	0.22541	0.224369	0.0150364	-0.208256	-0.238214	0.21558	0.00591735	0.0770331	-0.00591735	-0.155974	-0.604868	0.90073	0.691068	0.762184	0.679233	0.529177	0.0802828		PKH_092900	2.50939	0.0614578	0.370398	0.474681	0.316688	-0.0162853	-0.340261	-0.476231	-0.349069	0.238259	0.144266	0.312996	0.163304	-0.144266	-0.408903	-0.498	-0.79903	0.860834	0.766841	0.935571	0.785879	0.478309	0.213671	0.124574	-0.176455		PKH_142990	2.46067
PKH_080670	2.20261	0.0500891	0.663528	0.660983	0.0448168	-0.612955	-0.701692	0.110057	0.129427	0.153337	-0.110057	-0.854989	-1.42677	0.932469	0.951838	0.975748	0.712354	-0.0325782	-0.60436		PKH_070070	2.50909	0.0223448	0.134954	0.172997	0.115453	-0.00588174	-0.123967	-0.173556	-0.12725	0.294622	0.0950935	-0.19919	-0.107312	0.207248	0.225363	-0.96293	-0.0950935	0.477907	0.278378	-0.015906	0.0759723	0.390532	0.408647	-0.779646	0.0881906		PKH_124920	2.45981
PKH_031340	2.202	0.0678376	0.906665	0.903793	0.0618882	-0.83747	-0.959366	0.0821328	0.370482	0.168242	-0.0821328	-1.12508	-1.85196	-0.228236	0.0601124	-0.142127	-0.392502	-1.43545	-2.16233		PKH_112440	2.5087	0.0110992	0.0672155	0.086193	0.0575462	-0.00289673	-0.0617391	-0.0864687	-0.0634215	0.155499	-0.0226131	0.02691	0.0226131	0.0515073	-0.074104	-0.138011	-0.163579	-0.105829	-0.283941	-0.234418	-0.238714	-0.20982	-0.335431	-0.399338	-0.424907		PKH_111510	2.4567
PKH_112760	2.2019	0.0228774	0.306198	0.305261	0.0209359	-0.282825	-0.324026	0.0556502	0.129222	0.100479	-0.0556502	-0.318293	-0.636596	0.2118	0.285372	0.256628	0.100499	-0.162144	-0.480447		PKH_062320	2.50762	0.0600666	0.366499	0.470428	0.314432	-0.0152989	-0.336576	-0.471884	-0.346461	0.0584649	0.356934	0.580302	0.336287	-0.0584649	-0.386079	-0.269737	-0.415558	0.143174	0.441644	0.665012	0.420996	0.0262446	-0.30137	-0.185027	-0.330848		PKH_061700	2.45602
PKH_124690	2.20185	0.0194813	0.260954	0.260171	0.0178593	-0.241033	-0.276163	-0.0595771	0.0770845	0.0595771	0.192146	-0.67554	-0.236908	-0.566278	-0.429617	-0.447124	-0.314555	-1.18224	-0.74361		PKH_141140	2.50719	0.013285	0.081301	0.104396	0.0698084	-0.00335028	-0.0746578	-0.104714	-0.0769131	0.0329642	0.0300601	0.217398	0.0300601	-0.0300601	-0.052777	-0.0493777	-0.106717	0.273568	0.270663	0.458001	0.270663	0.210543	0.187826	0.191226	0.133886		PKH_052670	2.45504
PKH_112550	2.20109	0.0432872	0.586349	0.585076	0.0406496	-0.541514	-0.620965	-0.0754993	0.139847	0.385058	0.0754993	-1.13232	-0.687228	-0.0511237	0.164222	0.409433	0.099875	-1.10795	-0.662852		PKH_080550	2.50566	0.0558211	0.345317	0.444015	0.29738	-0.0135669	-0.317018	-0.445306	-0.327549	-0.0123779	0.309933	0.258199	0.199469	0.0123779	-0.171453	-0.980251	-0.123789	0.543567	0.865878	0.814144	0.755414	0.568323	0.384492	-0.424306	0.432156		PKH_010630	2.45414
PKH_101900	2.19813	0.0879524	1.24622	1.24756	0.0907361	-1.15033	-1.32349	-0.0432143	0.463298	0.463298	0.0432143	-1.94351	-2.04107	0.901653	1.40817	1.40817	0.988082	-0.998639	-1.09621		PKH_052470	2.50346	0.0254032	0.159647	0.205681	0.138069	-0.00582985	-0.146508	-0.206235	-0.152011	-0.0934641	0.140408	0.453061	0.0934641	-0.220537	-0.190918	0.152658	-0.333498	-0.650625	-0.416753	-0.1041	-0.463697	-0.777697	-0.748079	-0.404502	-0.890659		PKH_111190	2.45317
PKH_090110	2.19808	0.0281099	0.39863	0.399083	0.0290491	-0.367953	-0.423367	0.144458	0.185472	0.10863	-0.10863	-0.269865	-0.960711	1.07291	1.11393	1.03709	0.819826	0.658591	-0.0322543		PKH_111140	2.50227	0.0628245	0.398257	0.513639	0.34522	-0.0139446	-0.365404	-0.514966	-0.379993	0.399017	0.109345	0.102373	0.141303	-0.102373	-0.303905	-0.896461	-0.885031	0.748118	0.458446	0.451474	0.490404	0.246728	0.0451956	-0.54736	-0.53593		PKH_071670	2.45056
PKH_081210	2.19668	0.051514	0.746872	0.748874	0.0556616	-0.689224	-0.794271	0.246856	-0.0542671	0.13636	0.0542671	-1.18454	-1.61908	0.938821	0.637697	0.828325	0.746231	-0.492574	-0.927117		PKH_126790	2.50184	0.0609039	0.387313	0.499719	0.336014	-0.0133488	-0.355336	-0.500989	-0.369829	0.740271	0.0537012	-0.0537012	0.161775	0.272496	-0.270934	-1.10612	-0.769829	0.108269	-0.578301	-0.685704	-0.470228	-0.359506	-0.902937	-1.73812	-1.40183		PKH_021220	2.45039
PKH_145110	2.19594	0.0247777	0.363569	0.364842	0.0274155	-0.335462	-0.386915	-0.0722614	0.388548	0.0722614	0.119358	-0.493144	-0.488965	0.277663	0.738472	0.422185	0.469283	-0.14322	-0.139041		PKH_114330	2.50159	0.0719314	0.458272	0.591403	0.397765	-0.0156512	-0.420419	-0.592893	-0.437774	0.012273	0.122009	0.164171	-0.012273	0.0504574	-0.0666765	-2.09674	-0.0260385	-0.704338	-0.594602	-0.55244	-0.728884	-0.666154	-0.783288	-2.81335	-0.74265		PKH_101150	2.44919
PKH_102580	2.19321	0.0558153	0.856882	0.862465	0.0673821	-0.790255	-0.914262	0.0830053	0.0487458	-0.0487458	0.109426	-1.50582	-1.82554	0.556964	0.522704	0.425213	0.583384	-1.03187	-1.35158		PKH_124920	2.50148	0.0236153	0.150577	0.19434	0.130724	-0.00512114	-0.138137	-0.194828	-0.14387	-0.100117	0.125209	0.50861	0.0564558	-0.0564558	-0.264444	0.158154	-0.191882	0.470742	0.696068	1.07947	0.627315	0.514403	0.306415	0.729013	0.378977		PKH_072860	2.44876
PKH_082730	2.19249	0.0666227	1.03536	1.04292	0.0822936	-0.954733	-1.10544	0.127406	0.539127	0.456672	-0.127406	-1.09451	-1.95852	0.650482	1.0622	0.979748	0.395671	-0.57143	-1.43545		PKH_120600	2.49983	0.032005	0.206581	0.267014	0.179914	-0.00659496	-0.18946	-0.267642	-0.197943	0.104645	0.171604	0.0580309	0.131317	-0.0580309	-0.177615	-0.385487	-0.390469	0.34605	0.413009	0.299436	0.372722	0.183374	0.0637905	-0.144082	-0.149064		PKH_126380	2.44849
PKH_101240	2.19179	0.0571507	0.899058	0.906328	0.0722116	-0.828942	-0.96055	0.103592	0.238318	0.40074	-0.103592	-1.18832	-1.6961	-0.12479	0.00993632	0.172358	-0.331974	-1.4167	-1.92449		PKH_112060	2.49942	0.0304783	0.19733	0.25515	0.171992	-0.00619724	-0.180962	-0.25574	-0.189213	-0.0146866	0.269751	0.198923	0.163932	-0.0948576	-0.303245	0.0146866	-0.446222	0.543092	0.827529	0.756701	0.72171	0.462921	0.254533	0.572465	0.111556		PKH_031180	2.44844
PKH_102920	2.19164	0.0448702	0.707752	0.713595	0.0569745	-0.652538	-0.75627	0.151293	0.188233	0.214709	-0.151293	-0.771432	-1.56828	0.419817	0.456757	0.483233	0.11723	-0.502908	-1.29976		PKH_051590	2.49781	0.0557111	0.365127	0.472798	0.319234	-0.0107178	-0.334747	-0.473818	-0.351089	0.206445	0.17705	0.057605	0.134557	-0.057605	-0.347244	-0.872872	-0.676417	-0.653777	-0.683172	-0.802617	-0.725665	-0.917827	-1.20747	-1.73309	-1.53664		PKH_060420	2.44706
PKH_111150	2.19035	0.0183588	0.296231	0.299098	0.0242986	-0.273058	-0.316922	-0.0433138	0.136905	0.0731435	0.0433138	-0.499006	-0.466254	0.327687	0.507906	0.444145	0.414315	-0.128005	-0.0952525		PKH_132510	2.49719	0.0458365	0.301834	0.391059	0.264211	-0.00862187	-0.276691	-0.391879	-0.290542	0.0452497	0.222348	0.0869502	0.204067	-0.0452497	-0.282439	-0.741204	-0.345992	0.828325	1.00542	0.870025	0.987142	0.737825	0.500636	0.0418707	0.437083		PKH_050150	2.44366
PKH_070360	2.18989	0.00730276	0.118829	0.12004	0.00981306	-0.109524	-0.127185	-0.0508844	0.167981	0.200116	-0.16977	0.0508844	-0.16146	0.225474	0.44434	0.476475	0.106588	0.327243	0.114899		PKH_124410	2.49623	0.0284463	0.188716	0.244714	0.1655	-0.00515833	-0.172966	-0.245205	-0.18196	0.0505321	0.314615	0.113316	0.155278	-0.083932	-0.0505321	-0.248202	-0.342337	0.680314	0.944397	0.743098	0.78506	0.54585	0.57925	0.38158	0.287445		PKH_124440	2.44357
PKH_080970	2.18945	0.0626426	1.02748	1.03846	0.0853895	-0.946952	-1.10019	-0.188118	0.608142	0.48032	0.188118	-1.70279	-1.32125	0.173221	0.969481	0.841658	0.549456	-1.34145	-0.959915		PKH_090420	2.49589	0.0385242	0.256248	0.332387	0.224871	-0.00689305	-0.234849	-0.333043	-0.24722	0.149378	0.00271022	0.128865	0.00384183	-0.00271022	-0.254106	-0.718484	-0.412795	0.168659	0.0219906	0.148145	0.0231222	0.0165701	-0.234826	-0.699204	-0.393514		PKH_051580	2.44319
PKH_101580	2.18901	0.0353457	0.584374	0.5909	0.0488669	-0.538532	-0.625987	0.0399827	0.101298	-0.0399827	0.0485725	-0.945332	-1.2677	0.639892	0.701208	0.559927	0.648482	-0.345422	-0.667789		PKH_126600	2.49508	0.0219251	0.146752	0.190494	0.128982	-0.00379696	-0.134478	-0.190855	-0.141779	0.2687	-0.00518191	0.0585454	0.00518191	0.010649	-0.15485	-0.216423	-0.489228	0.600687	0.326805	0.390532	0.337169	0.342636	0.177136	0.115563	-0.157241		PKH_072480	2.4423
PKH_081240	2.1867	0.0532434	0.91946	0.9321	0.0794276	-0.846981	-0.987098	-0.0402574	0.0402574	0.237921	0.126543	-1.79719	-1.56761	1.02251	1.10303	1.30069	1.18931	-0.734416	-0.504842		PKH_131520	2.4948	0.0164171	0.110124	0.142985	0.0968411	-0.00281014	-0.100909	-0.143252	-0.106444	0.000839098	0.101423	0.293537	0.0442754	-0.0429879	-0.000839098	-0.129144	-0.0788944	0.893877	0.994462	1.18658	0.937314	0.85005	0.892199	0.763894	0.814144		PKH_122950	2.4419
PKH_141700	2.18434	0.0461932	0.835687	0.849374	0.0745475	-0.769485	-0.899169	0.15643	0.217293	0.35932	-0.15643	-0.957297	-1.73238	0.781753	0.842617	0.984643	0.468894	-0.331974	-1.10705		PKH_140460	2.49477	0.0364988	0.244904	0.317992	0.215379	-0.00623743	-0.224408	-0.318586	-0.236735	0.43467	-0.00757928	0.23799	0.0439483	0.00757928	-0.125726	-0.427474	-0.639658	1.33051	0.888259	1.13383	0.939787	0.903418	0.770112	0.468365	0.25618		PKH_051500	2.44126
PKH_011750	2.18428	0.0246725	0.446882	0.45423	0.0398954	-0.411476	-0.480855	0.0715806	-0.0222036	0.0222036	0.120356	-0.858062	-0.892188	0.904461	0.810676	0.855084	0.953236	-0.0251818	-0.0593081		PKH_083320	2.49282	0.0640505	0.436429	0.567667	0.385251	-0.0100292	-0.399768	-0.568622	-0.423294	0.411718	0.101386	0.49116	0.338973	-0.101386	-0.443843	-0.550614	-0.831543	1.5213	1.21097	1.60074	1.44856	1.0082	0.66574	0.558969	0.27804		PKH_122840	2.43885
PKH_125760	2.18283	0.0278812	0.520341	0.529744	0.0473611	-0.478989	-0.560671	-0.103111	0.402263	0.243253	0.103111	-0.778165	-0.664672	0.541896	1.04727	0.888259	0.748118	-0.133158	-0.0196651		PKH_100650	2.49183	0.0202252	0.13892	0.180857	0.122865	-0.00301407	-0.127228	-0.181144	-0.134973	0.291207	-0.0608809	0.533523	-0.157405	0.0319906	-0.0277109	0.0277109	-0.459949	-0.245021	-0.597109	-0.00270425	-0.693632	-0.504237	-0.563939	-0.508517	-0.996177		PKH_083020	2.43525
PKH_060340	2.18204	0.0410833	0.779565	0.794341	0.0716928	-0.717511	-0.840616	0.14396	0.214414	0.219475	-0.14396	-0.870279	-1.73236	1.13797	1.20842	1.21349	0.85005	0.123731	-0.738345		PKH_145920	2.49155	0.00686716	0.0472722	0.0615578	0.0418308	-0.00100909	-0.0432914	-0.0616538	-0.0459506	-0.106124	0.0990653	0.0405516	0.00346964	0.0179358	-0.150228	-0.00346964	-0.0480214	0.231245	0.436435	0.377921	0.340839	0.355305	0.187142	0.3339	0.289348		PKH_010350	2.4345
PKH_110100	2.17883	0.0190774	0.388534	0.397296	0.0372301	-0.357399	-0.420238	0.0131651	0.35496	0.185964	-0.0131651	-0.324977	-0.670112	0.962868	1.30466	1.13567	0.936538	0.624726	0.27959		PKH_071760	2.49146	0.0150971	0.104001	0.135441	0.0920455	-0.00220803	-0.0952415	-0.135651	-0.101109	0.408505	-0.0200033	-0.0436875	0.213564	0.152592	-0.242884	0.0200033	-0.373939	0.102839	-0.325669	-0.349353	-0.0921014	-0.153074	-0.54855	-0.285662	-0.679604		PKH_141650	2.43376
PKH_120800	2.17363	0.00604947	0.139958	0.143937	0.0142926	-0.12862	-0.152129	-0.0346359	0.210705	0.213519	-0.127483	0.0346359	-0.176657	-0.195071	0.0502702	0.0530833	-0.287918	-0.125799	-0.337093		PKH_091750	2.48903	0.0930915	0.654184	0.853818	0.581691	-0.0118389	-0.598828	-0.854945	-0.638678	0.243557	0.111922	0.106786	0.157268	-0.106786	-0.708185	-1.87127	-1.04365	0.538169	0.406535	0.401399	0.451881	0.187826	-0.413572	-1.57665	-0.749037		PKH_101100	2.4298
PKH_120130	2.1724	0.0118219	0.282555	0.290979	0.0292738	-0.259608	-0.307483	-0.0793294	0.10388	0.0793294	0.0965417	-0.59035	-0.369035	0.326805	0.510014	0.485464	0.502676	-0.184216	0.0370993		PKH_131470	2.48762	0.0286052	0.203406	0.265819	0.181358	-0.00330881	-0.186148	-0.266134	-0.199073	-0.0813232	0.387811	0.250551	0.182517	-0.131233	-0.246353	0.0813232	-0.451361	0.384169	0.853303	0.716043	0.648009	0.334259	0.21914	0.546815	0.0141317		PKH_126130	2.42849
PKH_130560	2.1721	0.023969	0.577684	0.595108	0.0600658	-0.530738	-0.628833	-0.10626	0.363173	0.154335	0.10626	-0.898797	-0.897469	0.422767	0.892199	0.683361	0.635287	-0.369771	-0.368442		PKH_093180	2.48698	0.0290393	0.207609	0.271468	0.185332	-0.00320533	-0.189972	-0.271773	-0.203411	0.215489	0.125744	-0.0467469	0.0778704	0.0467469	-0.209874	-0.48161	-0.472905	0.173769	0.0840244	-0.0884663	0.036151	0.00502756	-0.251593	-0.52333	-0.514625		PKH_050490	2.42843
PKH_101570	2.17145	0.00502835	0.123361	0.127172	0.0129233	-0.113323	-0.134366	0.205261	-0.0825361	0.0825361	0.131412	-0.200675	-0.269114	0.372722	0.0849249	0.249997	0.298873	-0.0332145	-0.101653		PKH_011540	2.48673	0.0403299	0.28895	0.377916	0.258071	-0.00436602	-0.264391	-0.378331	-0.283232	0.401144	0.0254273	0.0354887	-0.0254273	0.0467024	-0.0636593	-0.969647	-0.596004	-0.704951	-1.08067	-1.07061	-1.13152	-1.05939	-1.16975	-2.07574	-1.7021		PKH_111280	2.42495
PKH_041130	2.17065	0.0212924	0.53434	0.551335	0.0565001	-0.490787	-0.582453	-0.427437	0.258291	0.398498	0.184771	-1.40102	-0.184771	0.110602	0.796331	0.936538	0.722811	-0.86298	0.353268		PKH_114640	2.4855	0.0522121	0.37803	0.494974	0.338429	-0.00510847	-0.345824	-0.49546	-0.371339	0.185823	0.145716	0.0363441	0.173769	-0.0363441	-0.254943	-1.18769	-0.488297	0.187582	0.147475	0.0381025	0.175527	-0.0345856	-0.253184	-1.18593	-0.486538		PKH_113900	2.42407
PKH_093420	2.16566	0.0179664	0.525804	0.545513	0.0587973	-0.482503	-0.575873	-0.258806	0.458561	0.370026	0.258806	-1.06243	-0.289892	0.112588	0.829955	0.741419	0.630199	-0.691039	0.0815015		PKH_146340	2.48491	0.0410195	0.298513	0.391069	0.267546	-0.0038039	-0.273052	-0.391431	-0.293531	0.145276	0.10538	0.0350708	0.112591	-0.0350708	-0.392591	-0.663797	-0.595593	0.899889	0.859993	0.789683	0.867203	0.719542	0.362022	0.0908152	0.15902		PKH_083750	2.42385
PKH_121130	2.1654	0.00992886	0.293113	0.304187	0.0328698	-0.268962	-0.321104	0.0424995	0.289869	0.0211546	-0.0211546	-0.151928	-0.680454	-0.0502068	0.197163	-0.0715518	-0.113861	-0.244634	-0.77316		PKH_132930	2.48453	0.0745134	0.544003	0.712914	0.487917	-0.00666983	-0.497571	-0.713549	-0.535268	0.186195	0.256662	0.231883	0.104977	-0.104977	-0.62718	-1.12432	-1.09752	0.770112	0.84058	0.815801	0.688895	0.478941	-0.0432622	-0.540398	-0.513602		PKH_052160	2.42184
PKH_114310	2.1642	0.0186393	0.573558	0.596016	0.0651649	-0.526182	-0.62905	-0.164113	0.305061	0.164113	0.194022	-1.09497	-0.761521	0.812029	1.2812	1.14026	1.17016	-0.118832	0.214621		PKH_112260	2.48425	0.0670596	0.490796	0.643352	0.440436	-0.00583574	-0.448883	-0.643908	-0.483153	0.224147	0.286868	0.413984	0.121978	-0.121978	-0.317763	-1.00364	-0.884453	0.617594	0.680314	0.807431	0.515425	0.271468	0.0756828	-0.610194	-0.491007		PKH_072930	2.42137
PKH_051960	2.16419	0.0221599	0.682132	0.708849	0.0775089	-0.625787	-0.748135	0.245754	0.365269	0.420253	-0.245754	-0.310388	-1.56967	0.747688	0.867203	0.922187	0.25618	0.191546	-1.06774		PKH_132500	2.48122	0.0713299	0.536246	0.704869	0.484029	-0.00425189	-0.490184	-0.705274	-0.530677	0.0491203	0.308728	0.364958	0.172638	-0.0491203	-0.319651	-1.55105	-0.507323	-0.280759	-0.0211506	0.0350786	-0.157241	-0.378999	-0.64953	-1.88092	-0.837202		PKH_050590	2.41972
PKH_121170	2.16343	0.0365593	1.15655	1.20286	0.132501	-1.06087	-1.26938	-0.280589	1.05038	0.965768	0.280589	-1.66576	-1.05542	-1.18224	0.148732	0.0641155	-0.621063	-2.56741	-1.95707		PKH_051680	2.48067	0.0355888	0.268877	0.353601	0.24295	-0.00193871	-0.245756	-0.353786	-0.266337	0.295021	0.240789	0.233383	0.0639201	-0.0873337	-0.0639201	-0.350089	-0.748016	-0.237447	-0.291679	-0.299085	-0.468547	-0.619801	-0.596387	-0.882556	-1.28048		PKH_040300	2.41718
PKH_062320	2.16325	0.0119534	0.38051	0.395822	0.0436736	-0.349019	-0.417701	-0.00860902	0.294023	0.445958	0.00860902	-0.425092	-0.386116	0.241501	0.544132	0.696068	0.258719	-0.174982	-0.136007		PKH_144500	2.48017	0.0455001	0.34531	0.454325	0.312311	-0.00226478	-0.31559	-0.454541	-0.342344	0.0217621	0.0467447	0.0207662	0.074643	-0.0207662	-0.397489	-1.16696	-0.388433	0.556467	0.581449	0.555471	0.609348	0.513939	0.137216	-0.632259	0.146272		PKH_110560	2.41657
PKH_101000	2.15994	0.0109337	0.396088	0.413535	0.0470787	-0.363083	-0.436178	0.071024	0.222702	0.229792	-0.071024	-0.32188	-0.794246	0.84058	0.992258	0.999348	0.698532	0.447676	-0.0246902		PKH_010660	2.4791	0.0397338	0.304528	0.401061	0.275995	-0.00156729	-0.278264	-0.40121	-0.302476	0.214856	0.315411	0.00162881	-0.0285728	0.316219	-0.00162881	-1.25727	-0.186318	0.69646	0.797015	0.483233	0.453031	0.797823	0.479975	-0.775664	0.295286		PKH_113010	2.41655
PKH_142030	2.1594	0.00770737	0.285628	0.298387	0.0341394	-0.261801	-0.314699	-0.0353693	0.360595	0.116154	-0.212523	0.0353693	-0.682258	0.172358	0.568323	0.323881	-0.00479522	0.243097	-0.47453		PKH_120320	2.47812	0.0179711	0.13898	0.183198	0.126193	-0.000537304	-0.126971	-0.183249	-0.138276	0.202601	0.0288243	0.127961	0.132375	-0.0288243	-0.0937014	-0.193975	-0.30644	-0.111424	-0.285201	-0.186064	-0.181651	-0.34285	-0.407727	-0.508001	-0.620465		PKH_051130	2.41573
PKH_123920	2.15689	0.00348	0.144426	0.151295	0.0177095	-0.132316	-0.159507	-0.2935	0.166938	0.229016	-0.0970209	-0.342894	0.0970209	0.148145	0.608584	0.670662	0.344625	0.0987516	0.538667		PKH_091860	2.4774	0.0560939	0.436748	0.576085	0.397116	-0.00127149	-0.398957	-0.576206	-0.435083	0.01465	0.840947	0.67554	0.301452	-0.01465	-0.0410292	-0.430219	-0.523853	0.757642	1.58394	1.41853	1.04444	0.728342	0.701963	0.312773	0.21914		PKH_144480	2.4147
PKH_110400	2.15607	0.00672848	0.290609	0.304703	0.0359278	-0.266201	-0.321203	-0.0250002	0.18573	0.217631	0.0250002	-0.385793	-0.390358	0.452283	0.663013	0.694914	0.502283	0.0914896	0.0869253		PKH_080520	2.47699	0.0695033	0.543231	0.716806	0.494323	-0.00128927	-0.496189	-0.716929	-0.541542	0.139905	0.338836	0.391761	0.492102	-0.139905	-0.632444	-0.893539	-0.792583	1.14639	1.34532	1.39825	1.49859	0.866584	0.374044	0.112949	0.213906		PKH_061220	2.41226
PKH_103130	2.15507	0.00777498	0.353575	0.371135	0.0441531	-0.323818	-0.391174	-0.110991	0.365697	0.199869	0.110991	-0.504165	-0.378291	0.0943184	0.571007	0.405178	0.3163	-0.298856	-0.172982		PKH_142790	2.47646	0.0451808	0.354891	0.468512	0.323266	-0.000595352	-0.324128	-0.468569	-0.354111	0.175644	0.225833	0.481469	0.326226	-0.175644	-0.252071	-0.4066	-0.590541	0.653518	0.703707	0.959343	0.804099	0.302229	0.225803	0.0712735	-0.112667		PKH_131980	2.41152
PKH_101660	2.15444	0.00974075	0.458014	0.481092	0.0575496	-0.419419	-0.507021	0.0265381	0.206408	0.285443	-0.0265381	-0.539112	-0.805642	0.669101	0.848971	0.928006	0.616025	0.103452	-0.163079		PKH_122100	2.47576	0.0649006	0.513224	0.677975	0.468123	-0.000381849	-0.468676	-0.678012	-0.512724	0.00334393	0.278367	0.128989	0.192123	-0.00334393	-0.195509	-1.97325	-0.240982	0.269667	0.54469	0.395312	0.458446	0.262979	0.0708141	-1.70693	0.0253404		PKH_111730	2.41148
PKH_092250	2.15428	0.00615113	0.291846	0.306607	0.0367301	-0.267245	-0.323124	0.237866	0.123302	-0.123302	0.260249	-0.356029	-0.76239	0.553132	0.438568	0.191963	0.575515	-0.0407629	-0.447124		PKH_143530	2.4751	0.0366967	0.292034	0.386013	0.266708	3.77831e-05	-0.266653	-0.38601	-0.292083	0.236285	0.00741609	0.063848	0.125576	-0.00741609	-0.305916	-0.788807	-0.518791	0.922187	0.693318	0.74975	0.811478	0.678486	0.379986	-0.102905	0.167111		PKH_143320	2.4114
PKH_114450	2.14978	0.00727308	0.458882	0.48449	0.0603229	-0.419844	-0.510251	0.0802661	0.0130448	-0.0130448	0.0554426	-0.718367	-1.09117	-0.0448921	-0.112113	-0.138203	-0.0697156	-0.843525	-1.21633		PKH_080300	2.47462	0.0581248	0.464684	0.614491	0.424772	0.000352484	-0.424261	-0.614457	-0.465146	0.364332	0.00601552	0.148115	0.023778	-0.00601552	-0.490027	-1.2181	-0.975301	0.337623	-0.0206936	0.121405	-0.00293118	-0.0327247	-0.516736	-1.24481	-1.00201		PKH_110660	2.41028
PKH_146910	2.14874	0.00505008	0.344952	0.364619	0.0457932	-0.315544	-0.383947	-0.0818063	0.233626	0.0818063	0.11081	-0.566862	-0.518188	0.418929	0.734362	0.582542	0.611546	-0.0661269	-0.0174529		PKH_071820	2.47426	0.0477998	0.383497	0.5073	0.350803	0.000476726	-0.350113	-0.507254	-0.384121	0.163878	0.130066	0.326699	0.259007	-0.130066	-0.492357	-0.55697	-0.732882	1.01078	0.976965	1.1736	1.10591	0.716833	0.354542	0.289929	0.114017		PKH_141150	2.40754
PKH_050410	2.14833	0.0102943	0.727123	0.76893	0.0969033	-0.665083	-0.809642	0.0307494	0.17903	0.0858421	-0.0307494	-0.979022	-1.64201	0.535782	0.684063	0.590875	0.474283	-0.473989	-1.13697		PKH_103240	2.47314	0.0539439	0.43752	0.579353	0.401074	0.0011895	-0.399352	-0.579239	-0.439078	-0.0120462	0.509008	0.171063	0.530517	0.0120462	-0.521731	-0.784729	-0.405241	0.183374	0.704429	0.366483	0.725937	0.207467	-0.32631	-0.589308	-0.20982		PKH_010440	2.40713
PKH_090120	2.14789	0.00227282	0.166515	0.176173	0.022282	-0.152295	-0.185489	0.0681122	-0.0200244	0.0200244	0.0851398	-0.308702	-0.350311	0.54843	0.460294	0.500342	0.565458	0.171615	0.130007		PKH_083310	2.47311	0.0282579	0.229266	0.303597	0.210181	0.000633604	-0.209264	-0.303537	-0.230096	0.607276	-0.0717938	0.237992	0.128209	0.0717938	-0.17077	-0.237324	-0.739359	0.659214	-0.0198562	0.289929	0.180146	0.123731	-0.118832	-0.185387	-0.687422		PKH_072900	2.40708
PKH_090030	2.14624	0.006668	0.569231	0.603351	0.0773517	-0.520457	-0.635101	0.0269744	0.26439	0.0919624	-0.0269744	-0.637845	-1.26671	0.960409	1.19782	1.0254	0.90646	0.29559	-0.333277		PKH_100060	2.47246	0.0179477	0.146547	0.194175	0.134514	0.000530698	-0.133746	-0.194124	-0.147242	0.261145	-0.0372728	0.0372728	0.0935315	0.152547	-0.200779	-0.381971	-0.230681	0.821891	0.523473	0.598019	0.654277	0.713293	0.359967	0.178775	0.330065		PKH_031880	2.40604
PKH_142450	2.1416	0.00831161	1.32371	1.41024	0.187586	-1.20922	-1.48345	-0.0494739	0.620592	0.479937	0.0494739	-1.73144	-2.49766	-0.85613	-0.186064	-0.32672	-0.757183	-2.5381	-3.30431		PKH_071800	2.47244	0.0676605	0.552587	0.732192	0.507237	0.0020177	-0.504316	-0.732	-0.55523	0.0682502	0.420218	0.414445	0.254471	-0.0682502	-0.591554	-0.998631	-0.883359	0.467297	0.819265	0.813492	0.653518	0.330797	-0.192507	-0.599584	-0.484312		PKH_021270	2.40427
PKH_123660	2.14064	0.00439354	0.853235	0.909979	0.121947	-0.779294	-0.95708	0.00539237	0.14916	0.135858	-0.00539237	-1.25969	-1.86599	0.633429	0.777197	0.763894	0.622644	-0.631649	-1.23795		PKH_030830	2.47232	0.0316743	0.258989	0.343204	0.237788	0.000986279	-0.23636	-0.34311	-0.260281	0.228485	0.0537563	0.15318	0.164073	-0.0537563	-0.243052	-0.511736	-0.518286	0.224037	0.0493081	0.148732	0.159625	-0.0582045	-0.2475	-0.516184	-0.522734		PKH_094210	2.40361
PKH_144520	2.13847	0.00170232	0.656813	0.702174	0.0956739	-0.599644	-0.738285	-0.155065	0.244633	0.155065	0.229134	-1.27236	-1.01047	-0.670943	-0.271246	-0.360814	-0.286745	-1.78824	-1.52635		PKH_082140	2.47007	0.0392135	0.327975	0.43552	0.302426	0.00223219	-0.299195	-0.435307	-0.330898	0.0719622	0.120171	0.284084	0.025386	-0.025386	-0.235389	-0.878143	-0.443025	-0.184216	-0.136007	0.0279059	-0.230792	-0.281564	-0.491567	-1.13432	-0.699204		PKH_020410	2.40361
PKH_092380	2.13716	0.000832206	0.799471	0.855924	0.117783	-0.729702	-0.89977	0.0340871	0.204217	0.460391	-0.0340871	-1.07572	-1.48941	0.628781	0.798911	1.05508	0.560607	-0.481029	-0.894713		PKH_091660	2.46919	0.0303459	0.256109	0.340363	0.236556	0.00204442	-0.233597	-0.340169	-0.258786	0.200784	0.152885	-0.00241956	0.0978455	0.00241956	-0.135882	-0.736478	-0.471169	1.54124	1.49334	1.33803	1.4383	1.34287	1.20457	0.603975	0.869284		PKH_100640	2.40205
PKH_062200	2.13576	-0.000251712	0.403863	0.433053	0.0602198	-0.368518	-0.455144	0.0103275	0.341537	0.201415	-0.0103275	-0.322016	-0.761381	0.969481	1.30069	1.16057	0.948826	0.637138	0.197773		PKH_092140	2.46806	0.0337448	0.288157	0.383353	0.266734	0.00273649	-0.262773	-0.383093	-0.291741	-0.381183	0.215736	0.296994	0.236501	-0.0650033	-0.459658	-0.708554	0.0650033	-0.231255	0.365664	0.446922	0.38643	0.0849249	-0.309729	-0.558626	0.214931		PKH_142320	2.40005
PKH_040920	2.13096	-0.00333091	0.526303	0.567345	0.0816947	-0.479797	-0.595871	-0.0231	0.0231	0.177006	0.0858133	-0.961196	-0.975963	1.17523	1.22143	1.37534	1.28415	0.237139	0.222371		PKH_114270	2.46745	0.0423365	0.363849	0.484323	0.337194	0.00375359	-0.33176	-0.483966	-0.368765	0.366547	0.0365178	-0.0643523	0.186697	0.0504643	-0.0365178	-1.55006	-0.356224	0.575161	0.245132	0.144262	0.395312	0.259079	0.172097	-1.34145	-0.14761		PKH_092600	2.39818
PKH_143180	2.13001	-0.00350611	0.46989	0.507065	0.0735084	-0.428289	-0.532486	0.0208693	0.542941	0.475041	-0.0208693	-0.227359	-0.674137	0.111893	0.633966	0.566065	0.0701548	-0.136335	-0.583112		PKH_125870	2.46717	0.0163323	0.140775	0.187436	0.130532	0.00150483	-0.128354	-0.187293	-0.142746	0.0567974	-0.0559179	-0.0693511	-0.0124697	0.0600029	0.0124697	-0.918935	0.0482091	-0.0511237	-0.163839	-0.177272	-0.120391	-0.0479183	-0.0954514	-1.02686	-0.059712		PKH_031460	2.39788
PKH_114770	2.12992	-0.00376208	0.496829	0.536191	0.0777816	-0.452836	-0.563065	-0.396917	-0.00758937	0.555777	0.278651	-1.61239	0.00758936	-0.000856152	0.388472	0.951838	0.674712	-1.21633	0.403651		PKH_121330	2.46625	0.0442516	0.385175	0.513277	0.357777	0.00459376	-0.351128	-0.51284	-0.391192	0.130252	0.307066	0.51812	0.292914	-0.130252	-0.451736	-0.225315	-0.793142	-0.387083	-0.210268	0.000784646	-0.224421	-0.647587	-0.969071	-0.74265	-1.31048		PKH_020550	2.39776
PKH_125890	2.12941	-0.00195481	0.239158	0.25825	0.0375959	-0.21796	-0.271173	0.0761421	-0.0747173	0.220872	0.0747173	-0.468087	-0.362378	0.604342	0.453482	0.749071	0.602917	0.0601124	0.165822		PKH_121250	2.46601	0.0298773	0.260741	0.347537	0.242307	0.00319559	-0.237682	-0.347233	-0.264926	0.35746	0.255676	0.225973	-0.0231492	-0.0524726	-0.248057	0.0231492	-1.10251	-0.00112056	-0.102905	-0.132608	-0.38173	-0.411053	-0.606637	-0.335431	-1.46109		PKH_051110	2.39722
PKH_113880	2.12921	-0.00569669	0.677165	0.731383	0.106624	-0.617119	-0.767962	-0.168867	0.168867	0.296571	0.222934	-1.38323	-0.945085	-0.271979	0.065756	0.193459	0.119823	-1.48634	-1.0482		PKH_145950	2.46452	0.0104978	0.0931004	0.124262	0.086765	0.00132742	-0.0848436	-0.124136	-0.094839	0.217005	0.0117754	0.0880811	0.113418	-0.0203858	-0.0117754	-0.114703	-0.253144	0.39261	0.18738	0.263686	0.289023	0.155219	0.16383	0.060902	-0.0775394		PKH_020870	2.39612
PKH_093520	2.12681	-0.00724665	0.641831	0.695067	0.10304	-0.584643	-0.729575	-0.106839	0.702219	0.514506	0.106839	-0.629041	-0.802351	-0.554525	0.254533	0.0668206	-0.340846	-1.07673	-1.25004		PKH_124570	2.46401	0.0478258	0.426493	0.569509	0.397854	0.00637085	-0.388632	-0.568903	-0.434837	0.509269	0.323877	0.21778	-0.0600693	0.0600693	-0.312998	-0.618894	-1.34526	1.66683	1.48144	1.37534	1.09749	1.21763	0.844563	0.538667	-0.187698		PKH_125750	2.3946
PKH_070390	2.1264	-0.00930677	0.790285	0.856219	0.127285	-0.719814	-0.898676	-0.158658	0.314349	0.522103	0.158658	-1.35889	-1.07058	-0.999811	-0.526804	-0.31905	-0.682495	-2.20004	-1.91174		PKH_092380	2.46335	0.0308451	0.277093	0.370239	0.258816	0.00438829	-0.252464	-0.369821	-0.282841	0.00977188	0.264406	0.282364	0.0638551	-0.00977188	-0.262569	-0.447499	-0.470912	0.239296	0.49393	0.511887	0.293379	0.219752	-0.0330446	-0.217975	-0.241388		PKH_121950	2.39432
PKH_010490	2.12473	-0.00592869	0.43016	0.466911	0.0702071	-0.391674	-0.489946	0.0451314	0.0332106	-0.0332106	0.0732737	-0.676157	-1.04226	0.515425	0.503504	0.437083	0.543567	-0.205864	-0.571971		PKH_110130	2.46277	0.0143316	0.129574	0.173222	0.12116	0.0021529	-0.118044	-0.173018	-0.132394	0.0341191	0.0283709	0.149013	0.0776622	-0.0283709	-0.185618	-0.186624	-0.217695	-0.635387	-0.641135	-0.520493	-0.591844	-0.697877	-0.855124	-0.85613	-0.887201		PKH_114540	2.39341
PKH_091540	2.12461	-0.00702001	0.50414	0.547283	0.0823582	-0.459024	-0.574272	0.0732655	0.349033	0.413965	-0.0732655	-0.341992	-0.93778	0.561826	0.837593	0.902526	0.415295	0.146568	-0.44922		PKH_143860	2.46226	0.0134403	0.122213	0.163459	0.114389	0.0021151	-0.111327	-0.163257	-0.124983	0.0608346	0.10595	0.245456	0.00386171	-0.00386171	-0.0701943	-0.0954673	-0.25461	0.396008	0.441123	0.580629	0.339035	0.331311	0.264979	0.239706	0.0805632		PKH_072780	2.39262
PKH_133880	2.12394	-0.00241209	0.163748	0.177893	0.0268919	-0.149075	-0.186648	0.361488	0.0298247	-0.0298247	0.282574	-0.104453	-0.505714	0.746231	0.414568	0.354919	0.667317	0.28029	-0.120971		PKH_094210	2.46107	0.00987251	0.0909916	0.121835	0.0853606	0.00172178	-0.0828684	-0.121671	-0.0932467	0.0307011	0.141668	0.00838829	0.0854282	-0.0784713	-0.00838829	-0.150255	-0.216918	0.322844	0.433811	0.300531	0.377571	0.213671	0.283754	0.141888	0.0752251		PKH_052070	2.39242
PKH_112260	2.12104	-0.0114556	0.628164	0.68463	0.105522	-0.571547	-0.718022	-0.0657717	0.0657717	0.148031	0.169388	-1.19971	-1.1528	0.493183	0.624726	0.706985	0.728342	-0.640759	-0.593848		PKH_082580	2.46083	0.00953603	0.0881273	0.118025	0.0827108	0.00169573	-0.0802563	-0.117864	-0.0903483	0.0291358	0.227231	-0.0291358	0.108306	-0.0749753	0.118747	-0.234932	-0.146675	-0.0461895	0.151906	-0.104461	0.0329801	-0.150301	0.0434213	-0.310257	-0.222		PKH_111520	2.3921
PKH_031840	2.11998	-0.00934476	0.47878	0.522432	0.0810852	-0.435536	-0.547829	0.0005248	0.139718	0.19641	-0.0005248	-0.639067	-0.968407	0.0782724	0.217466	0.274158	0.0772228	-0.561319	-0.890659		PKH_110620	2.4604	0.0123136	0.114369	0.153232	0.107429	0.00226854	-0.104145	-0.153016	-0.11734	0.249667	0.048702	0.0808023	-0.0116169	-0.0459324	-0.0916195	0.0116169	-0.58104	0.769551	0.568586	0.600687	0.508267	0.473952	0.428265	0.531501	-0.0611562		PKH_134290	2.38918
PKH_132520	2.11921	-0.0244773	1.19722	1.30749	0.203949	-1.08892	-1.3709	-0.115178	0.441996	0.47304	0.115178	-1.76044	-2.21489	0.382613	0.939787	0.970831	0.612969	-1.26265	-1.7171		PKH_123840	2.45937	0.00874478	0.0821953	0.11023	0.0773595	0.00174516	-0.0748335	-0.110064	-0.084481	0.193869	0.0305443	0.0158959	0.0703908	-0.0158959	-0.0265656	-0.102707	-0.295475	0.549456	0.386131	0.371483	0.425978	0.339691	0.329022	0.25288	0.0601124		PKH_020830	2.38888
PKH_121330	2.11674	-0.0050525	0.215499	0.235993	0.0374036	-0.19591	-0.247351	0.0410766	0.212153	0.419501	-0.078744	-0.0410766	-0.224202	-1.03599	-0.864913	-0.657565	-1.15581	-1.11814	-1.30127		PKH_121690	2.45904	0.0250448	0.236312	0.317009	0.222548	0.00512297	-0.215133	-0.316521	-0.243021	0.167278	0.00587355	0.432735	-0.00587355	0.0183882	-0.403855	-0.0967342	-0.620952	0.152843	-0.00856146	0.4183	-0.0203086	0.00395314	-0.41829	-0.111169	-0.635387		PKH_126780	2.38815
PKH_051670	2.11644	-0.0117369	0.492958	0.540017	0.0857533	-0.44812	-0.565982	-0.111938	0.482417	0.372627	0.111938	-0.586855	-0.607171	-0.684264	-0.0899081	-0.199699	-0.460388	-1.15918	-1.1795		PKH_110290	2.45865	0.016773	0.158991	0.213362	0.149843	0.0035313	-0.144732	-0.213026	-0.163616	-0.181669	0.277242	0.335183	0.367129	-0.262945	-0.201206	0.181669	-0.185857	-0.158713	0.300198	0.358139	0.390085	-0.239989	-0.178251	0.204624	-0.162901		PKH_110680	2.38795
PKH_144750	2.11572	-0.00474645	0.192305	0.21083	0.0336325	-0.174788	-0.220945	-0.0641751	0.205199	0.0641751	0.120759	-0.308854	-0.22245	0.0762743	0.345649	0.204624	0.261208	-0.168405	-0.0820008		PKH_111600	2.45792	0.0208921	0.199765	0.268261	0.188535	0.00463666	-0.181823	-0.26782	-0.205838	0.0112728	0.351621	0.197366	0.226335	-0.0112728	-0.0854956	-0.248178	-0.231187	0.040807	0.381155	0.226901	0.255869	0.0182614	-0.0559614	-0.218643	-0.201653		PKH_050670	2.38686
PKH_061590	2.11327	-0.00987406	0.356915	0.392363	0.0635625	-0.324246	-0.411042	0.0122264	0.36047	0.203534	-0.0122264	-0.198664	-0.688785	-0.244135	0.104109	-0.0528275	-0.268588	-0.455026	-0.945146		PKH_145640	2.4551	0.0236434	0.233943	0.314982	0.221983	0.00633155	-0.212819	-0.31438	-0.242236	-0.104077	-0.00208471	-0.196689	0.0147089	0.00358441	0.00208471	-1.57869	0.142458	0.639427	0.741419	0.546815	0.758213	0.747088	0.745589	-0.83519	0.885962		PKH_112610	2.3864
PKH_112250	2.11071	-0.0340848	1.10676	1.22014	0.200816	-1.00494	-1.27776	-0.388442	0.388442	0.565878	0.440478	-2.30642	-1.3746	0.78646	1.56334	1.74078	1.61538	-1.13152	-0.199699		PKH_050660	2.45505	0.0385803	0.38197	0.514309	0.362476	0.0103633	-0.347475	-0.513322	-0.395543	0.442872	0.0270942	0.370741	0.275151	-0.0270942	-0.391897	-0.572611	-0.838103	0.158169	-0.257609	0.0860381	-0.0095522	-0.311797	-0.6766	-0.857314	-1.12281		PKH_124190	2.38559
PKH_090260	2.11006	-0.0279858	0.886038	0.977511	0.161516	-0.804422	-1.02358	-0.00313356	0.379073	0.297787	0.00313356	-1.04143	-1.88439	-0.169168	0.213039	0.131753	-0.162901	-1.20747	-2.05042		PKH_133570	2.45422	0.0823825	0.824091	1.11046	0.783269	0.0232934	-0.749552	-1.10825	-0.854599	0.0160068	0.633685	0.514699	0.177907	-0.0160068	-0.690318	-2.00998	-1.21338	0.426767	1.04444	0.925458	0.588667	0.394753	-0.279559	-1.59922	-0.802617		PKH_060860	2.38532
PKH_101620	2.10717	-0.013028	0.370735	0.410327	0.0689939	-0.33639	-0.429487	-0.123577	0.316038	0.302731	0.123577	-0.56527	-0.377208	-0.00156251	0.438052	0.424745	0.245591	-0.443255	-0.255194		PKH_120370	2.45233	0.00646324	0.0662275	0.0893989	0.0631746	0.0020443	-0.0602155	-0.0892044	-0.068905	-0.182529	0.209759	0.0395222	0.0508406	0.0165787	-0.154404	-0.0306006	-0.0165787	0.00868104	0.40097	0.230733	0.242051	0.207789	0.0368061	0.16061	0.174632		PKH_130720	2.38506
PKH_114250	2.10696	-0.00721504	0.203813	0.225632	0.0379863	-0.184924	-0.236161	-0.0895797	0.44147	0.118464	0.00419184	-0.00419184	-0.282009	-0.736914	-0.205864	-0.528871	-0.643142	-0.651526	-0.929343		PKH_050930	2.45112	0.0269479	0.280502	0.37907	0.26819	0.00912588	-0.25498	-0.378201	-0.292454	0.217258	0.146857	0.299115	0.0644966	-0.0644966	-0.264969	-0.308885	-0.765101	0.24854	0.178139	0.330397	0.0957787	-0.0332145	-0.233687	-0.277603	-0.733819		PKH_091080	2.38457
PKH_090100	2.10537	-0.00564394	0.151075	0.167544	0.0284742	-0.13703	-0.175323	0.0298952	0.13408	0.128302	-0.0469693	-0.0298952	-0.320878	-0.322828	-0.218643	-0.224421	-0.399692	-0.382618	-0.673602		PKH_141300	2.45014	0.0199003	0.209857	0.283861	0.201023	0.00711301	-0.190727	-0.283184	-0.219173	-0.062819	0.256257	0.285563	0.109335	0.062819	-0.308059	-0.194529	-0.272294	-0.0693152	0.24976	0.279066	0.102839	0.0563228	-0.314555	-0.201025	-0.27879		PKH_131050	2.38445
PKH_090660	2.10187	-0.0354798	0.851221	0.947693	0.164378	-0.771537	-0.991198	0.0285755	0.184615	0.198869	-0.0285755	-1.07596	-1.9977	1.078	1.23404	1.24829	1.02085	-0.0265409	-0.948276		PKH_126020	2.45012	0.0540113	0.569737	0.770665	0.545776	0.0193281	-0.517799	-0.768825	-0.595051	0.157807	0.168906	0.230847	0.207551	-0.157807	-0.642431	-1.33795	-1.09904	0.642419	0.653518	0.715459	0.692163	0.326805	-0.157819	-0.853335	-0.614426		PKH_052350	2.38411
PKH_113450	2.10118	-0.0498496	1.1717	1.3055	0.22735	-1.06186	-1.3653	-0.0577179	0.141514	0.103305	0.0577179	-1.78666	-2.738	1.14364	1.34287	1.30466	1.25908	-0.585303	-1.53664		PKH_146450	2.44992	0.0140519	0.148625	0.201079	0.142429	0.00508347	-0.135071	-0.200595	-0.155283	0.128979	0.152493	0.0345178	-0.0345178	0.121341	-0.0719118	-0.411288	-0.291705	0.621114	0.644628	0.526653	0.457617	0.613476	0.420223	0.0808473	0.20043		PKH_030470	2.38396
PKH_120600	2.1007	-0.0199565	0.462702	0.515812	0.0900705	-0.419288	-0.539402	-0.0966831	0.320471	0.233874	0.0966831	-0.628012	-0.739725	0.0901274	0.507282	0.420684	0.283494	-0.441201	-0.552915		PKH_010500	2.44897	0.0527987	0.565577	0.765856	0.542975	0.0200832	-0.513906	-0.763945	-0.59188	0.245394	0.408064	0.528242	0.16545	-0.16545	-0.546143	-0.70653	-1.40595	0.240284	0.402954	0.523132	0.16034	-0.170559	-0.551253	-0.711639	-1.41106		PKH_120820	2.38092
PKH_132510	2.09483	-0.0411691	0.816106	0.915751	0.165263	-0.738647	-0.956837	-0.00422883	0.564748	0.481456	0.00422883	-0.732481	-1.58112	0.677397	1.24637	1.16308	0.685855	-0.0508551	-0.899498		PKH_133290	2.44652	0.0128241	0.142109	0.192874	0.13707	0.00553057	-0.129065	-0.192348	-0.149353	0.0965487	0.0866051	0.185627	-0.0866051	-0.105882	-0.260779	0.149344	-0.72874	0.319927	0.309984	0.409005	0.136773	0.117496	-0.0374008	0.372722	-0.505362		PKH_061770	2.38022
PKH_041250	2.09038	-0.0269573	0.48107	0.542498	0.1003	-0.435011	-0.566481	0.0137703	0.502564	0.592991	-0.0137703	-0.252261	-0.66468	-1.11515	-0.626357	-0.53593	-1.14269	-1.38118	-1.7936		PKH_143830	2.44561	0.0125205	0.140543	0.190911	0.135795	0.00564739	-0.127621	-0.190374	-0.14794	0.353764	-0.0501865	0.161414	0.161414	-0.0599378	-0.177974	0.0501865	-0.580771	-0.462168	-0.866118	-0.654518	-0.654518	-0.87587	-0.993905	-0.765745	-1.3967		PKH_112370	2.37948
PKH_140860	2.08917	-0.0220124	0.382381	0.431792	0.0803508	-0.345684	-0.450804	-0.123984	0.268097	0.123984	0.301985	-0.778702	-0.445517	0.366131	0.758213	0.6141	0.7921	-0.288586	0.0445983		PKH_125280	2.44538	0.0124454	0.14016	0.190432	0.135484	0.0056768	-0.127267	-0.189892	-0.147595	0.0107773	0.312474	0.0339449	0.0467291	-0.0107773	-0.0459142	-0.176652	-0.351986	0.533796	0.835493	0.556964	0.569748	0.512242	0.477105	0.346366	0.171033		PKH_143160	2.37849
PKH_081960	2.08765	-0.036109	0.607078	0.686686	0.128812	-0.548644	-0.716768	-0.148528	0.566617	0.616555	0.148528	-0.732862	-0.658737	0.18738	0.902526	0.952463	0.484437	-0.396953	-0.322828		PKH_100740	2.44499	0.00901905	0.102144	0.138832	0.0988101	0.00419271	-0.0927413	-0.138433	-0.107636	-0.208724	0.58903	0.218938	-0.167903	0.010734	0.199657	-0.010734	-0.227685	-0.653016	0.144739	-0.225354	-0.612194	-0.433558	-0.244634	-0.455026	-0.671977		PKH_133420	2.37689
PKH_122310	2.08593	-0.0201248	0.326367	0.369877	0.0700132	-0.294848	-0.385988	0.140489	0.290118	0.0130722	-0.0130722	-0.0240193	-0.971117	0.330065	0.479694	0.202649	0.176504	0.165557	-0.781541		PKH_031770	2.44472	0.00792227	0.0900787	0.122464	0.0871837	0.00373185	-0.081782	-0.122109	-0.0949664	-0.0414087	0.174824	0.0820825	0.0637621	-0.0467519	-0.13748	0.0414087	-0.254393	-0.826427	-0.610194	-0.702936	-0.721256	-0.83177	-0.922498	-0.74361	-1.03941		PKH_052660	2.37674
PKH_132920	2.08591	-0.0116236	0.188437	0.213563	0.0404283	-0.170237	-0.222864	-0.00717593	-0.0501095	0.00717593	0.510667	-0.86942	0.00915009	0.5994	0.556467	0.613752	1.11724	-0.262843	0.615726		PKH_020150	2.44447	0.0484979	0.553461	0.752619	0.535931	0.0231242	-0.50246	-0.750418	-0.583747	0.339867	0.153165	0.049695	0.131443	-0.049695	-0.440917	-1.61966	-1.11185	0.274893	0.0881906	-0.015279	0.0664686	-0.114669	-0.505891	-1.68463	-1.17682		PKH_080880	2.37666
PKH_114730	2.08576	-0.0127265	0.2057	0.233166	0.0441729	-0.185828	-0.243316	-0.0925413	0.443863	0.223825	0.00537915	-0.00537915	-0.200995	-0.98666	-0.450256	-0.670293	-0.88874	-0.899498	-1.09511		PKH_081740	2.44387	0.020064	0.231003	0.314306	0.223945	0.00984657	-0.209692	-0.313369	-0.2439	0.150758	0.12962	0.0433523	0.0314525	-0.0314525	-0.295081	-0.374504	-0.687208	1.60074	1.57961	1.49334	1.48144	1.41853	1.1549	1.07548	0.762777		PKH_060170	2.37628
PKH_144020	2.08514	-0.00174656	0.0278706	0.0316142	0.00600886	-0.0251748	-0.0329875	0.00978058	-0.00978058	0.0152009	0.0594106	-0.10269	-0.0109946	0.165301	0.14574	0.170722	0.214931	0.052831	0.144526		PKH_121060	2.4423	0.0203693	0.240055	0.327103	0.233416	0.010759	-0.217842	-0.326079	-0.254146	-0.144293	0.512361	0.448338	0.186739	-0.0227514	0.0227514	-0.315198	-0.127291	0.648009	1.30466	1.24064	0.979041	0.769551	0.815054	0.477105	0.665012		PKH_123800	2.37479
PKH_112640	2.08325	-0.0394474	0.606305	0.689196	0.132275	-0.547444	-0.718945	-0.172669	0.327297	0.467944	0.172669	-0.995818	-0.779039	-0.595418	-0.0954514	0.0451956	-0.25008	-1.41857	-1.20179		PKH_113860	2.44221	0.0408066	0.481577	0.656261	0.468339	0.0216456	-0.437008	-0.654201	-0.509927	0.10357	0.127592	0.399595	0.26424	-0.10357	-0.666973	-0.855278	-0.879491	1.07548	1.0995	1.37151	1.23615	0.868342	0.304939	0.116633	0.0924202		PKH_090300	2.37236
PKH_040120	2.08229	-0.0647416	0.976728	1.11146	0.214368	-0.881728	-1.15927	0.0780036	0.568482	0.45178	-0.0780036	-0.747533	-2.23861	-0.0988831	0.391596	0.274893	-0.25489	-0.92442	-2.4155		PKH_020220	2.43947	0.0264434	0.325591	0.444838	0.318299	0.0158891	-0.2953	-0.443326	-0.346401	0.315093	0.17523	0.20063	0.320517	-0.17523	-0.327276	-0.298028	-0.931981	1.40058	1.26072	1.28612	1.40601	0.910259	0.758213	0.787461	0.153508		PKH_112920	2.37192
PKH_114330	2.08022	-0.0362561	0.526011	0.599958	0.116936	-0.474643	-0.625589	-0.178268	0.178268	0.474352	0.478527	-1.34431	-0.280722	-0.758449	-0.401913	-0.105829	-0.101653	-1.92449	-0.860903		PKH_132670	2.43917	0.0253877	0.314093	0.429252	0.307235	0.0154616	-0.284855	-0.427781	-0.334343	0.242375	0.179635	-0.0383618	0.100429	0.0383618	-0.309474	-0.773064	-0.74828	0.571007	0.508267	0.29027	0.429061	0.366994	0.0191584	-0.444432	-0.419648		PKH_092490	2.37177
PKH_083580	2.07946	-0.0621705	0.889478	1.01538	0.198661	-0.802488	-1.05865	-0.0407884	0.220618	0.328407	0.0407884	-1.20101	-1.92995	1.0691	1.33051	1.4383	1.15068	-0.0911147	-0.820061		PKH_140280	2.43866	0.0185944	0.231928	0.317115	0.227085	0.0115834	-0.210318	-0.316012	-0.247099	0.296123	0.0945396	0.240751	0.214339	-0.0945396	-0.216322	-0.134096	-0.692008	0.606401	0.404818	0.551029	0.524617	0.215739	0.0939561	0.176182	-0.38173		PKH_081030	2.37163
PKH_103000	2.07918	-0.0385355	0.548509	0.626347	0.122718	-0.494835	-0.65301	-0.3379	0.994176	0.863127	0.116535	-0.424153	-0.116535	0.247528	1.57961	1.44856	0.701963	0.161276	0.468894		PKH_050970	2.43729	0.0232469	0.29652	0.405956	0.291089	0.0153854	-0.268819	-0.404492	-0.316671	0.138886	0.0766868	0.609119	0.465848	-0.122667	-0.0766868	-0.543532	-0.0920353	1.0876	1.0254	1.55783	1.41456	0.826043	0.872023	0.405178	0.856675		PKH_110700	2.36925
PKH_030640	2.07653	-0.0566191	0.768694	0.880393	0.174782	-0.693087	-0.917531	-0.270624	0.538248	0.521383	0.270624	-1.23336	-0.978264	-0.230573	0.5783	0.561435	0.310676	-1.19331	-0.938212		PKH_082660	2.43719	0.0160174	0.204629	0.280177	0.200918	0.0106454	-0.185509	-0.279164	-0.218572	-0.0774608	0.0635184	0.064881	0.0422561	0.137867	-0.289836	-0.770349	-0.0422561	-0.344467	-0.203488	-0.202125	-0.22475	-0.129139	-0.556842	-1.03736	-0.309262		PKH_146020	2.36728
PKH_125520	2.07571	-0.0648894	0.868548	0.995672	0.198467	-0.782984	-1.03755	-0.0887477	0.0887477	0.287277	0.260018	-1.56925	-1.6815	-0.170247	0.00724881	0.205778	0.178519	-1.65074	-1.76299		PKH_083300	2.43688	0.011627	0.149318	0.204506	0.146698	0.00783461	-0.135358	-0.203761	-0.159579	-0.105109	0.251481	0.150499	0.181003	-0.0825336	-0.298071	0.0825336	-0.339136	0.559446	0.916036	0.815054	0.845557	0.582021	0.366483	0.747088	0.325419		PKH_040100	2.36724
PKH_081860	2.07254	-0.0372616	0.472899	0.544045	0.110129	-0.426025	-0.56668	0.0431653	0.0871422	-0.0431653	0.0767733	-0.61947	-1.26673	0.315991	0.359967	0.22966	0.349598	-0.346645	-0.993905		PKH_010340	2.43595	0.00977429	0.127483	0.174753	0.125466	0.00685585	-0.115543	-0.1741	-0.136462	-0.183675	0.287591	0.383894	0.133279	-0.278489	-0.133279	0.354695	-0.402098	-2.14956	-1.67829	-1.58199	-1.8326	-2.24437	-2.09916	-1.61119	-2.36798		PKH_110690	2.36674
PKH_102610	2.07234	-0.0189419	0.239643	0.275756	0.0558721	-0.21588	-0.287221	-0.0284342	0.326969	0.0713457	0.0284342	-0.0945287	-0.499535	0.270375	0.625778	0.370155	0.327243	0.20428	-0.200726		PKH_102760	2.43534	0.0234517	0.309109	0.423974	0.30458	0.0168953	-0.280124	-0.422366	-0.331237	0.577418	-0.0321835	-0.0047133	0.193206	0.132586	0.0047133	-1.18409	-0.51082	1.27641	0.66681	0.69428	0.892199	0.83158	0.703707	-0.485093	0.188173		PKH_113100	2.36363
PKH_142180	2.07115	-0.0220279	0.273365	0.314981	0.0641849	-0.246196	-0.328022	-0.134051	0.134051	0.151003	0.287908	-0.730618	-0.171834	0.227187	0.49529	0.512242	0.649146	-0.36938	0.189405		PKH_131450	2.43519	0.0535896	0.70811	0.971377	0.697927	0.0388504	-0.641693	-0.96768	-0.758993	0.464509	0.0325224	0.540724	0.10468	-0.0325224	-0.647898	-1.72815	-1.43889	0.752901	0.320914	0.829116	0.393071	0.255869	-0.359506	-1.43975	-1.1505		PKH_052600	2.36288
PKH_031760	2.0699	-0.0290645	0.353543	0.40794	0.0836275	-0.318321	-0.424757	-0.0766519	0.510463	0.299563	0.0766519	-0.203659	-0.483702	-0.832908	-0.245793	-0.456693	-0.679604	-0.959915	-1.23996		PKH_145830	2.43432	0.0196335	0.263338	0.361541	0.25998	0.0147721	-0.238598	-0.360135	-0.282686	0.419534	0.0159495	0.208161	0.26357	-0.0159495	-0.281888	-0.293912	-0.720257	0.717399	0.313814	0.506026	0.561435	0.281915	0.0159768	0.00395314	-0.422392		PKH_031530	2.36214
PKH_141900	2.06684	-0.0173523	0.201334	0.233113	0.048482	-0.181157	-0.24262	-0.0265132	0.142554	0.0265132	-0.234329	0.0652082	-0.707437	0.805835	0.974902	0.858861	0.598019	0.897556	0.124911		PKH_124580	2.43373	0.010891	0.14761	0.202769	0.145893	0.00840537	-0.133726	-0.20197	-0.158618	0.112578	0.0264574	0.256155	0.215331	-0.0264574	-0.212536	-0.0643036	-0.243672	0.424745	0.338625	0.568323	0.527498	0.28571	0.0996316	0.247864	0.0684951		PKH_113790	2.3615
PKH_071410	2.06658	-0.0191491	0.221311	0.256317	0.0533728	-0.19912	-0.266761	0.067195	0.143191	-0.0361016	0.0361016	-0.129997	-0.655941	0.0127419	0.0887377	-0.0905546	-0.0183515	-0.18445	-0.710394		PKH_126650	2.43294	0.0164905	0.22666	0.311593	0.224361	0.0131619	-0.205309	-0.31034	-0.243899	0.23657	-0.0831663	0.134137	0.0607197	-0.0217302	0.0217302	-0.940805	-0.269965	-0.246542	-0.566278	-0.348975	-0.422392	-0.504842	-0.461382	-1.42392	-0.753077		PKH_070510	2.35981
PKH_101910	2.06555	-0.0236514	0.269178	0.312117	0.0653032	-0.242134	-0.324787	-0.102333	0.384746	0.3079	0.102333	-0.259359	-0.211799	-0.623413	-0.136335	-0.213181	-0.418748	-0.780439	-0.73288		PKH_120220	2.43287	0.0130389	0.179452	0.246713	0.177656	0.0104393	-0.162546	-0.245719	-0.193125	-0.408504	0.282797	1.10319	0.53055	-0.388074	-0.628516	1.26518	-0.282797	-0.744855	-0.0535547	0.766841	0.194198	-0.724425	-0.964868	0.928828	-0.619149		PKH_100050	2.35906
PKH_145680	2.06528	-0.0530563	0.60143	0.697581	0.146135	-0.540975	-0.725873	-0.16122	0.16122	0.306101	0.188103	-1.10321	-0.982106	0.0399611	0.3624	0.507282	0.389283	-0.902027	-0.780925		PKH_081500	2.43175	0.0277671	0.390007	0.536756	0.38693	0.0233126	-0.353185	-0.534537	-0.42054	-0.0292715	0.595299	0.625897	0.424115	0.0292715	-0.320821	-0.27456	-0.452319	0.738472	1.36304	1.39364	1.19186	0.797015	0.446922	0.493183	0.315424		PKH_073310	2.35521
PKH_080540	2.0647	-0.0253323	0.284699	0.330431	0.0694085	-0.256049	-0.343804	-0.0451182	0.315443	0.0451182	0.176948	-0.335279	-0.498844	0.134212	0.494773	0.224449	0.356278	-0.155948	-0.319513		PKH_052460	2.43125	0.0130652	0.185219	0.255033	0.183933	0.0112047	-0.167715	-0.253967	-0.199894	0.196941	0.0556026	0.256263	0.311762	-0.0556026	-0.132063	-0.215292	-0.273548	-0.0648577	-0.206196	-0.00553605	0.0499633	-0.317401	-0.393862	-0.477091	-0.535346		PKH_122990	2.35518
PKH_011660	2.06327	-0.048295	0.531654	0.618044	0.130675	-0.478005	-0.642931	0.00475029	0.062611	-0.00475029	0.0963681	-0.780104	-1.35568	0.739962	0.797823	0.730461	0.83158	-0.0448921	-0.620465		PKH_060260	2.42966	0.0149288	0.218044	0.300682	0.217184	0.0136852	-0.197375	-0.29938	-0.235967	-0.0508318	0.316483	0.180741	0.205588	0.0162103	-0.0162103	-0.607907	-0.0716257	1.19603	1.56334	1.4276	1.45245	1.26307	1.23065	0.638953	1.17523		PKH_010670	2.35462
PKH_140990	2.06286	-0.0350018	0.383003	0.445449	0.0943634	-0.344324	-0.463359	-0.095072	0.170897	0.471914	0.095072	-0.623793	-0.38794	0.649146	0.915115	1.21613	0.83929	0.120425	0.356278		PKH_131350	2.42908	0.0149544	0.220901	0.304792	0.220276	0.0140507	-0.199938	-0.303455	-0.239303	0.396802	0.0323877	0.247082	0.205625	-0.0323877	-0.143313	-0.207689	-0.64491	1.12462	0.760208	0.974902	0.933445	0.695432	0.584507	0.520131	0.0829099		PKH_114120	2.35335
PKH_123640	2.06277	-0.0148729	0.162538	0.189057	0.040066	-0.14612	-0.196656	0.0147724	0.184859	0.240269	-0.0147724	-0.0373612	-0.226858	-0.478972	-0.308885	-0.253475	-0.508517	-0.531105	-0.720602		PKH_052220	2.42842	0.0072519	0.108518	0.149825	0.108349	0.00700604	-0.0982076	-0.149158	-0.117694	0.390487	-0.0367584	-0.15672	0.206533	0.173521	0.0367584	-0.572439	-0.0930052	0.985775	0.55853	0.438568	0.801822	0.76881	0.632047	0.0228497	0.502283		PKH_143270	2.35245
PKH_050270	2.06245	-0.0151983	0.165335	0.19238	0.0408299	-0.148624	-0.200104	0.00422862	0.046821	-0.00422862	0.139988	-0.326954	-0.321526	0.0836824	0.126275	0.0752251	0.219442	-0.2475	-0.242072		PKH_132210	2.42618	0.00858946	0.134464	0.186042	0.134827	0.00911503	-0.121633	-0.185175	-0.146402	0.0943421	0.0933031	-0.0167986	0.167754	0.0167986	-0.12822	-0.335179	-0.205292	0.0890183	0.0879793	-0.0221223	0.162431	0.0114748	-0.133543	-0.340503	-0.210615		PKH_120760	2.35123
PKH_062170	2.06234	-0.00859149	0.0933148	0.108593	0.0230589	-0.0838815	-0.112951	-0.666257	-0.0324141	0.149782	0.0324141	-0.984218	0.570717	-0.532545	0.101298	0.283494	0.166126	-0.850507	0.704429		PKH_040690	2.42374	0.0142102	0.234315	0.324954	0.236045	0.0167137	-0.211852	-0.323363	-0.256206	0.0786191	0.36917	-0.0351577	0.0351577	0.276025	-0.0429399	-0.886141	-0.176505	-0.167787	0.122763	-0.281564	-0.211249	0.0296182	-0.289346	-1.13255	-0.422911		PKH_070020	2.35119
PKH_050930	2.06133	-0.0793376	0.849531	0.989741	0.211128	-0.763485	-1.02932	0.0123239	0.358791	0.318756	-0.0123239	-0.839902	-2.00796	0.263315	0.609783	0.569748	0.238668	-0.58891	-1.75697		PKH_083650	2.42262	0.0199182	0.336675	0.467408	0.339883	0.0245621	-0.30433	-0.46507	-0.368844	0.186945	0.0674036	0.522732	0.313888	-0.0674036	-0.269178	-0.558079	-0.471769	0.403295	0.283754	0.739083	0.530239	0.148947	-0.0528275	-0.341728	-0.255418		PKH_010150	2.35105
PKH_050610	2.06129	-0.0376445	0.402854	0.469364	0.100142	-0.362047	-0.48813	0.225746	0.0898094	0.0816281	-0.0816281	-0.135343	-1.31001	0.315151	0.179215	0.171033	0.00777706	-0.0459377	-1.22061		PKH_090380	2.42134	0.0320712	0.55815	0.775834	0.564844	0.0417601	-0.504398	-0.77186	-0.612845	0.136918	0.515044	0.515044	0.482142	-0.136918	-0.60541	-0.61055	-1.1689	0.650482	1.02861	1.02861	0.995706	0.376646	-0.0918463	-0.0969862	-0.655332		PKH_060610	2.34967
PKH_081500	2.0604	-0.0579691	0.612747	0.714621	0.15308	-0.550573	-0.743103	-0.334274	0.653299	0.717774	0.31492	-1.00153	-0.31492	0.413009	1.40058	1.46506	1.0622	-0.254242	0.432363		PKH_021160	2.42028	0.0139215	0.248433	0.345677	0.251924	0.0189744	-0.224459	-0.343871	-0.273284	-0.228277	0.345609	0.486223	0.228277	-0.497908	-0.359812	0.389029	-0.878787	-1.38954	-0.815658	-0.675044	-0.932991	-1.65918	-1.52108	-0.772238	-2.04005		PKH_010910	2.34803
PKH_083280	2.05843	-0.117778	1.21166	1.41625	0.306077	-1.08825	-1.4723	-0.116948	0.385051	0.589455	0.116948	-1.61877	-2.49684	0.474966	0.976965	1.18137	0.708861	-1.02686	-1.90492		PKH_122420	2.4201	0.0139385	0.249809	0.347653	0.253407	0.0191454	-0.225694	-0.345831	-0.274885	0.0543233	0.303079	0.156013	0.22886	-0.0543233	-0.292962	-0.221804	-0.587633	0.35926	0.608016	0.46095	0.533796	0.250613	0.0119739	0.0831322	-0.282697		PKH_100350	2.34768
PKH_126020	2.05771	-0.103675	1.05626	1.23562	0.267897	-0.948527	-1.28439	-0.452163	0.684507	0.819433	0.452163	-1.86977	-1.19201	-0.19016	0.94651	1.08144	0.714165	-1.60777	-0.930007		PKH_100280	2.41981	0.00745945	0.134621	0.1874	0.136634	0.0103742	-0.121618	-0.186413	-0.148208	-0.0551552	0.299918	0.389232	0.0250913	0.145197	-0.0250913	-0.101249	-0.0363462	0.235178	0.590251	0.679565	0.315424	0.43553	0.265242	0.189084	0.253987		PKH_061590	2.34742
PKH_132930	2.0574	-0.0793808	0.805307	0.942391	0.20461	-0.723121	-0.979544	-0.000744403	0.000744404	0.0297328	0.00196886	-1.11978	-2.17544	0.490064	0.491552	0.520541	0.492777	-0.628974	-1.68463		PKH_061230	2.41972	0.014418	0.260755	0.363017	0.2647	0.0201281	-0.235565	-0.361101	-0.287117	-0.0588894	0.30771	0.519166	0.149667	-0.016858	0.016858	-0.545292	-0.138149	-0.298465	0.0681347	0.27959	-0.0899081	-0.256434	-0.222718	-0.784868	-0.377725		PKH_051540	2.3451
PKH_041580	2.05673	-0.0359402	0.36137	0.423203	0.0921577	-0.324442	-0.439847	-0.408639	0.266836	0.161798	0.27506	-1.0167	-0.161798	0.48362	1.1591	1.05406	1.16732	-0.124444	0.730461		PKH_111740	2.41956	0.0111312	0.202117	0.281427	0.205239	0.0156504	-0.182586	-0.279938	-0.222615	-0.0146073	0.110133	0.279595	0.0146073	0.0832493	-0.227244	-0.436804	-0.238977	0.166448	0.291188	0.46065	0.195662	0.264304	-0.0461895	-0.25575	-0.057922		PKH_082120	2.34485
PKH_122100	2.05591	-0.0490002	0.487393	0.571316	0.12486	-0.437509	-0.593719	0.051116	0.294203	0.271149	-0.051116	-0.297969	-1.16035	0.538667	0.781753	0.758699	0.436435	0.189582	-0.672797		PKH_101550	2.41952	0.0164234	0.298464	0.415594	0.303095	0.0231261	-0.26962	-0.413393	-0.328753	0.0782673	0.123819	0.106052	0.0923521	-0.0782673	-0.243107	-0.795277	-0.595318	0.871358	0.91691	0.899143	0.885443	0.714823	0.549984	-0.0021865	0.197773		PKH_110960	2.34459
PKH_121310	2.05572	-0.0530747	0.526618	0.617427	0.13505	-0.4727	-0.64162	0.149166	0.104382	0.447426	-0.104382	-0.3831	-1.25154	0.880863	0.836079	1.17912	0.627315	0.348597	-0.519846		PKH_050590	2.41951	0.00228	0.0414415	0.0577053	0.0420851	0.00321146	-0.0374366	-0.0573997	-0.0456477	-0.03802	0.0725961	0.0660015	-0.00681197	-0.147218	0.0366076	0.00681197	-0.202287	0.21914	0.329756	0.323161	0.250348	0.109942	0.293767	0.263972	0.0548725		PKH_071390	2.34418
PKH_091980	2.05484	-0.0723802	0.709906	0.833154	0.182946	-0.637099	-0.865695	-0.242748	0.242748	0.468348	0.351545	-1.43254	-0.915844	-0.218319	0.267177	0.492777	0.375974	-1.40811	-0.891414		PKH_131860	2.41914	0.0226801	0.415997	0.579462	0.422756	0.0324637	-0.375766	-0.576372	-0.458515	0.0852606	0.131003	0.276269	0.00987282	-0.00987282	-0.409042	-1.07076	-0.80047	-0.837857	-0.792115	-0.646849	-0.913245	-0.932991	-1.33216	-1.99387	-1.72359		PKH_130880	2.34142
PKH_146120	2.05465	-0.0470722	0.460553	0.540625	0.11881	-0.413302	-0.561727	-0.109117	0.217045	0.183016	0.109117	-0.679598	-0.870232	0.235664	0.561826	0.527797	0.453898	-0.334817	-0.525452		PKH_081610	2.41824	0.0412204	0.773187	1.07794	0.787102	0.0613609	-0.698284	-1.0721	-0.853553	0.471962	0.162958	0.1653	0.0773538	-0.0773538	-0.750554	-2.01581	-1.90617	0.158703	-0.150301	-0.147959	-0.235905	-0.390613	-1.06381	-2.32907	-2.21943		PKH_143410	2.34134
PKH_101420	2.05403	-0.0211479	0.205255	0.24111	0.0531316	-0.184171	-0.2505	-0.224914	0.0587704	0.192111	0.103196	-0.6114	-0.0587704	-0.337939	-0.0542551	0.0790859	-0.00982962	-0.724425	-0.171796		PKH_051670	2.418	0.0152773	0.288346	0.402094	0.293673	0.0229875	-0.260399	-0.399907	-0.318453	0.351607	0.0283997	-0.261076	0.167029	-0.0189768	0.0189768	-1.34501	-0.508875	-0.0969862	-0.420194	-0.70967	-0.281564	-0.46757	-0.429617	-1.7936	-0.957468		PKH_062000	2.34044
PKH_050530	2.05179	-0.00654932	0.0617819	0.0727581	0.0161896	-0.0554085	-0.0755683	-0.263735	0.0150586	0.242448	-0.0150586	-0.38273	0.308377	-0.583112	-0.304318	-0.0769295	-0.334436	-0.702107	-0.0110006		PKH_094150	2.41776	0.00892359	0.16943	0.236321	0.172637	0.0135656	-0.153001	-0.23503	-0.187197	0.00874535	0.192396	0.154827	-0.00874535	-0.0363307	-0.348834	0.0740629	-0.657128	0.389701	0.573351	0.535782	0.37221	0.344625	0.0321217	0.455018	-0.276173		PKH_126770	2.34033
PKH_142610	2.05009	-0.0398771	0.368315	0.434583	0.0974076	-0.330196	-0.451263	-0.0422632	0.166371	0.0422632	0.187998	-0.588227	-0.754214	0.513492	0.722126	0.598019	0.743754	-0.0324715	-0.198458		PKH_031350	2.41763	0.024056	0.458334	0.639368	0.467131	0.0367888	-0.41388	-0.635867	-0.506517	0.647219	0.0785555	0.139821	-0.356029	-0.0785555	0.123719	-1.48504	-1.54827	1.32821	0.759546	0.820812	0.324962	0.602435	0.80471	-0.804053	-0.867281		PKH_102190	2.33995
PKH_031190	2.0498	-0.0337975	0.311025	0.367109	0.0823882	-0.278817	-0.381184	0.0123309	0.298539	0.0687545	-0.106944	-0.0123309	-0.898092	-0.262843	0.0233645	-0.20642	-0.382118	-0.287505	-1.17327		PKH_121730	2.41697	0.0160242	0.310497	0.43341	0.31685	0.0252208	-0.280344	-0.43101	-0.343529	0.188741	0.0269198	0.116107	0.228746	-0.0269198	-0.387218	-0.72023	-0.606066	0.415808	0.253987	0.343174	0.455813	0.200147	-0.160151	-0.493163	-0.378999		PKH_040270	2.33422
PKH_071070	2.04975	-0.0189378	0.174179	0.205597	0.0461501	-0.15614	-0.213478	0.126481	-0.038106	0.0594767	0.038106	-0.171999	-0.514747	0.234115	0.0695283	0.167111	0.14574	-0.0643649	-0.407113		PKH_073030	2.41535	0.0101496	0.205357	0.287098	0.210208	0.0171718	-0.185353	-0.285464	-0.227847	0.427867	0.0182522	-0.096329	-0.0182522	0.266796	0.144072	-1.13716	-0.242404	0.830611	0.420996	0.306415	0.384492	0.66954	0.546815	-0.734416	0.16034		PKH_090050	2.33376
PKH_121850	2.04861	-0.0869419	0.788602	0.93205	0.210233	-0.706753	-0.967627	-0.178748	0.783394	0.557628	0.178748	-0.751358	-1.27361	0.132909	1.09505	0.869284	0.490404	-0.439702	-0.961955		PKH_110480	2.41401	0.0197007	0.413783	0.579237	0.424644	0.0354217	-0.373372	-0.575866	-0.460176	0.0979991	0.336316	0.142718	-0.0112451	0.0112451	-0.179816	-1.21509	-0.80807	0.227372	0.465688	0.272091	0.118128	0.140618	-0.0504435	-1.08572	-0.678697		PKH_100100	2.33249
PKH_101550	2.04819	-0.0527571	0.476098	0.56297	0.12721	-0.426645	-0.584425	0.0593176	0.180856	-0.0593176	0.182328	-0.584363	-1.26107	0.734362	0.8559	0.615726	0.857372	0.090681	-0.586022		PKH_061440	2.41391	0.0142346	0.299854	0.419794	0.307785	0.0257147	-0.270564	-0.417347	-0.333533	0.144836	0.270794	-0.0712107	0.220695	0.0712107	-0.105309	-1.04173	-0.385487	0.993243	1.1192	0.777197	1.0691	0.919618	0.743098	-0.193322	0.462921		PKH_131570	2.33076
PKH_125790	2.04803	-0.0191187	0.172201	0.203658	0.0460504	-0.154308	-0.211415	-0.0400504	0.192279	0.113863	-0.136784	0.0400504	-0.45201	-0.201339	0.0309904	-0.047426	-0.298072	-0.121238	-0.613299		PKH_100490	2.41351	0.00706532	0.150541	0.210838	0.154641	0.0129989	-0.135825	-0.209601	-0.167566	-0.0123853	0.0125186	0.00486427	-0.122838	0.0155704	0.160123	-1.02923	-0.00486427	0.646756	0.67166	0.664006	0.536304	0.674712	0.819265	-0.370086	0.654277		PKH_030320	2.33036
PKH_080300	2.04702	-0.0907551	0.807498	0.956113	0.217124	-0.723431	-0.992392	-0.146999	0.277946	0.185763	0.146999	-1.16055	-1.7795	0.128187	0.553132	0.46095	0.422185	-0.88536	-1.50431		PKH_072260	2.41213	0.0248496	0.551408	0.773296	0.567913	0.0487402	-0.497363	-0.768658	-0.615244	0.227972	0.12316	0.0912734	0.137695	-0.0912734	-0.642919	-1.39322	-1.3076	0.684063	0.57925	0.547364	0.593785	0.364817	-0.186828	-0.937128	-0.851508		PKH_082290	2.33011
PKH_080490	2.04633	-0.0779626	0.688049	0.815313	0.185684	-0.616324	-0.84617	0.0218642	-0.0218642	0.322738	0.159523	-1.11897	-1.48055	1.15617	1.11245	1.45705	1.29383	0.0153402	-0.34624		PKH_110850	2.4113	0.0104993	0.238994	0.335438	0.246541	0.0214223	-0.215533	-0.333399	-0.267052	0.12494	0.0267803	0.0307811	0.0718798	-0.0267803	-0.46453	-0.367518	-0.732954	1.07391	0.975748	0.979748	1.02085	0.922187	0.484437	0.581449	0.216013		PKH_122030	2.3289
PKH_132670	2.04473	-0.04453	0.385644	0.457806	0.104966	-0.345319	-0.475028	-0.0241949	0.0241949	0.0765199	0.18249	-0.719586	-0.808972	0.263686	0.312076	0.364401	0.470371	-0.431705	-0.521091		PKH_010920	2.41031	0.0111165	0.261025	0.366709	0.269774	0.0237809	-0.235352	-0.364445	-0.292171	0.0727711	0.313202	0.271419	0.277824	-0.0727711	-0.21392	-0.232116	-0.54268	-0.697123	-0.456693	-0.498475	-0.49207	-0.842665	-0.983814	-1.00201	-1.31257		PKH_101280	2.32329
PKH_141480	2.04432	-0.0191671	0.165204	0.196209	0.0450636	-0.147916	-0.203579	-0.0925252	0.238303	0.0907154	0.192985	-0.306817	-0.0907154	0.925458	1.25629	1.1087	1.21097	0.711167	0.927268		PKH_142450	2.40905	0.011915	0.29149	0.410007	0.301983	0.0271029	-0.262752	-0.407428	-0.326987	0.618176	0.0305152	0.697602	-0.172529	-0.0305152	-0.132995	0.125926	-1.38368	-0.713607	-1.30127	-0.634181	-1.50431	-1.3623	-1.46478	-1.20586	-2.71547		PKH_125250	2.32263
PKH_071880	2.04425	-0.0164204	0.14142	0.167973	0.0385896	-0.126619	-0.174281	-0.183273	0.180154	0.134967	0.0404849	-0.281798	-0.0404849	0.0633404	0.426767	0.38158	0.287098	-0.0351849	0.206128		PKH_114740	2.40874	0.00870613	0.215246	0.302856	0.223128	0.0201148	-0.194013	-0.300942	-0.241591	0.0581178	0.033485	0.261135	0.183708	-0.033485	-0.276946	-0.367387	-0.336686	0.672232	0.647599	0.87525	0.797823	0.580629	0.337169	0.246728	0.277428		PKH_142810	2.32142
PKH_061440	2.04407	-0.0522469	0.449042	0.533464	0.122647	-0.402029	-0.553483	-0.0797687	0.152423	0.210158	0.0797687	-0.648392	-0.896175	0.727151	0.959343	1.01708	0.886688	0.158527	-0.0892559		PKH_112070	2.40806	0.0133086	0.336773	0.47416	0.349558	0.0318143	-0.303508	-0.471132	-0.378441	0.0677553	0.189839	0.163994	0.158129	-0.0677553	-0.452239	-0.573988	-0.809872	1.20842	1.33051	1.30466	1.2988	1.07291	0.68843	0.566682	0.330797		PKH_051680	2.32118
PKH_051400	2.04391	-0.0589726	0.505882	0.601103	0.138292	-0.452902	-0.623646	-0.172225	0.172225	0.691227	0.405989	-1.19714	-0.1853	0.492366	0.836817	1.35582	1.07058	-0.532545	0.479292		PKH_114050	2.40772	0.0193827	0.496299	0.698994	0.515473	0.0471362	-0.447244	-0.694508	-0.558034	0.430536	0.144703	-0.00122277	0.064026	0.00122277	-0.247441	-1.56924	-1.18358	1.75089	1.46506	1.31913	1.38438	1.32158	1.07291	-0.248886	0.136773		PKH_100810	2.32014
PKH_091700	2.04261	-0.0243772	0.206028	0.245168	0.056707	-0.184398	-0.254318	-0.0167649	0.185007	0.0167649	0.0973102	-0.217494	-0.446683	0.50388	0.705652	0.53741	0.617955	0.30315	0.0739616		PKH_093510	2.40745	0.00839886	0.21716	0.305933	0.225669	0.0207149	-0.195684	-0.303962	-0.244291	0.150367	0.156093	0.0146386	0.152231	-0.0146386	-0.111993	-0.572282	-0.450183	0.750362	0.756089	0.614634	0.752227	0.585357	0.488003	0.0277135	0.149812		PKH_020360	2.31862
PKH_051230	2.04185	-0.138578	1.16106	1.38283	0.320857	-1.03898	-1.43429	-0.185763	0.185763	0.543622	0.51337	-2.16744	-2.06701	0.871358	1.24288	1.60074	1.57049	-1.11032	-1.00989		PKH_041150	2.40522	0.0158077	0.443712	0.626451	0.463056	0.0438078	-0.399646	-0.622283	-0.501088	0.325289	-0.0157668	0.0558408	0.0954405	0.0157668	-0.0608258	-1.88206	-0.621893	1.58394	1.24288	1.31449	1.35409	1.27442	1.19782	-0.623413	0.636757		PKH_124980	2.31816
PKH_062060	2.04055	-0.0512261	0.422962	0.504494	0.117682	-0.37838	-0.523174	-0.192214	0.584614	0.192214	0.588779	-0.848204	-0.234015	-0.17341	0.603417	0.211017	0.607583	-0.8294	-0.215211		PKH_031290	2.40271	0.0129348	0.402317	0.569406	0.42188	0.041252	-0.362169	-0.56548	-0.456345	0.213372	0.114726	0.240321	0.0647293	-0.0647293	-0.235561	-1.09019	-0.875226	0.146272	0.0476258	0.173221	-0.00237067	-0.131829	-0.302661	-1.15729	-0.942325		PKH_120310	2.31761
PKH_140300	2.03699	-0.0484517	0.384704	0.460721	0.10903	-0.343879	-0.477549	-0.0800517	0.560737	0.396728	0.0800517	-0.173119	-0.528896	-0.134763	0.506026	0.342016	0.0253404	-0.22783	-0.583607		PKH_125850	2.40239	0.0164297	0.518127	0.733543	0.543653	0.053377	-0.466391	-0.728463	-0.588036	0.06387	0.244871	0.104655	0.103059	-0.06387	-0.525561	-1.40943	-1.09298	0.832169	1.01317	0.872954	0.871358	0.704429	0.242738	-0.641135	-0.324686		PKH_123400	2.31716
PKH_110370	2.03606	-0.0849506	0.667753	0.800551	0.19016	-0.596765	-0.829686	-0.261275	0.432522	0.351358	0.261275	-1.06382	-1.03883	-0.619149	0.0746482	-0.00651555	-0.0965989	-1.4217	-1.3967		PKH_121540	2.40216	0.00435142	0.138599	0.196266	0.14549	0.014326	-0.124754	-0.194903	-0.157362	0.242124	-0.00193154	0.309769	0.161734	-0.0109162	0.00193154	-0.166708	-0.260073	0.440622	0.196567	0.508267	0.360232	0.187582	0.20043	0.0317901	-0.0615746		PKH_010870	2.31604
PKH_110850	2.03536	-0.102849	0.802434	0.962781	0.229333	-0.717015	-0.997725	-0.418875	0.66714	0.678199	0.418875	-1.3879	-0.79295	0.181568	1.26758	1.27864	1.01932	-0.787453	-0.192507		PKH_071720	2.40126	0.00814619	0.270151	0.382889	0.284068	0.028291	-0.243118	-0.380196	-0.307204	0.192356	0.186642	0.0374623	0.16694	-0.076176	-0.0374623	-0.77883	-0.577344	0.293158	0.287445	0.138265	0.267742	0.0246267	0.0633404	-0.678027	-0.476541		PKH_010450	2.31379
PKH_133720	2.03363	-0.0272867	0.209023	0.251287	0.0602695	-0.186699	-0.260346	0.14859	0.00346422	-0.00346422	0.216859	-0.322572	-0.539929	0.72064	0.575515	0.568586	0.78891	0.249478	0.0321217		PKH_146480	2.39755	0.00747719	0.299271	0.425708	0.316928	0.0330349	-0.269111	-0.422565	-0.342538	0.101364	0.0975587	0.140648	0.161132	-0.0975587	-0.109294	-0.948456	-0.483672	1.22143	1.21763	1.26072	1.2812	1.02251	1.01078	0.171615	0.6364		PKH_134150	2.31002
PKH_030250	2.03342	-0.0177536	0.135705	0.163183	0.03917	-0.121206	-0.169061	0.170678	0.04915	-0.128163	0.124763	-0.04915	-0.558885	0.0445983	-0.0769295	-0.254242	-0.00131656	-0.17523	-0.684965		PKH_051230	2.39755	0.0184819	0.739857	1.05244	0.783513	0.0816722	-0.665295	-1.04467	-0.846825	0.455972	0.196218	0.0676245	0.164694	-0.0676245	-0.366151	-2.45253	-1.55668	1.84911	1.58935	1.46076	1.55783	1.32551	1.02698	-1.05939	-0.163541		PKH_092610	2.30957
PKH_061580	2.0327	-0.0172514	0.130867	0.157495	0.0379136	-0.116865	-0.163153	0.0496256	-0.0632178	0.152346	0.239701	-0.438314	-0.0496256	-0.0319065	-0.14475	0.0708141	0.158169	-0.519846	-0.131158		PKH_020460	2.3974	0.0104193	0.42065	0.598458	0.445599	0.0465322	-0.378245	-0.59403	-0.481594	0.656346	-0.0605973	0.0605973	0.136409	0.205507	-0.231442	-1.38216	-0.941648	0.413798	-0.303145	-0.18195	-0.106139	-0.0370401	-0.473989	-1.62471	-1.1842		PKH_126810	2.30646
PKH_124410	2.03255	-0.0763014	0.577918	0.695629	0.167556	-0.516067	-0.720601	-0.175354	0.387541	0.175354	0.273964	-0.879991	-1.03862	0.496152	1.05905	0.846861	0.94547	-0.208485	-0.36711		PKH_130230	2.39591	0.00324574	0.143074	0.20385	0.151992	0.0161534	-0.12861	-0.202312	-0.164231	0.122394	-0.0255733	0.167148	0.039833	0.0255733	-0.21237	-0.220418	-0.360739	0.765922	0.617955	0.810676	0.683361	0.669101	0.431158	0.42311	0.28279		PKH_081020	2.304
PKH_093040	2.02924	-0.0211382	0.154773	0.187002	0.0456276	-0.138105	-0.193628	0.105852	0.0812535	-0.103022	-0.0812535	0.0969755	-0.724336	0.358139	0.33354	0.149265	0.171033	0.349262	-0.472049		PKH_121480	2.39467	0.00498643	0.238042	0.339572	0.253477	0.0273285	-0.21392	-0.336971	-0.273835	0.16539	-0.123263	-0.00727778	0.149544	0.138304	-0.0732452	-1.31061	0.00727778	-0.00715857	-0.295811	-0.179826	-0.0230044	-0.0342441	-0.245793	-1.48316	-0.16527		PKH_052360	2.30282
PKH_061110	2.02887	-0.0642632	0.468783	0.566636	0.138455	-0.418261	-0.586685	0.0605073	0.402302	0.291533	-0.103123	-0.0605073	-1.20972	-0.422392	-0.0805975	-0.191367	-0.586022	-0.543407	-1.69262		PKH_080570	2.39408	0.00454809	0.226142	0.322786	0.24108	0.0261694	-0.2032	-0.320295	-0.260417	-0.133653	0.399601	0.364617	0.226862	0.0170061	-0.0170061	-0.448206	-0.0677825	0.785879	1.31913	1.28415	1.14639	0.936538	0.902526	0.471326	0.851749		PKH_141610	2.29822
PKH_020940	2.02785	-0.0707994	0.51121	0.61864	0.151757	-0.456008	-0.64044	-0.172362	0.393357	0.470831	0.172362	-0.696762	-0.671357	-0.561319	0.00439915	0.0818733	-0.216596	-1.08572	-1.06032		PKH_060050	2.39311	0.0164425	0.877217	1.2533	0.936896	0.102826	-0.788058	-1.24352	-1.01189	0.917731	0.062584	0.691346	0.450686	-0.062584	-1.05862	-1.27502	-2.56428	0.177699	-0.677449	-0.0486865	-0.289346	-0.802617	-1.79865	-2.01506	-3.30431		PKH_123280	2.29795
PKH_093270	2.02757	-0.0116806	0.0841025	0.101809	0.0250018	-0.0750161	-0.105393	0.00736666	0.0510492	0.0214777	-0.00736666	-0.0438985	-0.234615	0.404818	0.4485	0.418929	0.390085	0.353553	0.162836		PKH_082010	2.39239	0.00481462	0.271602	0.388321	0.29048	0.0321395	-0.243959	-0.385263	-0.313696	0.123643	0.123358	0.241665	0.16107	-0.123358	-0.196065	-0.488367	-0.653002	0.0317901	0.0315053	0.149812	0.0692171	-0.215211	-0.287918	-0.58022	-0.744855		PKH_100930	2.29762
PKH_120370	2.02723	-0.0246688	0.177015	0.214367	0.0527127	-0.157877	-0.221902	0.00591303	0.0408179	0.0187092	-0.00591303	-0.175783	-0.504484	0.228411	0.263315	0.241207	0.216584	0.0467142	-0.281987		PKH_142340	2.3917	0.00652699	0.389568	0.557361	0.417193	0.0465136	-0.349866	-0.552934	-0.450488	0.13906	0.0968923	0.230442	0.195838	-0.0968923	-0.561455	-0.651875	-1.00966	0.602435	0.560268	0.693818	0.659214	0.366483	-0.0980792	-0.188499	-0.546286		PKH_125950	2.29622
PKH_111200	2.02592	-0.0903095	0.639708	0.775855	0.19174	-0.570376	-0.802985	-0.0865903	0.103283	0.121674	0.0865903	-0.918554	-1.56889	1.21613	1.40601	1.4244	1.38931	0.384169	-0.266167		PKH_020970	2.39155	0.00867059	0.524167	0.750044	0.561498	0.0627065	-0.470732	-0.744077	-0.606295	0.0865404	0.439237	0.281492	0.444485	-0.0865404	-0.673248	-0.753549	-1.18601	0.432363	0.78506	0.627315	0.790308	0.259282	-0.327426	-0.407727	-0.840184		PKH_061480	2.29557
PKH_071140	2.02513	-0.0263426	0.185165	0.224775	0.0557162	-0.165067	-0.23261	-0.16491	0.265105	0.206504	0.0844959	-0.276679	-0.0844959	0.222371	0.652386	0.593785	0.471777	0.110602	0.302785		PKH_080200	2.39115	0.00445247	0.278733	0.399005	0.298814	0.0335184	-0.250297	-0.395815	-0.322633	0.0237798	0.200635	0.549775	0.29627	-0.161214	-0.329665	-0.0237798	-0.618884	0.359967	0.536822	0.885962	0.632458	0.174974	0.00652266	0.312408	-0.282697		PKH_030260	2.29466
PKH_124070	2.0251	-0.0640811	0.450298	0.546645	0.135516	-0.401419	-0.565698	-0.180312	0.316955	0.303104	0.180312	-0.690795	-0.653317	-0.382118	0.115148	0.101298	-0.0214952	-0.892601	-0.855124		PKH_020940	2.39045	0.00523315	0.349238	0.500277	0.374898	0.0423751	-0.313561	-0.496245	-0.404737	0.135129	0.133065	0.230413	0.201798	-0.133065	-0.368286	-0.628403	-0.873281	-0.172214	-0.174278	-0.0769295	-0.105545	-0.440408	-0.675629	-0.935746	-1.18062		PKH_130810	2.29318
PKH_073090	2.0223	-0.0378116	0.258617	0.31496	0.0789104	-0.230395	-0.325814	-0.0955409	0.385604	0.445457	0.0955409	-0.203189	-0.120795	-0.416753	0.0643919	0.124245	-0.225671	-0.524401	-0.442008		PKH_101620	2.38956	0.0041858	0.304953	0.437225	0.327915	0.0374222	-0.273748	-0.433663	-0.353966	-0.0427938	0.403028	0.234981	0.360139	0.0427938	-0.242617	-0.589309	-0.319195	0.210543	0.656365	0.488318	0.613476	0.296131	0.0107197	-0.335972	-0.065858		PKH_124790	2.2929
PKH_133570	2.02129	-0.163648	1.10864	1.35172	0.339941	-0.987422	-1.39812	-0.180078	0.180078	0.547308	0.637913	-2.14795	-1.92421	0.174268	0.534423	0.901653	0.992258	-1.7936	-1.56986		PKH_141570	2.38951	0.0026681	0.195428	0.280207	0.210164	0.0239975	-0.175428	-0.277924	-0.226858	0.013169	0.133124	0.0461135	0.0270956	-0.013169	-0.196796	-0.488179	-0.451861	1.1107	1.23065	1.14364	1.12462	1.08436	0.90073	0.609348	0.645666		PKH_110130	2.29009
PKH_062240	2.0204	-0.110078	0.739421	0.902482	0.227726	-0.658438	-0.933344	-0.265838	0.265838	0.389738	0.408325	-1.44213	-1.13082	-0.304776	0.226901	0.3508	0.369387	-1.48107	-1.16975		PKH_010600	2.38889	0.00194841	0.152522	0.218822	0.164216	0.0188756	-0.136894	-0.217026	-0.177244	-0.0152515	0.175765	0.149633	0.0152515	0.10446	-0.0429931	-0.480116	-0.117932	-0.556433	-0.365417	-0.391548	-0.52593	-0.436721	-0.584175	-1.0213	-0.659114		PKH_070450	2.29003
PKH_093990	2.01871	-0.180184	1.19143	1.45698	0.369952	-1.06052	-1.50646	-0.139602	0.560811	0.803923	0.139602	-1.32691	-2.43076	0.640415	1.34083	1.58394	0.919618	-0.546895	-1.65074		PKH_070350	2.38691	0.00195669	0.196702	0.282763	0.212588	0.0249521	-0.176471	-0.280388	-0.229382	0.243126	0.0209816	0.390395	0.13726	-0.0209816	-0.148271	-0.132839	-0.521051	0.863508	0.641364	1.01078	0.757642	0.5994	0.472111	0.487543	0.0993311		PKH_143440	2.28933
PKH_071270	2.01741	-0.103496	0.676209	0.828158	0.21129	-0.601729	-0.856135	-0.172355	0.194179	0.458444	0.172355	-1.0765	-1.20842	-0.0998327	0.266701	0.530966	0.244876	-1.00398	-1.1359		PKH_132520	2.38656	0.00282435	0.298836	0.429732	0.323187	0.0380706	-0.268081	-0.426109	-0.348698	0.125699	0.242049	0.298353	0.0569864	-0.114193	-0.435454	-0.0569864	-1.12514	0.175527	0.291877	0.34818	0.106814	-0.0643649	-0.385627	-0.00715857	-1.07531		PKH_071250	2.28901
PKH_131860	2.01728	-0.0862628	0.562946	0.689546	0.176008	-0.500926	-0.712828	0.109882	0.363478	0.148861	-0.118693	-0.109882	-1.72095	-0.448024	-0.194429	-0.409046	-0.6766	-0.667789	-2.27886		PKH_113590	2.38477	0.00109875	0.159459	0.229714	0.173044	0.0207617	-0.142992	-0.227738	-0.186651	-0.0764843	0.0714868	0.423461	0.369964	-0.0288374	-0.321849	0.022863	-0.022863	-0.0140852	0.133886	0.485861	0.432363	0.0335618	-0.25945	0.0852621	0.0395361		PKH_144190	2.28741
PKH_080440	2.01631	-0.0309004	0.199864	0.245085	0.0627826	-0.177804	-0.253327	-0.106378	0.28996	0.156332	0.106378	-0.215215	-0.220778	-0.186064	0.210274	0.0766452	0.0266909	-0.294902	-0.300465		PKH_123890	2.38441	0.000954492	0.150025	0.216201	0.16292	0.01962	-0.13452	-0.214334	-0.175721	-0.0257855	0.136135	0.165962	0.169086	0.0257855	-0.270804	-0.125278	-0.243958	0.935571	1.09749	1.12732	1.13044	0.987142	0.690553	0.836079	0.717399		PKH_112050	2.28711
PKH_030040	2.01566	-0.0550644	0.35406	0.434494	0.111567	-0.314933	-0.449066	-0.100616	0.513996	0.535984	0.100616	-0.210039	-0.309002	-0.488738	0.125874	0.147862	-0.287505	-0.598161	-0.697123		PKH_102860	2.38433	0.00171431	0.273891	0.394734	0.297474	0.0358501	-0.245582	-0.391323	-0.320845	-0.0164125	0.299398	0.139205	0.20214	0.0164125	-0.0846393	-0.8164	-0.298036	-0.554525	-0.238714	-0.398907	-0.335972	-0.5217	-0.622751	-1.35451	-0.836148		PKH_093250	2.28601
PKH_123970	2.01277	-0.100522	0.629787	0.775436	0.201211	-0.559807	-0.80113	0.0584764	0.289879	0.330765	-0.0584764	-0.394013	-1.6524	0.216584	0.447987	0.488873	0.0996316	-0.235905	-1.49429		PKH_133710	2.3839	0.00241497	0.428439	0.617736	0.465715	0.0563712	-0.384119	-0.612372	-0.502269	0.247219	-0.00433306	0.0206606	0.00433306	0.145544	-0.157515	-1.88999	-0.596777	1.06661	0.815054	0.840047	0.82372	0.96493	0.661872	-1.07061	0.222609		PKH_094120	2.28345
PKH_114650	2.00989	-0.094542	0.577543	0.713468	0.187048	-0.513018	-0.736825	-0.140972	0.310123	0.140972	0.23414	-0.824059	-1.21701	-0.866118	-0.415023	-0.584175	-0.491007	-1.5492	-1.94215		PKH_083290	2.38378	0.000888909	0.162666	0.234566	0.17686	0.0214332	-0.145836	-0.232526	-0.190738	0.0309897	0.421582	0.104875	-0.0891471	0.0218718	-0.070135	-0.0218718	-0.684944	-0.788379	-0.397787	-0.714494	-0.908516	-0.797497	-0.889504	-0.84124	-1.50431		PKH_111380	2.28293
PKH_030760	2.00965	-0.0493235	0.300677	0.371545	0.0974906	-0.267069	-0.383696	0.049531	0.0993744	-0.049531	0.241761	-0.460224	-0.762038	1.05606	1.10591	0.957	1.24829	0.546308	0.244493		PKH_072430	2.38251	0.000764974	0.210058	0.303287	0.228941	0.028097	-0.188271	-0.300613	-0.246857	0.122257	0.0628209	0.151467	0.177902	-0.0628209	-0.280241	-0.279579	-0.558855	-0.220915	-0.280351	-0.191706	-0.16527	-0.405993	-0.623413	-0.622751	-0.902027		PKH_144430	2.28242
PKH_140800	2.00898	-0.135494	0.821165	1.0155	0.267097	-0.729262	-1.04861	-0.00927689	0.227867	0.432948	0.00927689	-0.837569	-2.01204	0.269667	0.50681	0.711892	0.28822	-0.558626	-1.73309		PKH_052640	2.38107	0.000464901	0.298125	0.431061	0.325823	0.0405566	-0.267118	-0.427202	-0.351243	0.075805	0.171675	0.0477949	0.0672792	-0.0477949	-0.420353	-0.54259	-0.893397	0.0309904	0.12686	0.00298029	0.0224646	-0.0926096	-0.465167	-0.587405	-0.938212		PKH_072140	2.28207
PKH_100060	2.00805	-0.0487104	0.292874	0.36257	0.0956753	-0.260039	-0.374347	-0.131373	0.131373	0.134412	0.187569	-0.588398	-0.436009	0.42311	0.685855	0.688895	0.742051	-0.033916	0.118474		PKH_132780	2.38084	0.000496037	0.407521	0.589377	0.445584	0.0555913	-0.365117	-0.584087	-0.48033	0.0891986	0.36458	0.644927	0.316258	-0.0891986	-0.126149	-0.664961	-0.664961	-1.35451	-1.07913	-0.798784	-1.12745	-1.53291	-1.56986	-2.10867	-2.10867		PKH_052470	2.28151
PKH_142210	2.00779	-0.0446296	0.26773	0.331544	0.0875697	-0.237699	-0.342301	-0.141597	0.141597	0.218213	0.23607	-0.617881	-0.222507	-0.0522479	0.230946	0.307562	0.325419	-0.528531	-0.133158		PKH_081210	2.38083	0.000556294	0.458125	0.662565	0.500917	0.0624959	-0.410456	-0.656618	-0.539977	-0.0217226	0.22682	0.107433	0.273857	0.0217226	-0.245805	-1.71402	-0.438551	0.29559	0.544132	0.424745	0.591169	0.339035	0.0715072	-1.3967	-0.121238		PKH_102030	2.28089
PKH_126610	2.00765	-0.0324977	0.194726	0.241177	0.0637318	-0.172879	-0.248998	-0.00851511	0.0800039	0.00851511	0.0517255	-0.222841	-0.515825	0.320914	0.409433	0.337944	0.381155	0.106588	-0.186396		PKH_070280	2.37832	-0.000113355	0.0465966	0.0675604	0.051195	0.00654266	-0.0417247	-0.0669378	-0.0551657	-0.130392	0.228512	0.274467	0.0619236	-0.0619236	-0.126908	0.432424	-0.196047	-1.12028	-0.761375	-0.71542	-0.927964	-1.05181	-1.1168	-0.557464	-1.18593		PKH_060110	2.28051
PKH_145020	2.00706	-0.0304296	0.181407	0.224835	0.0595383	-0.16103	-0.232107	-0.0212005	0.0859269	0.0212005	0.1747	-0.344856	-0.334159	0.298873	0.406001	0.341274	0.494773	-0.0247824	-0.0140852		PKH_083120	2.37791	-0.000213039	0.070244	0.101889	0.0772371	0.00990919	-0.0628939	-0.100946	-0.0832223	0.063412	0.228097	-0.028182	-0.0442459	0.028182	-0.104469	0.136598	-0.472971	-0.314123	-0.149438	-0.405717	-0.421781	-0.349353	-0.482004	-0.240937	-0.850507		PKH_041410	2.27986
PKH_110780	2.00585	-0.00943893	0.0556944	0.069124	0.0183826	-0.0494242	-0.0713483	-0.148265	0.034305	0.0548941	-0.0160928	-0.194301	0.0160928	-0.184757	-0.0021865	0.0184026	-0.0525843	-0.230792	-0.0203988		PKH_123000	2.37782	-0.00122484	0.388323	0.56331	0.42705	0.0548316	-0.347683	-0.558092	-0.460137	-0.0316996	0.369623	0.571996	0.544054	0.0316996	-0.236704	-0.759853	-0.202486	0.455352	0.856675	1.05905	1.03111	0.518751	0.250348	-0.272802	0.284565		PKH_010510	2.27802
PKH_050730	2.00444	-0.0415255	0.242146	0.301022	0.0804454	-0.214812	-0.31065	0.075116	0.195689	-0.0604273	0.0604273	-0.0704597	-0.797831	0.652386	0.772959	0.516843	0.637697	0.50681	-0.220561		PKH_092850	2.37702	-0.00102382	0.236797	0.34378	0.260813	0.0337392	-0.211977	-0.340569	-0.280986	-0.0437809	0.361449	0.413684	0.320755	0.0437809	-0.133217	-0.272991	-0.183147	-0.628974	-0.223744	-0.171509	-0.264438	-0.541412	-0.718409	-0.858184	-0.76834		PKH_092880	2.27351
PKH_111310	2.00407	-0.105564	0.613633	0.763166	0.204216	-0.544317	-0.787536	-0.286506	0.589045	0.542699	0.286506	-0.844297	-0.74902	0.335418	1.21097	1.16462	0.908429	-0.222373	-0.127096		PKH_131060	2.37667	-0.00159848	0.330676	0.480242	0.364458	0.0473001	-0.295993	-0.47574	-0.392626	0.198975	0.353209	-0.0330623	0.19776	0.0330623	-0.173273	-0.829155	-0.802971	1.09627	1.2505	0.864228	1.09505	0.930352	0.724016	0.0681347	0.0943184		PKH_122080	2.27349
PKH_126790	2.00394	-0.129071	0.74945	0.932222	0.249569	-0.664771	-0.961973	-0.126944	0.393769	0.126944	0.511577	-1.2084	-1.51549	-0.41011	0.110602	-0.156223	0.228411	-1.49156	-1.79865		PKH_133410	2.37492	-0.00168042	0.227226	0.330582	0.251282	0.0331399	-0.203313	-0.327429	-0.27063	0.0324507	-0.0120817	0.147224	0.154157	0.0120817	-0.422527	-0.462803	-0.441357	0.523473	0.478941	0.638246	0.64518	0.503104	0.0684951	0.0282195	0.0496655		PKH_050970	2.27337
PKH_110480	2.00186	-0.103895	0.592983	0.739367	0.199363	-0.525719	-0.762752	0.0496469	0.305547	0.168432	-0.0496469	-0.31477	-1.71929	0.0799045	0.335805	0.198689	-0.0193894	-0.284512	-1.68903		PKH_144930	2.37472	-0.00279091	0.363202	0.528514	0.401806	0.0530864	-0.324965	-0.523463	-0.432731	0.136345	0.181866	0.0667912	0.256477	-0.0667912	-0.405879	-0.797833	-0.878322	0.357774	0.403295	0.28822	0.477907	0.154638	-0.18445	-0.576404	-0.656893		PKH_071740	2.27026
PKH_111120	2.00181	-0.111419	0.635681	0.792649	0.213764	-0.563568	-0.817713	-0.271258	0.542189	0.467512	0.271258	-0.870618	-0.928547	0.060902	0.874348	0.799672	0.603417	-0.538459	-0.596387		PKH_133480	2.37219	-0.00295852	0.259503	0.378581	0.288481	0.0389857	-0.23205	-0.374871	-0.310563	-0.00839308	0.324287	0.302777	0.167853	0.00839308	-0.143773	-0.439887	-0.447055	0.90646	1.23914	1.21763	1.08271	0.923246	0.77108	0.474966	0.467798		PKH_131160	2.26916
PKH_080550	1.99906	-0.0751623	0.419277	0.524482	0.142786	-0.371465	-0.540868	0.00617104	0.151056	-0.00617104	0.281966	-0.634779	-1.01687	0.608016	0.752901	0.595674	0.883811	-0.0329349	-0.415023		PKH_041430	2.3707	-0.00219545	0.161328	0.235712	0.179858	0.0246267	-0.144212	-0.233369	-0.193582	0.0162026	0.326256	0.35867	-0.0348515	0.249961	-0.0162026	-0.257621	-0.15198	0.460059	0.770112	0.802527	0.409005	0.693818	0.427654	0.186236	0.291877		PKH_010900	2.26896
PKH_121250	1.99826	-0.183833	1.01893	1.27578	0.348258	-0.902566	-1.3155	-0.181038	0.337728	0.52076	0.181038	-1.31871	-2.24452	-0.155948	0.362818	0.54585	0.206128	-1.29362	-2.21943		PKH_145940	2.36979	-0.00590193	0.394803	0.577367	0.440917	0.0608464	-0.352844	-0.571577	-0.474495	0.0427859	0.0216032	0.201786	0.0427859	-0.0216032	-0.469555	-1.11863	-0.837206	-0.149064	-0.170247	0.00993632	-0.149064	-0.213453	-0.661405	-1.31048	-1.02906		PKH_091270	2.26547
PKH_011720	1.99727	-0.146759	0.80696	1.01154	0.277061	-0.714627	-1.04289	0.01378	-0.01378	0.238223	0.625951	-1.62052	-1.65754	0.0350786	0.00751869	0.259522	0.64725	-1.59922	-1.63624		PKH_040270	2.36757	-0.00446233	0.244562	0.358458	0.274294	0.0385746	-0.218459	-0.354787	-0.295084	-0.0760545	0.657508	0.354895	0.236302	0.0555205	-0.0771746	-0.0555205	-0.464334	-0.879654	-0.146091	-0.448705	-0.567297	-0.748079	-0.880774	-0.85912	-1.26793		PKH_134090	2.26215
PKH_040230	1.99726	-0.100876	0.554646	0.695265	0.190437	-0.491183	-0.716814	0.242887	0.288027	-0.0184768	0.0184768	-0.106255	-1.92339	0.917728	0.962868	0.656365	0.693318	0.568586	-1.24855		PKH_090130	2.36476	-0.000534057	0.0238087	0.0349963	0.0268474	0.00386444	-0.0212538	-0.0346286	-0.02887	0.0701684	0.0135136	-0.0135136	-0.0199038	0.132986	-0.0140746	-0.154227	0.0140506	0.690083	0.633429	0.606401	0.600011	0.752901	0.60584	0.465688	0.633966		PKH_051390	2.25984
PKH_040440	1.99689	-0.156013	0.855303	1.0726	0.294154	-0.75737	-1.10579	-0.0136699	0.424567	0.0136699	0.228779	-0.846001	-2.35865	0.768328	1.20656	0.795668	1.01078	-0.064003	-1.57665		PKH_141310	2.36467	-0.00640379	0.283656	0.416987	0.319919	0.0460859	-0.253212	-0.412602	-0.344016	-0.00356018	0.15227	0.406977	0.326029	0.00356017	-0.25627	-0.562065	-0.278244	-0.757183	-0.601352	-0.346645	-0.427593	-0.750062	-1.00989	-1.31569	-1.03187		PKH_132800	2.25933
PKH_031730	1.99583	-0.0673621	0.36617	0.45977	0.126544	-0.324159	-0.47393	-0.209333	0.302655	0.25752	0.209333	-0.618928	-0.456864	-1.02817	-0.516184	-0.561319	-0.609506	-1.43777	-1.2757		PKH_092250	2.36324	-0.00374041	0.151382	0.222861	0.171202	0.0249487	-0.13509	-0.220487	-0.184058	0.117919	0.223327	-0.191757	0.238801	0.0715492	-0.0715492	-0.505947	-0.257488	0.704429	0.809837	0.394753	0.825311	0.658059	0.514961	0.0805632	0.329022		PKH_050240	2.25815
PKH_141300	1.99523	-0.0473428	0.256132	0.321828	0.0887557	-0.226712	-0.331713	-0.126965	0.37633	0.126965	0.229088	-0.330933	-0.305014	-0.21928	0.284015	0.0346495	0.136773	-0.423248	-0.39733		PKH_113220	2.36305	-0.00631547	0.252539	0.371858	0.285713	0.0417029	-0.22535	-0.367889	-0.307158	0.0544535	0.153024	0.619775	0.453483	-0.0544535	-0.176502	-0.192419	-0.204249	0.0563228	0.154893	0.621644	0.455352	-0.0525843	-0.174633	-0.190549	-0.20238		PKH_073150	2.25786
PKH_010550	1.99507	-0.133991	0.723999	0.909867	0.251063	-0.640815	-0.937794	-0.300981	0.373385	0.300981	0.35302	-1.22693	-1.28753	-0.139041	0.535325	0.462921	0.514961	-1.06499	-1.12559		PKH_101220	2.36263	-0.00710848	0.277327	0.40853	0.314008	0.0459858	-0.247445	-0.404154	-0.337556	0.109873	0.105741	0.165449	0.0584823	-0.0584823	-0.350092	-0.460171	-0.860212	-0.318695	-0.322828	-0.263119	-0.370086	-0.487051	-0.77866	-0.88874	-1.28878		PKH_083330	2.25569
PKH_143530	1.99483	-0.0970975	0.523671	0.658292	0.181789	-0.463477	-0.678476	-0.135598	0.298343	0.135598	0.249649	-0.750571	-1.09612	0.446922	0.880863	0.718118	0.832169	-0.168051	-0.513602		PKH_123780	2.36142	-0.00209645	0.0763764	0.112649	0.0866792	0.0128165	-0.0681277	-0.111429	-0.0931625	-0.024926	0.0619243	0.124633	0.115496	-0.17922	-0.0482705	0.024926	-0.263498	-0.2798	-0.19295	-0.130241	-0.139378	-0.434094	-0.303145	-0.229948	-0.518373		PKH_143220	2.25417
[truncated: 3,305 more rows]
[truncated: 21 more columns]

## Sheet: DE_genes
id	equilibrium(ex)	amplitude(ex)	fixed_phase(ex)	p_value_sine_fit(ex)	equilibrium(v1)	amplitude(v1)	fixed_phase(v1)	p_value_sine_fit(vv1)	equilibrium(v2)	amplitude(v2)	fixed_phase(v2)	p_value_sine_fit(vv2)	min(delta_eq1)	delta_eq2	min(delta_amp1)	delta_amp2	eq_fdch	amp_fdch
[truncated: 4,165 more rows]
