# Supplementary material for: Plasmodium knowlesi gene expression differs in ex vivo compared to in vitro blood-stage cultures
Source: Malar J. 2015 Mar 13;14:110. doi: 10.1186/s12936-015-0612-8 (PMC4369371; doi:10.1186/s12936-015-0612-8)
Supplement: Additional file 4: — DE by stage. Differential expression of genes in ex vivo and in vitro by time point. [file 12936_2015_612_MOESM4_ESM.xlsx]

## Sheet: TP1
genes	updated ID	name	FC	pvalue	FDR	781 GENES
aPK15_0540c	PKH_113950, PKH_020270	SICAvar antigen (fragment)	-4.61328	2.18078e-06	0.00144511
aPK15_0860c	PKH_060710	SICAvar antigen (fragment)	-4.4742	2.36485e-06	0.00144511
aPK00_0860c	PKH_050020	SICAvar antigen	-4.44015	2.08283e-06	0.00144511
aPK9_3410w	PKH_073430	lysophospholipase, putative	-4.21519	1.47978e-06	0.00144511
aPK00_0710w	PKH_060010	hypothetical protein, conserved in P.knowlesi	-4.20837	9.09901e-06	0.00144511
aPK5_1320w	PKH_101880	secreted ookinete protein, putative (PSOP12)	-4.09902	2.29795e-06	0.00144511
aPK00_0060c	PKH_020270	SICAvar antigen (fragment)	-4.07382	3.56936e-06	0.00144511
aPK10_1570c	PKH_060060	Plasmodium exported protein, unknown function	-3.89915	0.000281778	0.00401476
aPK5_1860c	PKH_101350	SICAvar antigen (fragment)	-3.79979	1.43228e-05	0.00145426
aPK15_0750c	PKH_082200	SICAvar antigen (fragment)	-3.49258	7.2421e-06	0.00144511
aPK14_2205c	PKH_125730	gamete egress and sporozoite traversal protein, putative (GEST)	-3.48669	1.22696e-05	0.00144511
aPK15_1160c	PKH_020010	SICAvar antigen (fragment)	-3.40967	7.66823e-06	0.00144511
aPK1_0860c	PKH_080010	SICAvar antigen (fragment)	-3.40273	1.38323e-05	0.00145426
aPK14_3420w	PKH_072700	SICAvar antigen (fragment)	-3.37426	7.0357e-06	0.00144511
aPK15_1130w	PKH_122450, PKH_072710	SICAvar antigen (fragment)	-3.28476	1.54875e-05	0.00146679
aPK6_2940w	PKH_073450 , PKH_102960, PKH_050020	SICAvar antigen (fragment)	-3.28013	1.31507e-05	0.00145426
aPK15_0910c	PKH_040610	SICAvar antigen (fragment)	-3.17317	1.13072e-05	0.00144511
aPK1_0890w	PKH_080040	Plasmodium exported protein, unknown function	-3.17209	4.43368e-05	0.00207222
aPK15_1260c	PKH_000450	SICAvar antigen (fragment)	-3.15372	1.49167e-05	0.00146571
aPK00_0690c	PKH_131820	SICAvar antigen (fragment)	-3.09461	1.85171e-05	0.00153587
aPK9_2530c	PKH_072450	SICAvar antigen	-3.0314	1.55567e-05	0.00146679
aPK10_1260c	PKH_081350	GDP-fucose synthase, putative	-3.02434	1.41238e-05	0.00145426
aPK00_0890w	PKH_145250	SICAvar antigen (fragment)	-2.99006	1.71295e-05	0.00152254
aPK11_0180w	PKH_090180	radial spoke head protein, putative	-2.9886	5.3274e-05	0.00228007
aPK15_0680c	PKH_080060	SICAvar antigen (fragment)	-2.95126	5.7843e-05	0.0023621
aPK15_0710w	PKH_131720	SICAvar-like antigen	-2.93107	8.21058e-05	0.00257192
aPK14_3512w	PKH_114840	Plasmodium exported protein, unknown function	-2.92553	0.000399583	0.0047693
aPK12_1300w	PKH_143200	conserved Plasmodium protein, unknown function	-2.92205	1.76487e-05	0.00152254
aPK15_0260w	PKH_101370	SICAvar antigen (fragment)	-2.88875	2.32824e-05	0.00169272
aPK15_0090c	PKH_082190	SICAvar antigen (fragment)	-2.87565	2.00539e-05	0.00161313
aPK00_0440w	PKH_112000	SICAvar antigen (fragment)	-2.86927	2.04795e-05	0.00161313
aPK12_4880c	PKH_146780	pfg377 homolog, putative	-2.85601	2.05442e-05	0.00161313
aPK8_3160c	PKH_052760	tryptophan/threonine-rich antigen, putative	-2.83853	0.000212355	0.00359357
aPK15_1120w	PKH_000770	SICAvar antigen (fragment)	-2.82637	2.57883e-05	0.00180794
aPK15_0270w	PKH_082200	SICAvar antigen (fragment)	-2.78999	2.62139e-05	0.00181616
aPK13_4610w	PKH_120790	DNA/RNA-binding protein Alba 2, putative (ALBA2)	-2.70529	0.000992122	0.00817148
aPK15_0550c	PKH_122450	SICAvar antigen (fragment)	-2.68799	5.816e-05	0.0023621
aPK14_0140c	PKH_134210	conserved Plasmodium protein, unknown function	-2.68786	0.000692078	0.0066102
aPK6_2320w	PKH_112370	putative poly(a) polymerase pap (poly(a) polymerase pap, putative	-2.6741	0.000122007	0.00280293
aPK2_0770w	PKH_041100	6-cysteine protein (P230)	-2.64967	0.000131223	0.00283758
aPK4_2020w	PKH_010030	Plasmodium exported protein, unknown function	-2.60857	0.000792676	0.00713204
aPK12_1770c	PKH_143660	conserved Plasmodium protein, unknown function	-2.5991	4.00189e-05	0.00205614
aPK13_0730w	PKH_140690	conserved Plasmodium protein, unknown function	-2.59432	5.25888e-05	0.00228007
aPK15_1250w	PKH_101360	SICAvar antigen (fragment)	-2.57412	5.47801e-05	0.00228007
aPK15_0010w	PKH_000420	SICAvar antigen (fragment)	-2.55848	5.01207e-05	0.00227047
aPK15_0410w	PKH_072380	SICAvar antigen (fragment)	-2.54862	0.000123796	0.00280293
aPK6_1810w	PKH_112900	SICAvar antigen	-2.53353	8.41967e-05	0.00258604
aPK8_1980c	PKH_051300	Plasmodium exported protein, unknown function	-2.53244	0.000432471	0.00492026
aPK8_1845c	PKH_051440	SICAvar antigen (fragment)	-2.52067	0.000325093	0.00432737
aPK14_3220w	PKH_123580	nucleoside transporter 3, putative (NT3)	-2.5168	0.000146039	0.00300087
aPK7_1720c	PKH_031630	nucleolar rRNA processing protein, putative	-2.51648	6.00137e-05	0.00238798
aPK00_0300w	PKH_090720	SICAvar antigen (fragment)	-2.51342	0.000176268	0.00341462
aPK9_2485c	PKH_072380	SICAvar antigen (fragment)	-2.49037	0.000131543	0.00283758
aPK00_0030c	PKH_083820	Plasmodium exported protein, unknown function	-2.47939	7.82156e-05	0.00254482
aPK5_2710w	PKH_100460	conserved Plasmodium protein, unknown function	-2.47846	0.000205875	0.00354088
aPK8_3200c	PKH_100210	SICAvar antigen (fragment)	-2.46069	6.09703e-05	0.00240273
aPK5_0990w	PKH_102220	conserved Plasmodium protein, unknown function	-2.44249	6.12872e-05	0.00240273
aPK00_0190w	PKH_050010	SICAvar antigen (fragment)	-2.4358	9.95365e-05	0.00269322
aPK15_0730c	PKH_131710	SICAvar antigen (fragment)	-2.43385	0.000106025	0.00274308
aPK12_0500w	PKH_130530	SICAvar antigen	-2.406	0.000243731	0.00382393
aPK6_1900w	PKH_112800	Pfs77, putative	-2.39297	7.31412e-05	0.00248903
aPK8_0430c	PKH_011330	conserved Plasmodium protein, unknown function	-2.3858	0.000204548	0.00354088
aPK4_1340c	PKH_052170	conserved Plasmodium protein, unknown function	-2.38433	6.85342e-05	0.00242479
aPK5_1500w	PKH_101710	conserved Plasmodium protein, unknown function	-2.38301	6.74758e-05	0.00242479
aPK5_0110w	PKH_103100	conserved Plasmodium protein, unknown function	-2.38262	0.000120888	0.00280293
aPK9_2670w	PKH_072600	conserved Plasmodium protein, unknown function	-2.37828	6.9268e-05	0.00242479
aPK00_0290w	PKH_114910	SICAvar antigen (fragment)	-2.37437	8.8629e-05	0.00260599
aPK10_2480w	PKH_072710	SICAvar antigen (fragment)	-2.36442	0.000114011	0.00274308
aPK15_4000w	PKH_020070	Plasmodium exported protein, unknown function	-2.35473	0.000649219	0.00634038
aPK14_2440w	PKH_125220	serine/threonine protein kinase, putative (KIN)	-2.34599	0.000109808	0.00274308
aPK7_0150c	PKH_010240	NOL1/NOP2/sun family methyltransferase	-2.31483	0.000368633	0.00457992
aPK10_1300c	PKH_081400	SICAvar-like antigen (fragment)	-2.30949	8.29521e-05	0.00257297
aPK12_1470c	PKH_143370	male development gene 1, putative (MDV1)	-2.29767	0.000123413	0.00280293
aPK6_1970c	PKH_112740	conserved Plasmodium protein, unknown function	-2.29763	8.52588e-05	0.00258809
aPK8_3150w	PKH_052750	Plasmodium exported protein (PHIST), unknown function	-2.28145	0.000486743	0.00524027
aPK10_0890w	PKH_080980	succinate dehydrogenase subunit 4, putative (SDH4)	-2.26988	0.000810628	0.00717863
aPK10_2970w	PKH_061350	conserved Plasmodium protein, unknown function	-2.25584	0.00010107	0.00269322
aPK11_2000w	PKH_092040	dynein heavy chain, putative	-2.23343	0.000195651	0.00352601
aPK14_2785w	PKH_124480	U3 small nucleolar ribonucleoprotein protein IMP3, putative (IMP3)	-2.22793	0.000126029	0.00280638
aPK14_1190c	PKH_113730	SICAvar antigen (fragment)	-2.21438	0.000203394	0.00354088
aPK8_0410w	PKH_011350	conserved Plasmodium protein, unknown function	-2.19631	0.000113938	0.00274308
aPK14_1825w	PKH_126500	serine/threonine protein kinase, putative	-2.17189	0.000123839	0.00280293
aPK6_1120w	PKH_113600	nucleolar GTP-binding protein 1, putative	-2.16868	0.000400074	0.0047693
aPK7_1920w	PKH_031820	conserved Plasmodium protein, unknown function	-2.16797	0.000124029	0.00280293
aPK11_0990c	PKH_091030	protein tyrosine phosphatase, putative	-2.15417	0.000379729	0.0046588
aPK15_1070w	PKH_110050	tryptophan/threonine-rich antigen, putative	-2.152	0.000301555	0.00417906
aPK6_0240c	PKH_114580	KIR protein	-2.13361	0.000279527	0.00399547
aPK7_0400w	PKH_010510	DNA mismatch repair protein, putative	-2.12871	0.00121837	0.00924612
aPK14_2375w	PKH_125350	conserved Plasmodium protein, unknown function	-2.12092	0.000206494	0.00354088
aPK14_2330c	PKH_125440	ribosome biogenesis protein tsr1, putative	-2.1069	0.000382303	0.00467213
aPK7_0860c	PKH_131790	Plasmodium exported protein, unknown function	-2.08198	0.000591578	0.00601693
aPK12_4640w	PKH_146520	u3 small nucleolar rna-associated protein, putative	-2.0795	0.000507829	0.00541776
aPK00_0420c	PKH_124360	SICAvar antigen (fragment)	-2.04408	0.000464234	0.00513886
aPK5_0100c	PKH_103110	merozoite surface protein 8, putative (MSP8)	-2.04249	0.000452572	0.00506692
aPK15_0160w	PKH_000430	SICAvar antigen (fragment)	-2.03618	0.000184792	0.00349916
aPK9_3405w	PKH_073410	Plasmodium exported protein, unknown function	-2.02545	0.000692262	0.0066102
aPK15_0830c	PKH_112010	SICAvar antigen (fragment)	-2.01695	0.000197547	0.00354074
aPK00_0880w	PKH_112900	SICAvar antigen	-2.01648	0.000209724	0.00356955
aPK14_3045c	PKH_123910	conserved Plasmodium protein, unknown function	-2.00268	0.000216837	0.00364843
aPK8_1290c	PKH_142510	conserved Plasmodium protein, unknown function	-1.99492	0.000342529	0.00442359
aPK6_2710c	PKH_050080	Plasmodium exported protein, unknown function	-1.9827	0.000233915	0.00377601
aPK12_3870c	PKH_145740	conserved Plasmodium protein, unknown function	-1.98242	0.00021762	0.00365117
aPK8_2400w	PKH_050860	conserved Plasmodium protein, unknown function	-1.979	0.000222069	0.0036538
aPK8_0230w	PKH_011530	peptidyl-prolyl cis-trans isomerase, putative (CYP81)	-1.97754	0.00119665	0.00912832
aPK00_0170w	PKH_131820	SICAvar antigen (fragment)	-1.97018	0.000228129	0.00373182
aPK13_6870c	PKH_110360	SICAvar antigen	-1.94268	0.000260532	0.00389363
aPK4_0600w	PKH_030650	conserved Plasmodium protein, unknown function	-1.94138	0.000429041	0.00491097
aPK12_5060c	PKH_146960	rhoptry neck protein 3, putative (RON3)	-1.94126	0.000256414	0.0038818
aPK13_0110w	PKH_140120	ATP dependent DEAD-box helicase, putative	-1.92931	0.000820025	0.00722923
aPK13_5230w	PKH_120180	conserved Plasmodium protein, unknown function	-1.92506	0.000362262	0.00455556
aPK8_0080c	PKH_011690	conserved Plasmodium protein, unknown function	-1.9197	0.000326489	0.00432737
aPK12_3710c	PKH_145710	conserved Plasmodium protein, unknown function	-1.91635	0.000291114	0.00410171
aPK00_0770c	PKH_061850	SICAvar antigen (fragment)	-1.91274	0.000303862	0.00418644
aPK13_4070w	PKH_121300	conserved Plasmodium protein, unknown function	-1.90941	0.000324631	0.00432737
aPK4_1600c	PKH_052420	CW-type zinc finger protein, putative	-1.90883	0.00131791	0.00961896
aPK00_0930c	PKH_144880	SICAvar antigen	-1.90592	0.000321502	0.0043227
aPK12_4040c	PKH_145900	DEAD/DEAH box helicase, putative	-1.90356	0.000531798	0.00562255
aPK13_1040w	PKH_141000	conserved Plasmodium protein, unknown function	-1.8988	0.000294571	0.00414016
aPK6_2670w	PKH_050040	tryptophan/threonine-rich antigen, putative	-1.89694	0.000580721	0.0059476
aPK11_1920c	PKH_091990	SICAvar antigen (fragment)	-1.88566	0.00039628	0.0047693
aPK12_0640c	PKH_130660	blood-stage antigen 41-3, putative	-1.88525	0.000428854	0.00491097
aPK13_2560c	PKH_122790	oxidoreductase, putative	-1.88338	0.00030552	0.00418644
aPK14_0105w	PKH_134270	conserved Plasmodium protein, unknown function	-1.88259	0.00049172	0.00527457
aPK00_0870w	PKH_141070	SICAvar antigen	-1.86772	0.000348938	0.00447412
aPK10_1830c	PKH_060330	zinc finger protein, putative	-1.83827	0.000424586	0.00491097
aPK11_3370w	PKH_093280	conserved Plasmodium protein, unknown function	-1.83694	0.00131814	0.00961896
aPK5_2630c	PKH_100540	SICAvar antigen (fragment)	-1.83608	0.000350938	0.00447847
aPK1_0470w	PKH_020650	aarp2 protein, putative	-1.8352	0.000607074	0.00611121
aPK13_1100w	PKH_124340	SICAvar antigen (fragment)	-1.83209	0.000386927	0.00470788
aPK1_0130c	PKH_020990	zinc-carboxypeptidase, putative	-1.83123	0.00117631	0.00904343
aPK13_4090w	PKH_121280	conserved Plasmodium protein, unknown function	-1.8231	0.000372178	0.00458255
aPK11_0960c	PKH_091010	conserved Plasmodium protein, unknown function	-1.82242	0.000439444	0.00496715
aPK15_0800w	PKH_141070	SICAvar antigen	-1.79861	0.000403992	0.00479241
aPK13_6570c	PKH_110640	pre-mRNA-splicing factor ATP-dependent RNA helicase PRP16, putative (PRP16)	-1.79364	0.000405268	0.00479241
aPK7_2005w	PKH_031910	conserved Plasmodium protein, unknown function	-1.76605	0.00115035	0.00890043
aPK12_2220w	PKH_144090	SICAvar-like antigen	-1.74849	0.000683334	0.00655399
aPK00_0420w	PKH_124360	SICAvar antigen (fragment)	-1.74564	0.000484137	0.00524027
aPK13_2210c	PKH_123120	conserved Plasmodium protein, unknown function	-1.73836	0.000936089	0.0078582
aPK13_5070c	PKH_120300	SICAvar antigen (fragment)	-1.73651	0.000748648	0.00695392
aPK14_0066c	PKH_134370	conserved Plasmodium protein, unknown function	-1.73265	0.000497938	0.00532189
aPK15_0340c	PKH_061860	SICAvar antigen (fragment)	-1.72818	0.00111489	0.00875227
aPK2_1680c	PKH_040170	RNA-helicase, putative	-1.7264	0.0011336	0.00883091
aPK4_0520w	PKH_030740	transcription factor IIS, TFIIS	-1.71482	0.000586825	0.00597892
aPK8_0480w	PKH_011270	PAP2-like protein, putative	-1.7103	0.000650576	0.00634312
aPK11_4640c	PKH_094480	conserved Plasmodium protein, unknown function	-1.69327	0.00122745	0.00927915
aPK4_1993w	PKH_000490	erythrocyte binding protein (beta)	-1.68595	0.00109545	0.00871008
aPK12_4290c	PKH_146150	conserved Plasmodium protein, unknown function	-1.68008	0.000614481	0.00613335
aPK00_0040c	PKH_083810	Plasmodium exported protein, unknown function	-1.6729	0.00086616	0.00751225
aPK8_1890w	PKH_051390	conserved protein, unknown function	-1.67018	0.000660968	0.00640204
aPK7_0480w	PKH_010600	ribosomal protein S8e, putative	-1.66645	0.000951186	0.00792296
aPK13_3990c	PKH_121370	conserved Plasmodium protein, unknown function	-1.65546	0.000665127	0.00643175
aPK13_6930w	PKH_110310	conserved Plasmodium protein, unknown function	-1.65238	0.000729947	0.00687785
aPK9_1030c	PKH_070890	conserved Plasmodium protein, unknown function	-1.64578	0.000843967	0.00736315
aPK10_0330c	PKH_080390	conserved Plasmodium protein, unknown function	-1.64495	0.000963184	0.007989
aPK12_4870w	PKH_146770	conserved Plasmodium protein, unknown function	-1.6435	0.000707716	0.00669617
aPK15_1035w	PKH_051270	SICAvar antigen (fragment)	-1.64039	0.00070839	0.00669617
aPK12_0130w	PKH_130100	dynein heavy chain, putative	-1.63928	0.000694349	0.0066102
aPK7_0920c	PKH_142140	hypothetical protein, conserved in Apicomplexan species	-1.63846	0.000786574	0.00712636
aPK13_4880c	PKH_120490	conserved Plasmodium protein, unknown function	-1.63679	0.00106762	0.00861264
aPK12_1550c	PKH_143450	conserved Plasmodium protein, unknown function	-1.634	0.000713598	0.00673458
aPK12_2050w	PKH_143910	transcription factor with AP2 domain(s), putative (ApiAP2)	-1.63289	0.0010886	0.00868739
aPK6_2820w	PKH_111870	secreted ookinete protein, putative (PSOP6)	-1.62715	0.00111592	0.00875227
aPK9_2360w	PKH_072230	methyltransferase, putative	-1.6257	0.0012067	0.00918124
aPK15_0300c	PKH_102950	SICAvar antigen (fragment)	-1.6236	0.000825161	0.00726364
aPK8_1670w	PKH_111220	SICAvar antigen	-1.62293	0.000793929	0.00713204
aPK15_0480w	PKH_API0025	conserved Plasmodium protein, unknown function	-1.62221	0.00093832	0.0078582
aPK9_2450c	PKH_072320	protein kinase, putative	-1.62088	0.000843938	0.00736315
aPK1_0360c	PKH_020760	SICAvar antigen (fragment)	-1.60954	0.000772671	0.00707267
aPK6_0700w	PKH_114060	conserved Plasmodium protein, unknown function	-1.58239	0.00109408	0.00871008
aPK12_1570w	PKH_143470	anaphase promoting complex subunit 10, putative	-1.57694	0.000889743	0.00766038
aPK9_3430w	PKH_052800	phospholipase, putative	-1.57293	0.00107731	0.00863884
aPK4_1410w	PKH_052230	hypothetical protein, conserved in Apicomplexan species	-1.56552	0.00101751	0.0083053
aPK13_5720w	PKH_111330	conserved Plasmodium protein, unknown function	-1.56543	0.00104455	0.00846127
aPK13_6560c	PKH_110650	conserved Plasmodium protein, unknown function	-1.5604	0.00117507	0.00904343
aPK00_0875w	PKH_112900	SICAvar antigen	-1.55963	0.00109871	0.00872008
aPK14_0075c	PKH_134335	conserved Plasmodium protein, unknown function	-1.55936	0.00127218	0.00947136
aPK6_2480c	PKH_112200	E3 ubiquitin-protein ligase RNF5, putative (RNF5)	-1.55237	0.00100411	0.00825864
aPK00_0630c	PKH_072360	SICAvar antigen (fragment)	-1.54017	0.00129893	0.0095943
aPK10_1200c	PKH_081290	conserved Plasmodium protein, unknown function	-1.53922	0.00126064	0.00942123
aPK00_0230c	PKH_011790	SICAvar antigen (fragment)	-1.53145	0.00114898	0.00890043
aPK15_0120w	PKH_122470	SICAvar antigen (fragment)	-1.52124	0.00107569	0.00863884
aPK6_2890c	PKH_111800	DEAD/DEAH box ATP dependent DNA helicase, putative	-1.51958	0.0013235	0.00964612
aPK14_1360w	PKH_131850	conserved Plasmodium protein, unknown function	-1.50936	0.0011251	0.00879349
aPK11_1900w	PKH_091970	conserved Plasmodium protein, unknown function	-1.49932	0.00121155	0.00920624
aPK14_0255w	PKH_133980	fibrillarin, putative (NOP1)	-1.49851	0.00118753	0.00910769
aPK14_0730w	PKH_133080	conserved Plasmodium protein, unknown function	-1.48797	0.00122524	0.00927824
aPK14_1795w	PKH_126570	conserved Plasmodium protein, unknown function	-1.46329	0.00135178	0.00975568
aPK3_1880w	PKH_081920	protein kinase, putative	1.45919	0.00136636	0.00979667
aPK14_0965c	PKH_132710	conserved Plasmodium protein, unknown function	1.46044	0.00135888	0.009771
aPK8_2370c	PKH_050890	RNA polymerase II mediator complex protein MED7, putative	1.48205	0.00125538	0.00940577
aPK11_1420c	PKH_091490	tyrosine--tRNA ligase, putative	1.48742	0.00125016	0.00938068
aPK9_0330c	PKH_070330	ribonuclease II family protein, putative	1.49403	0.00133874	0.00970918
aPK13_2590w	PKH_122760	conserved Plasmodium protein, unknown function	1.49578	0.00127822	0.00949237
aPK7_2090c	PKH_021150	conserved Plasmodium protein, unknown function	1.49865	0.00119317	0.00911359
aPK3_1140c	PKH_082620	conserved Plasmodium protein, unknown function	1.50192	0.00115787	0.00893667
aPK5_2020c	PKH_101160	bis(5'-nucleosyl)-tetraphosphatase [asymmetrical], putative	1.50264	0.00116135	0.00895181
aPK6_2640c	PKH_112030	conserved Plasmodium protein, unknown function	1.50309	0.00124259	0.00934564
aPK5_1330c	PKH_101870	Rab1 protein, putative	1.51064	0.00111927	0.00876513
aPK5_0340w	PKH_102880	ATP-dependent helicase, putative	1.51149	0.00111614	0.00875227
aPK14_1730w	PKH_126700	hypothetical protein, conserved in Apicomplexan species	1.513	0.00133852	0.00970918
aPK7_1890c	PKH_031790	hypothetical protein, conserved in Apicomplexan species	1.5136	0.00128621	0.00952765
aPK11_2820w	PKH_092810	conserved Plasmodium protein, unknown function	1.51519	0.0013319	0.00969537
aPK10_2960w	PKH_061340	conserved Plasmodium protein, unknown function	1.5153	0.00115166	0.00890043
aPK4_1440c	PKH_052260	Bet3 transport protein, putative	1.51613	0.00140369	0.00999555
aPK10_1020c	PKH_081110	conserved Plasmodium protein, unknown function	1.51636	0.00118991	0.00911236
aPK14_0390c	PKH_133770	hypothetical protein, conserved in Apicomplexan species	1.51992	0.0011073	0.00873171
aPK11_2610c	PKH_092600	cochaperone prefoldin complex subunit, putative	1.52657	0.00122576	0.00927824
aPK10_0290w	PKH_080340	ADP/ATP carrier protein, putative	1.5272	0.0011373	0.00884749
aPK12_1940w	PKH_143810	conserved Plasmodium protein, unknown function	1.53294	0.00106631	0.00861264
aPK6_1490w	PKH_113210	conserved Plasmodium protein, unknown function	1.53549	0.0013351	0.00970665
aPK10_3750c	PKH_062170	conserved Plasmodium protein, unknown function	1.53647	0.00102241	0.00832775
aPK5_0520c	PKH_102710	conserved Plasmodium protein, unknown function	1.5386	0.00100611	0.00826354
aPK9_0310c	PKH_070310	copi protein, putative	1.53927	0.00136744	0.00979667
aPK1_0060c	PKH_021060	conserved Plasmodium protein, unknown function	1.5394	0.00139201	0.00992438
aPK14_2605c	PKH_124860	vacuolar protein sorting-associated protein 4, putative (VPS4)	1.54382	0.00106253	0.00859512
aPK7_1220w	PKH_030120	conserved Plasmodium protein, unknown function	1.54416	0.000985685	0.00812983
aPK7_1450c	PKH_031320	conserved Plasmodium protein, unknown function	1.54892	0.00103972	0.00844536
aPK7_0620c	PKH_010730	glutaredoxin-like protein (GLP3)	1.55712	0.00103149	0.00839014
aPK11_0900w	PKH_090950	ubiquinone biosynthesis protein COQ4, putative (COQ4)	1.55769	0.00101824	0.0083053
aPK12_0630c	PKH_130650	tRNA delta(2)-isopentenylpyrophosphate	1.56044	0.00130009	0.0095943
aPK6_0550c	PKH_114210	RING zinc finger protein, putative	1.56056	0.00135412	0.00975994
aPK3_0050c	PKH_083750	CDGSH iron-sulfur domain-containing protein, putative	1.56154	0.00108869	0.00868739
aPK10_3160c	PKH_061540	conserved Plasmodium protein, unknown function	1.56389	0.00130616	0.00960671
aPK8_2970w	PKH_050290	rhomboid protease, putative	1.56593	0.00130259	0.00960072
aPK14_0315c	PKH_133870	conserved Plasmodium protein, unknown function	1.56645	0.00129593	0.00958762
aPK8_0350w	PKH_011410	conserved Plasmodium protein, unknown function	1.56707	0.0012646	0.00943884
aPK14_1920w	PKH_126310	conserved Plasmodium protein, unknown function	1.56768	0.0010428	0.00845871
aPK7_1550w	PKH_031420	ferrodoxin reductase-like protein	1.56779	0.000901906	0.00773118
aPK6_1180c	PKH_113530	syntaxin binding protein, putative	1.57248	0.000906392	0.00774862
aPK13_0500c	PKH_140490	26S proteasome regulatory subunit, putative	1.5728	0.000909979	0.00774969
aPK1_0610w	PKH_020520	conserved Plasmodium protein, unknown function	1.57747	0.000943733	0.00788318
aPK14_1025w	PKH_132580	PP1-like protein serine/threonine phosphatase	1.58379	0.00091196	0.00774969
aPK12_0160c	PKH_130140	conserved protein, unknown function	1.58402	0.00130906	0.00961229
aPK14_3280w	PKH_123460	conserved Plasmodium protein, unknown function	1.58548	0.00125871	0.00941871
aPK13_3630c	PKH_121720	RanBPM and CLTH-like protein, putative	1.5875	0.00108224	0.00865941
aPK11_2190c	PKH_092220	GrpE protein homolog, mitochondrial, putative (MGE1)	1.58809	0.000906571	0.00774862
aPK8_1770w	PKH_051530	GTPase, putative	1.58828	0.00115011	0.00890043
aPK11_1780c	PKH_091860	conserved Plasmodium protein, unknown function	1.58987	0.00109597	0.00871008
aPK12_0090c	PKH_130060	conserved Plasmodium protein, unknown function	1.59688	0.000809444	0.00717863
aPK13_0320w	PKH_140320	cyclin 4, putative	1.60377	0.000789182	0.00713204
aPK12_1260c	PKH_143160	conserved Plasmodium protein, unknown function	1.60411	0.000795424	0.00713204
aPK14_1745c	PKH_126670	hypothetical protein, conserved in Apicomplexan species	1.60527	0.000797651	0.00713204
aPK8_2690c	PKH_050570	conserved Plasmodium protein, unknown function	1.60718	0.00134199	0.00972079
aPK5_0850c	PKH_102360	conserved Plasmodium protein, unknown function	1.61208	0.000938556	0.0078582
aPK5_0510c	PKH_102720	small ubiquitin-related modifier, putative (SUMO)	1.61688	0.000764483	0.0070272
aPK8_0640w	PKH_011110	conserved Plasmodium protein, unknown function	1.62488	0.000747576	0.00695392
aPK14_0530c	PKH_133480	N-myristoyltransferase, putative (NMT)	1.6262	0.00078188	0.0071057
aPK8_0970w	PKH_142820	aquaporin, putative (AQP2)	1.62637	0.000745102	0.00695392
aPK11_4455c	PKH_094260	conserved Plasmodium protein, unknown function	1.62678	0.00081189	0.00717901
aPK4_0620c	PKH_030630	conserved Plasmodium protein, unknown function	1.62923	0.000734599	0.00689961
aPK14_0200w	PKH_134090	conserved Plasmodium protein, unknown function	1.63054	0.000768916	0.00705318
aPK9_0890c	PKH_070750	Ran-binding protein, putative	1.63083	0.000826484	0.00726442
aPK13_5880c	PKH_111190	GTP binding protein, putative	1.63157	0.000758747	0.00700354
aPK5_0200w	PKH_103000	conserved Plasmodium protein, unknown function	1.64176	0.000871506	0.0075475
aPK13_2800c	PKH_122550	conserved Plasmodium protein, unknown function	1.64235	0.00114985	0.00890043
aPK5_2110w	PKH_101070	ribosomal large subunit pseudouridylate synthase, putative	1.64239	0.000694518	0.0066102
aPK5_0620c	PKH_102590	conserved Plasmodium protein, unknown function	1.64634	0.000746176	0.00695392
aPK14_1735c	PKH_126690	ubiquinol cytochrome c oxidoreductase, putative	1.64778	0.00120295	0.00916455
aPK14_2905c	PKH_124180	conserved Plasmodium protein, unknown function	1.65257	0.000927204	0.0078582
aPK14_2220c	PKH_125690	conserved Plasmodium protein, unknown function	1.65366	0.000739489	0.00693447
aPK14_1925w	PKH_126300	U6 snRNA-associated Sm-like protein LSm5, putative (LSM5)	1.65373	0.0011925	0.00911359
aPK11_4650w	PKH_094490	mitochondrial ATP synthase delta subunit, putative	1.65516	0.000797579	0.00713204
aPK7_0410c	PKH_010520	conserved Plasmodium protein, unknown function	1.65852	0.000658259	0.00639033
aPK9_0510w	PKH_070500	50s ribosomal protein l35, putative	1.66331	0.00064551	0.00632514
aPK13_1020w	PKH_140980	ribosomal protein S15, mitochondrial precursor, putative	1.6669	0.000800747	0.00714485
aPK6_2190c	PKH_112530	conserved Plasmodium protein, unknown function	1.67005	0.0012707	0.00947136
aPK13_0980c	PKH_140940	conserved protein, unknown function	1.67211	0.00123223	0.00930198
aPK9_2270c	PKH_072130	conserved Plasmodium protein, unknown function	1.67335	0.000796679	0.00713204
aPK13_6600w	PKH_110610	aldo-keto reductase, putative	1.67583	0.000610368	0.00612344
aPK13_0680c	PKH_140650	DNA-directed RNA polymerase alpha chain, putative	1.67988	0.00101648	0.0083053
aPK1_0290w	PKH_020830	conserved Plasmodium protein, unknown function	1.68032	0.000933749	0.0078582
aPK13_1540c	PKH_141510	Myb1 protein, putative	1.6875	0.000966092	0.00800185
aPK8_1490w	PKH_142320	importin beta, putative	1.68862	0.000602158	0.00608252
aPK7_0610w	PKH_010720	cg1 protein, putative	1.68911	0.000608774	0.00611787
aPK10_0840c	PKH_080930	kinesin-like protein, putative	1.69429	0.000648017	0.00633916
aPK1_0580w	PKH_020550	DNA repair exonuclease, putative	1.69446	0.000945491	0.00788668
aPK1_0280w	PKH_020840	novel putative transporter 1 (NPT1)	1.69931	0.00076489	0.0070272
aPK4_1165c	PKH_051985	Plasmodium exported protein, unknown function	1.70249	0.0008168	0.0072116
aPK14_0905c	PKH_132840	pantothenate kinase, putative (PANK)	1.70375	0.000840058	0.00735082
aPK2_0750w	PKH_041120	conserved Plasmodium protein, unknown function	1.70379	0.00056772	0.00584494
aPK12_2010c	PKH_143880	endoplasmin, putative (GRP94)	1.70388	0.000550571	0.00574879
aPK8_2240c	PKH_051020	conserved Plasmodium protein, unknown function	1.70573	0.00136561	0.00979667
aPK14_2095w	PKH_125960	Fasciclin domain containing protein, conserved	1.70602	0.00127464	0.00947772
aPK10_2510c	PKH_060880	RAP protein, putative	1.70611	0.000888627	0.00766038
aPK4_0390w	PKH_030880	conserved Plasmodium protein, unknown function	1.70877	0.000540805	0.005677
aPK12_0140c	PKH_130110	peptidyl-prolyl cis-trans isomerase, putative (CYP26)	1.70978	0.000779886	0.00709853
aPK13_3897c	PKH_121470	conserved Plasmodium protein, unknown function	1.71001	0.00107739	0.00863884
aPK2_1390c	PKH_040480	RING zinc finger protein, putative	1.71127	0.000536085	0.00565563
aPK14_3455w	PKH_126890	proteosome subunit alpha type 1, putative	1.71314	0.000908284	0.00774969
aPK1_0530w	PKH_020590	conserved Plasmodium protein, unknown function	1.71391	0.000559722	0.00580317
aPK8_2290c	PKH_050970	ATP-dependent RNA helicase prh1, putative	1.71544	0.000980209	0.008096
aPK4_1260w	PKH_052090	small GTP-binding protein sar1, putative	1.71811	0.00100858	0.00827236
aPK2_1740c	PKH_040110	conserved Plasmodium protein, unknown function	1.71984	0.000620381	0.00617132
aPK14_3060w	PKH_123860	rhoptry protein, putative	1.72086	0.00111388	0.00875227
aPK10_0670w	PKH_080730	conserved Plasmodium protein, unknown function	1.72377	0.000615762	0.00613574
aPK5_2270c	PKH_100910	mitochondrial processing peptidase alpha subunit, putative	1.72393	0.000674889	0.00649444
aPK3_1150w	PKH_082610	co-chaperone p23, putative	1.72407	0.000898313	0.00771161
aPK10_2570c	PKH_060950	conserved Plasmodium protein, unknown function	1.72543	0.00061177	0.00612707
aPK13_2820w	PKH_122530	predicted nucleotidyltransferase, putative	1.72831	0.000554851	0.00576836
aPK14_2920w	PKH_124150	conserved Plasmodium protein, unknown function	1.72977	0.000933771	0.0078582
aPK6_2060c	PKH_112660	transcription factor with AP2 domain(s), putative (ApiAP2)	1.73017	0.00107647	0.00863884
aPK10_0570w	PKH_080630	conserved Plasmodium protein, unknown function	1.7332	0.000674564	0.00649444
aPK9_0390c	PKH_070390	zinc finger protein, putative	1.73346	0.000674919	0.00649444
aPK4_1520w	PKH_052350	CGI-141 protein homolog, putative	1.73852	0.000633786	0.00626199
aPK10_3550w	PKH_061970	conserved Plasmodium protein, unknown function	1.74117	0.00123363	0.00930198
aPK10_1930c	PKH_060440	S-adenosyl-L-methionine-dependent methyltransferase, putative	1.74186	0.000637822	0.00628116
aPK13_4480c	PKH_120910	conserved Plasmodium protein, unknown function	1.74788	0.000478102	0.00523022
aPK14_1435w	PKH_131600	chromatin assembly factor 1 P55 subunit, putative	1.75381	0.000470985	0.00518436
aPK13_6290w	PKH_110900	cytochrome c oxidase subunit 2, putative	1.75926	0.000773442	0.00707267
aPK11_1180w	PKH_091210	conserved Plasmodium protein, unknown function	1.76118	0.000459758	0.00512787
aPK13_3720w	PKH_121630	conserved Plasmodium protein, unknown function	1.76314	0.000483448	0.00524027
aPK14_1905w	PKH_126340	guanine-nucleotide-exchange-factor, putative	1.76705	0.000891153	0.00766131
aPK11_0420w	PKH_090420	U6 snRNA-associated Sm-like protein LSm4, putative (LSM4)	1.76921	0.000537808	0.00565563
aPK11_0080w	PKH_090080	actin-like protein, putative (ALP2a)	1.77028	0.000470101	0.00518432
aPK4_1120c	PKH_051930	GTP:AMP phosphotransferase, putative (GAK)	1.77335	0.001283	0.00951582
aPK11_3190w	PKH_093140	conserved Plasmodium protein, unknown function	1.77562	0.00074107	0.00693825
aPK6_2370w	PKH_112320	putative oxidoreductase, short-chain dehydrogenase family, putative	1.77647	0.000463532	0.00513886
aPK13_3830c	PKH_121520	conserved Plasmodium protein, unknown function	1.77677	0.000624088	0.00619773
aPK14_3285c	PKH_123450	conserved Plasmodium protein, unknown function	1.77742	0.00042947	0.00491097
aPK12_3290c	PKH_145160	conserved Plasmodium protein, unknown function	1.77758	0.000486429	0.00524027
aPK14_1120w	PKH_132340	conserved Plasmodium protein, unknown function	1.77814	0.000565279	0.00583
aPK13_2520c	PKH_122830	dihydrofolate synthase/folylpolyglutamate synthase, putative	1.78032	0.000456518	0.0051014
aPK1_0110c	PKH_021010	nucleoside transporter 4, putative (NT4)	1.78407	0.000417148	0.00485645
aPK8_1710c	PKH_051590	ATP-dependent Clp protease subunit, putative	1.78453	0.00135569	0.00975994
aPK8_0620w	PKH_011130	gas41 homologue, putative	1.78574	0.000432789	0.00492026
aPK11_1600w	PKH_091680	ubiquitin transferase, putative	1.78814	0.000594575	0.00603699
aPK12_4160c	PKH_146020	zinc finger protein, putative	1.78869	0.000410303	0.00483255
aPK7_2280c	PKH_021330	RNA binding protein, putative	1.78914	0.000412427	0.00483633
aPK5_1520c	PKH_101690	BolA-like protein, putative	1.78916	0.00041728	0.00485645
aPK13_6000c	PKH_111080	hypothetical protein, conserved in Apicomplexan species	1.79299	0.000463141	0.00513886
aPK13_3350w	PKH_121990	20 kDa chaperonin, putative (CPN20)	1.79812	0.000427175	0.00491097
aPK9_2930w	PKH_072900	conserved Plasmodium protein, unknown function	1.79847	0.000694807	0.0066102
aPK3_1130w	PKH_082630	conserved Plasmodium protein, unknown function	1.79901	0.000837493	0.00733928
aPK13_5260c	PKH_120150	thioredoxin-related protein, putative	1.79905	0.000878622	0.00758681
aPK14_1400w	PKH_131680	RNA methyltransferase, putative	1.79931	0.000402102	0.00478379
aPK13_1570w	PKH_141540	inositol polyphosphate kinase, putative (IPK2)	1.80229	0.0004167	0.00485645
aPK14_3085c	PKH_123810	50S ribosomal protein L22, apicoplast, putative	1.80511	0.000393736	0.00476122
aPK14_1285w	PKH_132020	phosphotyrosyl phosphatase activator, putative	1.80605	0.000395834	0.0047693
aPK13_0090c	PKH_140100	conserved Plasmodium protein, unknown function	1.8061	0.000406628	0.00479887
aPK12_0870w	PKH_130900	50S ribosomal protein L1	1.80838	0.000584244	0.00596293
aPK2_0800w	PKH_041070	2C-methyl-D-erythritol 2,4-cyclodiphosphate synthase, putative	1.80884	0.00131749	0.00961896
aPK12_4400w	PKH_146290	conserved Plasmodium protein, unknown function	1.8131	0.000418108	0.00485649
aPK13_2780w	PKH_122570	ribonuclease P protein subunit rpr, putative	1.81942	0.000387821	0.00470903
aPK9_2030c	PKH_071890	conserved Plasmodium protein, unknown function	1.82085	0.000397974	0.0047693
aPK10_3670c	PKH_062090	phosducin-like protein, putative (PhLP2)	1.82352	0.00036685	0.00456888
aPK14_2325w	PKH_125450	sortilin, putative	1.82554	0.000483585	0.00524027
aPK14_2745w	PKH_124560	ubiquitin carboxyl-terminal hydrolase, putative	1.82564	0.00054398	0.00570017
aPK4_1930c	PKH_052730	early transcribed membrane protein, putative	1.82602	0.0013812	0.00985926
aPK8_0360c	PKH_011400	pseudouridylate synthase 1, putative	1.82777	0.000564382	0.00583
aPK6_1790w	PKH_112920	hypothetical protein, conserved in Apicomplexan species	1.8291	0.000486493	0.00524027
aPK3_0610w	PKH_083160	activator of Hsp90 ATPase, putative	1.82975	0.000440559	0.00497021
aPK13_5580w	PKH_111510	conserved protein, unknown function	1.83002	0.00085695	0.00745433
aPK10_2930c	PKH_061310	conserved Plasmodium protein, unknown function	1.83076	0.000358311	0.00452496
aPK13_4640c	PKH_120760	conserved Plasmodium protein, unknown function	1.8333	0.000354238	0.00448626
aPK13_0160c	PKH_140170	synaptobrevin-like protein, putative	1.83949	0.000353558	0.00448626
aPK12_2720c	PKH_144570	conserved Plasmodium protein, unknown function	1.84184	0.000484926	0.00524027
aPK10_2090c	PKH_060580	conserved Plasmodium protein, unknown function	1.84853	0.000425349	0.00491097
aPK14_2960w	PKH_124060	conserved Plasmodium protein, unknown function	1.85159	0.000412498	0.00483633
aPK14_0155c	PKH_134180	GTPase-activating protein, putative	1.8532	0.0010782	0.00863884
aPK10_1710w	PKH_060200	26s proteasome subunit p55, putative	1.85882	0.000327731	0.00432737
aPK13_2810w	PKH_122540	conserved Plasmodium protein, unknown function	1.86139	0.000326901	0.00432737
aPK14_1055c	PKH_132500	enoyl-CoA hydratase, putative	1.86435	0.000432118	0.00492026
aPK2_1170w	PKH_040730	Leu/Phe-tRNA protein transferase, putative	1.86534	0.000327704	0.00432737
aPK11_4680c	PKH_094520	protein kinase, putative	1.86664	0.000750193	0.0069573
aPK3_0580c	PKH_083180	T-complex protein eta subunit, putative	1.86977	0.000385891	0.00470499
aPK1_0710c	PKH_020430	mRNA cleavage factor-like protein, putative	1.87091	0.000873556	0.00755414
aPK4_0470w	PKH_030800	conserved Plasmodium protein, unknown function	1.87113	0.000382402	0.00467213
aPK12_3640w	PKH_145650	ubiquitin-like protein, putative	1.87551	0.000399758	0.0047693
aPK10_2830c	PKH_061190	topoisomerase, putative	1.87749	0.000654528	0.0063711
aPK3_1790w	PKH_082010	conserved Plasmodium protein, unknown function	1.8812	0.000320652	0.0043227
aPK8_0610c	PKH_011140	conserved Plasmodium protein, unknown function	1.88177	0.000313985	0.00427034
aPK3_0930c	PKH_082810	conserved Plasmodium protein, unknown function	1.88303	0.000779237	0.00709853
aPK13_4620w	PKH_120780	conserved Plasmodium protein, unknown function	1.88367	0.0013113	0.00961675
aPK13_4350w	PKH_121030	heat shock protein 110, putative (HSP110)	1.88674	0.000358831	0.00452496
aPK10_0660c	PKH_080720	26S proteasome regulatory subunit 4, putative	1.88896	0.000758301	0.00700354
aPK10_3010w	PKH_061390	adenosine deaminase, putative (ADA)	1.90721	0.000486287	0.00524027
aPK7_0450w	PKH_010570	conserved Plasmodium protein, unknown function	1.90731	0.000510922	0.00543427
aPK2_0580c	PKH_041280	iron-sulfur assembly protein, putative	1.90794	0.000644049	0.00632514
aPK2_0820c	PKH_041060	conserved protein, unknown function	1.90947	0.000658674	0.00639033
aPK4_0880c	PKH_030370	conserved Plasmodium protein, unknown function	1.91019	0.000613369	0.00613265
aPK12_0120c	PKH_130090	PfmpC, putative	1.91364	0.00046167	0.00513886
aPK11_2770w	PKH_092760	transporter, putative	1.91437	0.000604527	0.00609599
aPK8_2350c	PKH_050910	conserved Plasmodium protein, unknown function	1.9168	0.000865116	0.00751225
aPK4_0950w	PKH_051750	ribosomal protein L10, putative	1.92141	0.000698077	0.0066306
aPK6_0640w	PKH_114120	conserved Plasmodium protein, unknown function	1.92533	0.00028224	0.00401476
aPK6_1990w	PKH_112720	vacuolar transporter chaperone, putative	1.92874	0.00026967	0.00393091
aPK5_0050c	PKH_103160	conserved protein, unknown function	1.93077	0.000938054	0.0078582
aPK9_0190c	PKH_070190	bacterial histone-like protein, putative	1.93342	0.000332803	0.00438451
aPK6_2500c	PKH_112180	4-methyl-5(b-hydroxyethyl)-thiazol monophosphate synthase, putative	1.9357	0.000953331	0.00792961
aPK3_0880c	PKH_082870	phosphatidylinositol 3- and 4-kinase, putative	1.93773	0.000439392	0.00496715
aPK14_3430w	PKH_126840	DNA repair metallo-beta-lactamase protein, putative	1.9388	0.000804459	0.00716711
aPK13_2740c	PKH_122600	conserved Plasmodium protein, unknown function	1.94174	0.000248549	0.00385358
aPK7_2040c	PKH_021090	ubiquitin carboxyl-terminal hydrolase, putative	1.94589	0.000372736	0.00458255
aPK9_2770w	PKH_072730	conserved Plasmodium protein, unknown function	1.95163	0.000290903	0.00410171
aPK7_0390w	PKH_010500	conserved Plasmodium protein, unknown function	1.95182	0.000427588	0.00491097
aPK14_1195c	PKH_113740	conserved Plasmodium protein, unknown function	1.95226	0.00024415	0.00382393
aPK4_0460w	PKH_030810	conserved Plasmodium protein, unknown function	1.95495	0.000237416	0.00379944
aPK8_1510c	PKH_142300	zinc transporter, putative	1.95668	0.000645337	0.00632514
aPK9_0610c	PKH_020200	conserved Plasmodium protein, unknown function	1.95734	0.000775032	0.00707622
aPK11_3780c	PKH_093610	conserved Plasmodium protein, unknown function	1.95803	0.000241683	0.00380554
aPK14_1880w	PKH_126390	conserved Plasmodium protein, unknown function	1.95858	0.000438334	0.00496715
aPK3_0440w	PKH_083320	membrane magnesium transporter, putative	1.95861	0.000572298	0.00588178
aPK13_2890c	PKH_122430	conserved Plasmodium protein, unknown function	1.95934	0.000340522	0.00441703
aPK13_1060w	PKH_141020	ATP synthase subunit gamma, mitochondrial, putative	1.95962	0.000336733	0.00439694
aPK8_0950w	PKH_142840	ABC transporter, putative	1.96073	0.000472126	0.00518722
aPK10_3540w	PKH_061970	conserved Plasmodium protein, unknown function	1.9623	0.000271795	0.0039521
aPK8_1140w	PKH_142650	conserved Plasmodium protein, unknown function	1.96385	0.000321505	0.0043227
aPK7_0570c	PKH_010680	Cg8-like protein	1.96516	0.000289646	0.00410171
aPK9_2130c	PKH_071990	pre-mRNA splicing factor protein, putative	1.96567	0.000345245	0.00444463
aPK14_2275c	PKH_125570	conserved Plasmodium protein, unknown function	1.96656	0.00110759	0.00873171
aPK14_2295c	PKH_125530	conserved Plasmodium protein, unknown function	1.96656	0.000962806	0.007989
aPK9_3000w	PKH_072970	conserved Plasmodium protein, unknown function	1.9703	0.000365572	0.00456888
aPK11_0850c	PKH_090900	conserved Plasmodium protein, unknown function	1.97082	0.000848003	0.00738741
aPK14_0375c	PKH_133800	conserved Plasmodium protein, unknown function	1.97189	0.000341945	0.00442359
aPK13_0920w	PKH_140880	conserved Plasmodium protein, unknown function	1.97273	0.000600477	0.00607596
aPK12_1960w	PKH_143830	FbpA domain protein, putative	1.97315	0.000241198	0.00380554
aPK1_0590c	PKH_020540	conserved Plasmodium protein, unknown function	1.97442	0.000297668	0.00415395
aPK13_2120w	PKH_142090	hypothetical protein, conserved in Apicomplexan species	1.97551	0.00023914	0.00379944
aPK9_0410c	PKH_070400	leucine-rich repeat protein	1.97686	0.000222007	0.0036538
aPK12_0790w	PKH_130810	U6 snRNA-associated Sm-like protein LSm7, putative (LSM7)	1.98036	0.000495161	0.00530183
aPK12_3040w	PKH_144900	conserved Plasmodium protein, unknown function	1.98134	0.000264996	0.00390218
aPK8_1590c	PKH_051710	conserved Plasmodium protein, unknown function	1.98137	0.000219831	0.0036538
aPK10_2490w	PKH_060870	conserved Plasmodium protein, unknown function	1.98257	0.00097511	0.0080652
aPK13_4630w	PKH_120770	conserved Plasmodium protein, unknown function	1.98348	0.00025258	0.0038635
aPK12_2390c	PKH_144250	conserved Plasmodium protein, unknown function	1.98375	0.000552069	0.00575422
aPK14_3400c	PKH_123230	conserved Plasmodium protein, unknown function	1.98566	0.000311207	0.00424235
aPK11_3650w	PKH_093490	ribosomal protein S9, putative	1.99339	0.000488821	0.00525304
aPK2_0440w	PKH_041410	conserved Plasmodium protein, unknown function	1.99695	0.000340083	0.00441703
aPK8_0940c	PKH_142850	plastid 50S ribosomal protein L33, putative	2.00017	0.000302058	0.00417906
aPK9_2560w	PKH_072480	CS domain protein, putative	2.00094	0.000253904	0.00386367
aPK13_1640c	PKH_141610	hypothetical protein, conserved in Apicomplexan species	2.00318	0.000230471	0.00374929
aPK2_1090w	PKH_040810	conserved Plasmodium protein, unknown function	2.00543	0.00025027	0.00386028
aPK11_1670w	PKH_091750	phosphoglycerate mutase, putative (PGM1)	2.00642	0.000219341	0.0036538
aPK4_1630w	PKH_052460	holo-(acyl-carrier protein) synthase, putative	2.0071	0.000207411	0.00354088
aPK13_2650c	PKH_122700	conserved Plasmodium protein, unknown function	2.00912	0.000239597	0.00379944
aPK7_0660c	PKH_010770	rRNA/tRNA ribonuclease MRP/P subunit, putative	2.01164	0.000198916	0.00354074
aPK14_1225w	PKH_132150	Transcription initiation TFIID-like	2.01343	0.000836712	0.00733928
aPK7_1440w	PKH_031310	actin-related protein, putative (ARP6)	2.01403	0.000206789	0.00354088
aPK13_0800w	PKH_140760	conserved Plasmodium protein, unknown function	2.01476	0.000245853	0.0038404
aPK14_2540w	PKH_124990	conserved Plasmodium protein, unknown function	2.01544	0.000555384	0.00576836
aPK7_0290c	PKH_010400	inositol-phosphate phosphatase, putative	2.01618	0.000563159	0.00582855
aPK3_0640w	PKH_083130	conserved Plasmodium protein, unknown function	2.01917	0.00035238	0.004482
aPK5_2250w	PKH_100930	zinc finger protein, putative	2.01988	0.000911536	0.00774969
aPK12_0340c	PKH_130310	hypothetical protein, conserved in Apicomplexan species	2.02234	0.000260567	0.00389363
aPK6_2600c	PKH_112070	conserved Plasmodium protein, unknown function	2.02633	0.00037038	0.00458255
aPK14_0720w	PKH_133090	conserved Plasmodium protein, unknown function	2.02863	0.000269615	0.00393091
aPK12_4010w	PKH_145860	mitochondrial carrier protein, putative	2.03023	0.000305683	0.00418644
aPK13_4160c	PKH_121210	Casein kinase II regulatory subunit, putative	2.03208	0.000189038	0.00351573
aPK3_0780w	PKH_082990	conserved Plasmodium protein, unknown function	2.03593	0.00020105	0.00354088
aPK12_2420c	PKH_144280	conserved Plasmodium protein, unknown function	2.03605	0.000188896	0.00351573
aPK6_0680c	PKH_114080	conserved Plasmodium protein, unknown function	2.03819	0.00101448	0.0083053
aPK3_1960c	PKH_081850	mRNA-capping enzyme, putative	2.04391	0.000239821	0.00379944
aPK14_3240w	PKH_123540	conserved Plasmodium protein, unknown function	2.04395	0.000275355	0.00399106
aPK10_1050c	PKH_081140	heme oxygenase, putative (HO)	2.04676	0.0001799	0.00345087
aPK12_4460w	PKH_146340	delta-aminolevulinic acid synthethase, putative	2.04805	0.000267152	0.00392334
aPK14_1955w	PKH_126240	heat shock protein, putative	2.04824	0.000732255	0.00688858
aPK14_2145c	PKH_125850	transcription factor with AP2 domain(s), putative (ApiAP2)	2.04944	0.000178538	0.00344724
aPK4_1360c	PKH_052190	cdc2-related protein kinase 1, putative	2.05118	0.000175572	0.00341236
aPK11_3280w	PKH_093190	heat shock protein hsp70 homologue, putative	2.05185	0.000179474	0.00345087
aPK5_1740w	PKH_101470	hypothetical protein, conserved in Apicomplexan species	2.05335	0.000351342	0.00447847
aPK9_2630w	PKH_072560	serine/threonine protein phosphatase, putative	2.0542	0.000748295	0.00695392
aPK13_1400w	PKH_141370	lipoate-protein ligase a, putative	2.05542	0.000260502	0.00389363
aPK12_4150w	PKH_146010	t-SNARE, putative	2.05612	0.000511222	0.00543427
aPK4_0250c	PKH_031050	conserved Plasmodium protein, unknown function	2.05738	0.000706726	0.00669617
aPK3_1810w	PKH_081990	signal peptidase complex subunit 2, putative (SPC2)	2.0589	0.000238013	0.00379944
aPK12_2190w	PKH_144060	GTP cyclohydrolase I	2.06309	0.000200215	0.00354074
aPK6_1710c	PKH_113000	cell division cycle protein 48 homologue, putative	2.06457	0.00113367	0.00883091
aPK14_1230c	PKH_132140	hypothetical protein, conserved in Apicomplexan species	2.06653	0.000278221	0.00399547
aPK3_0920w	PKH_082820	conserved protein, unknown function	2.07536	0.000207438	0.00354088
aPK12_3165w	PKH_145030	conserved Plasmodium protein, unknown function	2.07558	0.000338536	0.00441071
aPK13_1710w	PKH_141680	conserved Plasmodium protein, unknown function	2.07725	0.00025809	0.00388972
aPK14_1370c	PKH_131840	syntaxin, putative	2.08018	0.00030177	0.00417906
aPK13_2830c	PKH_122520	regulator of nonsense transcripts 3B, putative (UPF3B)	2.08194	0.000199669	0.00354074
aPK13_5730c	PKH_111340	conserved Plasmodium protein, unknown function	2.084	0.000549895	0.00574879
aPK14_0095w	PKH_134290	DNA-directed RNA polymerase II subunit RPB4, putative	2.08615	0.000276882	0.00399106
aPK6_1910w	PKH_112790	conserved Plasmodium protein, unknown function	2.08732	0.000167851	0.00328866
aPK3_1710w	PKH_082100	conserved Plasmodium protein, unknown function	2.09328	0.000190016	0.00351573
aPK8_0630c	PKH_011120	RNA-helicase, putative	2.0957	0.000162941	0.00323084
aPK14_0860c	PKH_132940	conserved Plasmodium protein, unknown function	2.09634	0.000324976	0.00432737
aPK11_4150c	PKH_093960	conserved Plasmodium protein, unknown function	2.09669	0.000583102	0.00596161
aPK4_0670w	PKH_030580	conserved Plasmodium protein, unknown function	2.09717	0.000478704	0.00523022
aPK11_2900w	PKH_092880	conserved Plasmodium protein, unknown function	2.09723	0.00130667	0.00960671
aPK9_3040c	PKH_073010	proteasome, putative	2.10181	0.000158039	0.0031873
aPK10_1490w	PKH_081610	enolase, putative (ENO)	2.10466	0.000166274	0.00327488
aPK14_0840c	PKH_132980	conserved Plasmodium protein, unknown function	2.10521	0.000160056	0.00320058
aPK4_1510w	PKH_052340	conserved Plasmodium protein, unknown function	2.10772	0.000153708	0.00312134
aPK4_0530w	PKH_030730	conserved Plasmodium protein, unknown function	2.10798	0.000185765	0.00350632
aPK13_0230c	PKH_140230	peptidase, putative	2.11688	0.000229952	0.00374929
aPK11_3140c	PKH_093090	conserved Plasmodium protein, unknown function	2.1203	0.00110691	0.00873171
aPK8_1600w	PKH_051700	conserved Plasmodium protein, unknown function	2.12355	0.00112588	0.00879349
aPK8_2920w	PKH_050340	plastid 50S ribosomal protein, putative	2.12493	0.000180484	0.00345087
aPK10_1000c	PKH_081090	proteasome subunit beta type-5, putative	2.12594	0.000279369	0.00399547
aPK4_1245w	PKH_052070	prohibitin-like protein, putative	2.12626	0.000251715	0.00386028
aPK11_4440c	PKH_094250	rab6, putative	2.12658	0.000253478	0.00386367
aPK4_0355c	PKH_030930	sequestrin, putative,liver specific protein 2, putative (LISP2)	2.1271	0.00030534	0.00418644
aPK14_2455w	PKH_125180	6-phosphogluconate dehydrogenase, decarboxylating, putative	2.13008	0.000310957	0.00424235
aPK10_2020c	PKH_060520	conserved Plasmodium protein, unknown function	2.1325	0.000137337	0.00289804
aPK13_2660w	PKH_122690	conserved Plasmodium protein, unknown function	2.133	0.000193908	0.00352446
aPK10_1680w	PKH_060170	conserved Plasmodium protein, unknown function	2.13579	0.000186826	0.00351507
aPK12_4950w	PKH_146850	DNA repair protein rhp16, putative	2.14835	0.00013302	0.00284856
aPK14_2000w	PKH_126140	conserved Plasmodium protein, unknown function	2.15001	0.000451854	0.00506692
aPK4_0473c	PKH_030790	Ribosomal L25-like protein	2.15094	0.000213009	0.0035943
aPK13_0170w	PKH_140180	conserved Plasmodium protein, unknown function	2.1512	0.000247854	0.00385358
aPK11_3760w	PKH_093590	ubiquitin related modifier, putative	2.15136	0.000251372	0.00386028
aPK9_2280w	PKH_072140	conserved Plasmodium protein, unknown function	2.15477	0.000334983	0.00439357
aPK14_2240w	PKH_125650	conserved Plasmodium protein, unknown function	2.16081	0.000204297	0.00354088
aPK3_0070c	PKH_083730	exportin 1, putative	2.16854	0.000182556	0.00346798
aPK13_0850w	PKH_140810	protein phosphatase 2c-like protein, putative	2.17045	0.000404528	0.00479241
aPK5_2680c	PKH_100490	ubiquitin-conjugating enzyme E2 N, putative (UBC13)	2.1714	0.000258258	0.00388972
aPK13_1680c	PKH_141650	conserved Plasmodium protein, unknown function	2.17262	0.000263145	0.00389363
aPK14_0035c	PKH_134470	26S proteasome regulatory subunit, putative (RPN6)	2.17536	0.000931037	0.0078582
aPK13_1180c	PKH_141150	mitochondrial ribosomal protein S35 precursor, putative	2.17641	0.000144342	0.00298256
aPK14_3250w	PKH_123520	conserved Plasmodium protein, unknown function	2.17822	0.000192003	0.00351573
aPK8_2140c	PKH_051120	Snf2-related CBP activator, putative (SRCAP)	2.17991	0.000143094	0.00297768
aPK12_1020c	PKH_131050	mitochondrial ribosomal protein S18 precursor, putative	2.18027	0.000190748	0.00351573
aPK14_1805w	PKH_126550	major facilitator superfamily, putative	2.1804	0.00012956	0.00283758
aPK8_1120w	PKH_142670	RNA binding protein, putative	2.18129	0.000365825	0.00456888
aPK12_3510c	PKH_145530	SAM dependent methyltransferase, putative	2.18318	0.000372118	0.00458255
aPK5_1900c	PKH_101290	carbon catabolite repressor protein 4, putative (CCR4)	2.18629	0.000171409	0.00334248
aPK3_1040c	PKH_082710	conserved Plasmodium protein, unknown function	2.18836	0.000254798	0.00386729
aPK9_2510w	PKH_072430	NAD synthase, putative	2.18881	0.000389607	0.00472098
aPK11_0820c	PKH_090870	conserved Plasmodium protein, unknown function	2.19201	0.00110727	0.00873171
aPK14_0100c	PKH_134280	cytochrome c, putative	2.19956	0.000121597	0.00280293
aPK13_0280w	PKH_140280	conserved Plasmodium protein, unknown function	2.20037	0.000121307	0.00280293
aPK6_0950w	PKH_113800	transcription factor with AP2 domain(s), putative (ApiAP2)	2.20127	0.000754259	0.00698401
aPK13_0470w	PKH_140460	conserved Plasmodium protein, unknown function	2.20181	0.00019271	0.00351573
aPK7_1570c	PKH_031440	conserved Plasmodium protein, unknown function	2.20192	0.000140938	0.00295368
aPK10_1070c	PKH_081160	conserved Plasmodium protein, unknown function	2.20324	0.000413087	0.00483633
aPK13_3090w	PKH_122250	conserved Plasmodium protein, unknown function	2.20395	0.00011134	0.00274308
aPK6_1730c	PKH_112980	peroxisomal-coenzyme a synthase, putative	2.20691	0.000206969	0.00354088
aPK3_0090c	PKH_083710	conserved Plasmodium protein, unknown function	2.20762	0.000362804	0.00455556
aPK3_1020w	PKH_082720	conserved Plasmodium protein, unknown function	2.20832	0.000530547	0.00561941
aPK4_0910c	PKH_030340	RNA-helicase, putative	2.20978	0.000109474	0.00274308
aPK8_1910w	PKH_051370	14-3-3 protein, putative (14-3-3I)	2.21028	0.000109593	0.00274308
aPK8_2570w	PKH_050690	exonuclease, putative	2.21471	0.000109295	0.00274308
aPK12_1540w	PKH_143440	GTP binding protein, putative	2.21476	0.00012028	0.00280293
aPK10_1940w	PKH_060450	conserved Plasmodium protein, unknown function	2.21852	0.000159738	0.00320058
aPK13_1150w	PKH_141120	malonyl CoA-acyl carrier protein transacylase precursor, putative	2.22163	0.000130181	0.00283758
aPK5_2210w	PKH_100970	50S ribosomal protein L17, apicoplast, putative (RPL17)	2.22174	0.00011734	0.00278636
aPK13_1960c	PKH_141910	ATP-dependent Clp protease adaptor protein, putative	2.22399	0.000192431	0.00351573
aPK9_0760c	PKH_070630	conserved Plasmodium protein, unknown function	2.22548	0.000111488	0.00274308
aPK14_1935c	PKH_126280	Poly(A)-specific ribonuclease PARN, putative (PARN)	2.22707	0.000104979	0.00274308
aPK4_1965w	PKH_134560	Plasmodium exported protein, unknown function	2.22734	0.00081027	0.00717863
aPK12_2770w	PKH_144620	T-complex protein 1, gamma subunit, putative	2.23307	0.000102977	0.00271942
aPK4_0810c	PKH_030430	conserved Plasmodium protein, unknown function	2.23421	0.000112205	0.00274308
aPK8_0850w	PKH_142920	conserved Plasmodium protein, unknown function	2.23466	0.000149588	0.00305875
aPK6_1020w	PKH_113690	lsm12, putative	2.24068	0.000297186	0.00415395
aPK1_0670w	PKH_020460	conserved Plasmodium protein, unknown function	2.24343	0.000100696	0.00269322
aPK13_2860w	PKH_122490	proteasome subunit beta type 7 precursor, putative	2.24547	0.00118776	0.00910769
aPK9_2420w	PKH_072290	conserved Plasmodium protein, unknown function	2.24656	0.000333933	0.00438958
aPK7_2120w	PKH_021180	proteasome subunit alpha type 5, putative	2.24734	0.000124272	0.00280293
aPK9_3380w	PKH_073350	Plasmodium exported protein, unknown function	2.24745	9.82983e-05	0.00269322
aPK14_2710c	PKH_124640	pyridoxal 5'-phosphate synthase, putative	2.24858	0.000764706	0.0070272
aPK13_7110w	PKH_110130	conserved Plasmodium protein, unknown function	2.24874	0.000160328	0.00320058
aPK12_0100c	PKH_130070	ATP-dependent RNA helicase, putative	2.24952	0.000131491	0.00283758
aPK5_1960w	PKH_101230	protein phosphatase 2C, putative	2.25571	0.000345668	0.00444463
aPK2_1570w	PKH_040300	ATP synthase F1, alpha subunit, putative	2.2569	0.000100694	0.00269322
aPK13_5130c	PKH_120280	hypothetical protein, conserved in Apicomplexan species	2.26189	0.000397574	0.0047693
aPK5_2820c	PKH_100350	peptidyl-prolyl cis-trans isomerase, putative (CYP23)	2.26529	0.00022103	0.0036538
aPK10_0400w	PKH_080460	conserved Plasmodium protein, unknown function	2.26743	0.00137631	0.00983627
aPK7_0760c	PKH_010870	conserved Plasmodium protein, unknown function	2.26753	0.000111903	0.00274308
aPK14_1240w	PKH_132120	ribosomal protein L15, putative	2.27045	0.000250459	0.00386028
aPK13_4390c	PKH_120990	conserved Plasmodium protein, unknown function	2.27141	0.000336235	0.00439694
aPK3_0450c	PKH_083310	T-complex protein beta subunit, putative	2.27182	0.000596875	0.00604991
aPK5_2650c	PKH_100520	conserved Plasmodium protein, unknown function	2.27261	0.000277185	0.00399106
aPK13_4570c	PKH_120820	MOG1 homologue, putative	2.27455	0.000106831	0.00274308
aPK9_1900w	PKH_071760	conserved Plasmodium protein, unknown function	2.28095	0.00010996	0.00274308
aPK4_1830w	PKH_052640	conserved Plasmodium protein, unknown function	2.28216	0.000126923	0.00280997
aPK7_1620w	PKH_031490	conserved Plasmodium protein, unknown function	2.28693	0.000203555	0.00354088
aPK6_2070c	PKH_112650	chorismate synthase, putative (CS)	2.29128	0.000222742	0.00365383
aPK3_0350c	PKH_083420	ubiquitin conjugating enzyme E2, putative	2.29194	0.000221667	0.0036538
aPK10_1880c	PKH_060380	tRNA methyltransferase, putative	2.29469	0.000181312	0.00345549
aPK14_2850c	PKH_124300	cytochrome c1 precursor, putative	2.29636	0.000265049	0.00390218
aPK13_4890c	PKH_120480	nucleoside diphospahte hydrolase, putative	2.29775	8.52377e-05	0.00258809
aPK11_0590c	PKH_090580	endoplasmic reticulum-resident calcium binding protein, putative	2.29823	0.000319558	0.0043227
aPK6_1380w	PKH_113330	RNA binding protein, putative	2.30169	0.000124702	0.00280293
aPK14_1975w	PKH_126200	acyltransferase, putative	2.30215	0.000211573	0.00359065
aPK6_1930w	PKH_112780	conserved Plasmodium protein, unknown function	2.31529	8.68542e-05	0.00260599
aPK7_2060c	PKH_021110	conserved Plasmodium protein, unknown function	2.31669	8.30131e-05	0.00257297
aPK5_2570c	PKH_100610	RAP protein, putative	2.31744	0.00026207	0.00389363
aPK14_1855w	PKH_126440	nucleotide excision repair protein, putative	2.31795	9.0873e-05	0.00260599
aPK11_0290w	PKH_090290	conserved protein, unknown function	2.31914	0.00026295	0.00389363
aPK9_0470c	PKH_070460	ATP-dependent protease ATPase subunit ClpY, putative (ClpY)	2.32171	8.13616e-05	0.00256224
aPK10_0210c	PKH_080280	conserved Plasmodium protein, unknown function	2.32218	9.59822e-05	0.00267884
aPK12_2710c	PKH_144560	conserved Plasmodium protein, unknown function	2.3254	8.08358e-05	0.00256224
aPK13_3140w	PKH_122200	GPI transamidase subunit PIG-U, putative	2.33042	9.01523e-05	0.00260599
aPK14_2900w	PKH_124190	cyclin, putative	2.33073	0.000141651	0.00295809
aPK13_3900c	PKH_121460	conserved Plasmodium protein, unknown function	2.3337	9.30166e-05	0.00263353
aPK11_0400w	PKH_090400	protein kinase, putative	2.33397	0.000119187	0.00280293
aPK13_0910c	PKH_140870	conserved Plasmodium protein, unknown function	2.334	0.000113269	0.00274308
aPK14_1056c	PKH_132490	conserved Plasmodium protein, unknown function	2.33664	0.000239255	0.00379944
aPK10_0450w	PKH_080520	conserved Plasmodium protein, unknown function	2.33925	8.74997e-05	0.00260599
aPK6_0465c	PKH_114300	ubiquitin conjugating enzyme E2, putative	2.3401	7.86924e-05	0.00254626
aPK11_0360w	PKH_090360	conserved Plasmodium protein, unknown function	2.34157	0.000126285	0.00280638
aPK13_5170w	PKH_120240	glycerol kinase, putative	2.34172	0.000137791	0.00289804
aPK14_1885c	PKH_126380	protein prenyltransferase alpha subunit, putative	2.3428	0.0001004	0.00269322
aPK7_0020c	PKH_010110	centrin, putative	2.34282	0.000101625	0.00269581
aPK14_0925c	PKH_132800	conserved Plasmodium protein, unknown function	2.34396	0.000125526	0.00280638
aPK8_1110c	PKH_142680	conserved Plasmodium protein, unknown function	2.34682	0.000537222	0.00565563
aPK11_2640c	PKH_092630	geranylgeranyl pyrophosphate synthase, putative (GGPPS)	2.34953	0.00062782	0.0062243
aPK1_0550w	PKH_020570	SICAvar antigen	2.35025	0.00110517	0.00873171
aPK11_3320c	PKH_093230	conserved Plasmodium protein, unknown function	2.35053	7.53034e-05	0.00250543
aPK11_2920c	PKH_092900	conserved Plasmodium protein, unknown function	2.35716	7.72262e-05	0.00254482
aPK5_1380w	PKH_101820	aspartate--tRNA ligase, putative	2.35872	0.000111021	0.00274308
aPK14_3390c	PKH_123250	conserved Plasmodium protein, unknown function	2.35936	0.000206082	0.00354088
aPK9_2730w	PKH_072650	conserved Plasmodium protein, unknown function	2.35958	9.1546e-05	0.00260599
aPK13_2930w	PKH_122390	transcriptional regulatory protein sir2 homologue, putative (SIR2A)	2.36099	0.000195123	0.00352601
aPK9_1340c	PKH_071210	GINS complex subunit Psf3, putative	2.36566	9.16012e-05	0.00260599
aPK14_1550c	PKH_131360	ataxin-2 like protein, putative	2.3708	7.35425e-05	0.00248903
aPK10_0980w	PKH_081070	conserved Plasmodium protein, unknown function	2.37303	8.95379e-05	0.00260599
aPK9_0130c	PKH_070130	adapter-related protein, putative	2.37333	6.95854e-05	0.00242479
aPK7_1590w	PKH_031460	ham1 family protein, putative	2.37647	0.000302306	0.00417906
aPK8_2960c	PKH_050300	disulfide isomerase, putative	2.38237	7.16523e-05	0.00245326
aPK14_0425c	PKH_133700	conserved Plasmodium protein, unknown function	2.38279	9.60113e-05	0.00267884
aPK5_1980w	PKH_101210	U6 snRNA-associated sm-like protein lsm2, putative (LSM2)	2.38939	6.62436e-05	0.00242303
aPK13_6650c	PKH_110560	Ribosomal protein S17 homologue, putative	2.3894	7.04582e-05	0.00242821
aPK7_1120w	PKH_030210	conserved Plasmodium protein, unknown function	2.39005	9.04296e-05	0.00260599
aPK14_1760w	PKH_126640	triosephosphate isomerase, putative (TIM)	2.39155	7.77189e-05	0.00254482
aPK13_3610w	PKH_121740	conserved Plasmodium protein, unknown function	2.39229	0.000146247	0.00300087
aPK9_3060c	PKH_073030	protein MAM3, putative	2.39466	0.000143683	0.0029794
aPK7_1420c	PKH_031290	conserved Plasmodium protein, unknown function	2.39926	0.00019579	0.00352601
aPK5_2750c	PKH_100420	conserved Plasmodium protein, unknown function	2.40311	0.000316159	0.00429001
aPK13_7000c	PKH_110240	proteasome regulatory subunit, putative	2.4035	8.9223e-05	0.00260599
aPK11_2240w	PKH_092270	hypothetical protein, conserved in Apicomplexan species	2.40563	6.34019e-05	0.00242303
aPK14_1555w	PKH_131350	GTPase, putative	2.40717	0.000442618	0.00497439
aPK12_0840w	PKH_130860	conserved Plasmodium protein, unknown function	2.41614	0.00011205	0.00274308
aPK7_2080c	PKH_021140	vacuolar protein sorting-associated protein 53, putative (VPS53)	2.41712	0.00029591	0.00414908
aPK8_1550w	PKH_142260	mitochondrial ATP synthase F1, epsilon subunit, putative	2.41823	0.000370523	0.00458255
aPK1_0150w	PKH_020970	ATP-dependent RNA helicase, putative	2.4292	0.000163914	0.00323924
aPK5_1270c	PKH_101920	purine nucleoside phosphorylase, putative (PNP)	2.43004	0.00011223	0.00274308
aPK6_0890c	PKH_113860	conserved Plasmodium protein, unknown function	2.43487	6.58345e-05	0.00242303
aPK14_1710w	PKH_126740	2-Cys peroxiredoxin, putative	2.43647	0.000161079	0.0032047
aPK8_1070w	PKH_142720	conserved protein, unknown function	2.43912	0.000197901	0.00354074
aPK9_3260c	PKH_073230	conserved Plasmodium protein, unknown function	2.44137	6.70626e-05	0.00242479
aPK9_0340w	PKH_070340	developmental protein, putative	2.44581	6.20166e-05	0.00240273
aPK13_3250c	PKH_122090	syntaxin 5, putative	2.44887	0.00010922	0.00274308
aPK14_1800c	PKH_126560	adaptor complex protein, putative	2.45009	0.00011412	0.00274308
aPK6_1740w	PKH_112970	conserved Plasmodium protein, unknown function	2.45345	6.75647e-05	0.00242479
aPK14_1155c	PKH_132270	exosome complex exonuclease rrp41 homolog, putative	2.45364	0.000157907	0.0031873
aPK4_0960c	PKH_051760	ubiquitin carboxyl-terminal hydrolase 13, putative (USP13)	2.45385	0.000110855	0.00274308
aPK7_1600w	PKH_031470	conserved Plasmodium protein, unknown function	2.4593	0.00026161	0.00389363
aPK12_4740c	PKH_146620	26S protease regulatory subunit 8, putative	2.46162	0.000123382	0.00280293
aPK9_0490w	PKH_070480	translation initiation factor SUI1, putative	2.48143	6.51174e-05	0.00242303
aPK7_2170w	PKH_021220	integral membrane protein, putative	2.48278	7.49206e-05	0.00250543
aPK8_2150c	PKH_051110	conserved Plasmodium protein, unknown function	2.48628	0.000441745	0.00497407
aPK6_0710w	PKH_114050	chaperone, putative	2.4953	0.000188502	0.00351573
aPK13_1370c	PKH_141340	conserved Plasmodium protein, unknown function	2.4964	0.000469886	0.00518432
aPK14_0670w	PKH_133190	RNA binding protein, putative	2.50693	6.88342e-05	0.00242479
aPK13_0770c	PKH_140730	conserved Plasmodium protein, unknown function	2.50861	6.46214e-05	0.00242303
aPK14_1160w	PKH_132260	hypothetical protein, conserved in Apicomplexan species	2.50893	0.000275877	0.00399106
aPK14_1375w	PKH_131830	conserved Plasmodium protein, unknown function	2.51708	5.36788e-05	0.00228007
aPK5_0430c	PKH_102800	conserved Plasmodium protein, unknown function	2.51939	0.000119307	0.00280293
aPK11_4600c	PKH_094440	sporozoite asparagine-rich protein (SLARP)	2.527	4.71556e-05	0.00216953
aPK12_1420w	PKH_143320	conserved Plasmodium protein, unknown function	2.52869	5.18492e-05	0.00228007
aPK12_2330w	PKH_144190	isoleucine--tRNA ligase, putative	2.53524	8.1095e-05	0.00256224
aPK10_0850w	PKH_080940	conserved Plasmodium protein, unknown function	2.54133	5.44855e-05	0.00228007
aPK8_1470c	PKH_142340	selenoprotein, putative (Sel3)	2.55036	4.38027e-05	0.00207222
aPK8_1560w	PKH_051730	26S proteasome AAA-ATPase subunit RPT3, putative	2.55537	8.79554e-05	0.00260599
aPK12_4940w	PKH_146840	conserved Plasmodium protein, unknown function	2.56268	4.37465e-05	0.00207222
aPK8_3110w	PKH_050150	U6 snRNA-associated Sm-like protein LSm8, putative (LSM8)	2.56456	0.00026812	0.00392775
aPK3_0380c	PKH_083390	conserved Plasmodium protein, unknown function	2.56904	4.13557e-05	0.00206071
aPK7_2270w	PKH_021320	conserved Plasmodium protein, unknown function	2.57389	4.79575e-05	0.00218931
aPK1_0250c	PKH_020870	conserved protein, unknown function	2.57963	0.000422033	0.00489243
aPK5_2860c	PKH_100310	conserved Plasmodium protein, unknown function	2.58604	0.000115078	0.00275485
aPK13_0390c	PKH_140390	AAR2 protein, putative	2.58615	4.01521e-05	0.00205614
aPK8_3100w	PKH_050160	prohibitin, putative	2.58787	3.94207e-05	0.00205614
aPK12_2180c	PKH_144050	50S ribosomal protein L24, putative	2.58899	0.000132037	0.00283783
aPK13_6450w	PKH_110760	conserved Plasmodium protein, unknown function	2.59003	4.40965e-05	0.00207222
aPK12_2860w	PKH_144710	vacuolar transporter chaperone, putative	2.59669	6.20148e-05	0.00240273
aPK13_7150w	PKH_110090	conserved Plasmodium protein, unknown function	2.60607	8.80153e-05	0.00260599
aPK9_0590c	PKH_020220	adenylate kinase-like protein 1, putative (AKLP1)	2.60889	0.000130473	0.00283758
aPK9_0220c	PKH_070220	conserved Plasmodium protein, unknown function	2.60966	3.72826e-05	0.00203294
aPK7_2160c	PKH_021210	conserved Plasmodium protein, unknown function	2.62071	4.38819e-05	0.00207222
aPK00_0130c	PKH_145830	hypothetical protein, conserved in Apicomplexan species	2.62371	3.71348e-05	0.00203294
aPK6_2210c	PKH_112510	conserved Plasmodium protein, unknown function	2.63993	5.40566e-05	0.00228007
aPK9_2820c	PKH_072780	conserved Plasmodium protein, unknown function	2.64472	3.81771e-05	0.00205614
aPK13_3910w	PKH_121450	conserved Plasmodium protein, unknown function	2.64762	6.26147e-05	0.00241005
aPK8_1130c	PKH_142660	hypothetical protein, conserved in Apicomplexan species	2.64789	3.56859e-05	0.00200147
aPK13_0310w	PKH_140310	conserved Plasmodium protein, unknown function	2.64796	7.05084e-05	0.00242821
aPK14_1446w	PKH_131570	microsomal signal peptidase 12 kDa subunit, putative	2.64882	3.95962e-05	0.00205614
aPK8_1820c	PKH_051500	PK8_1820w PK8_1820w Protein kinase c inhibitor- like protein	2.64972	9.88275e-05	0.00269322
aPK12_1030w	PKH_131060	lysine-specific histone demethylase 1, putative (LSD1)	2.65567	3.69064e-05	0.00203294
aPK13_6470w	PKH_110740	mitochondrial ribosomal protein L9 precursor, putative	2.65857	5.22262e-05	0.00228007
aPK13_1190w	PKH_141160	translation initiation factor IF-2, putative	2.66141	9.36783e-05	0.00263958
aPK11_0860w	PKH_090910	peptidyl-prolyl cis-trans isomerase, putative	2.66449	7.45847e-05	0.00250543
aPK4_1860w	PKH_052670	conserved Plasmodium protein, unknown function	2.66969	0.000366969	0.00456888
aPK6_0850w	PKH_113900	ribosomal protein L19-like	2.67322	0.000191541	0.00351573
aPK8_0790w	PKH_010960	sin3 associated polypeptide p18-like protein, putative	2.67943	8.43131e-05	0.00258604
aPK8_2470c	PKH_050790	conserved Plasmodium protein, unknown function	2.68265	3.51401e-05	0.00200147
aPK13_4030w	PKH_121340	mitochondrial pyruvate carrier protein 1, putative (MPC1)	2.68882	3.07374e-05	0.00198915
aPK8_2420w	PKH_050840	protein transport protein Sec23, putative (SEC23)	2.69232	5.94247e-05	0.00238299
aPK14_0020c	PKH_134500	exopolyphosphatase, putative	2.69265	6.90507e-05	0.00242479
aPK9_0640c	PKH_020170	UMP-CMP kinase, putative	2.69459	5.94837e-05	0.00238299
aPK9_2390w	PKH_072260	thioredoxin, putative	2.69889	0.000199927	0.00354074
aPK13_1690w	PKH_141660	conserved Plasmodium protein, unknown function	2.71732	2.94031e-05	0.00194556
aPK10_3100w	PKH_061480	26S proteasome regulatory subunit, putative	2.71736	5.1582e-05	0.00228007
aPK11_3910c	PKH_093720	adrenodoxin reductase, putative	2.71846	3.15657e-05	0.00199598
aPK9_2790w	PKH_072750	conserved Plasmodium protein, unknown function	2.7188	5.49788e-05	0.00228007
aPK11_3690c	PKH_093530	30S ribosomal protein S14, putative	2.72918	6.43306e-05	0.00242303
aPK13_3130c	PKH_122210	elongation factor Tu, putative	2.7304	3.40512e-05	0.00200147
aPK9_0660w	PKH_020150	conserved Plasmodium protein, unknown function	2.73194	3.91832e-05	0.00205614
aPK13_0140w	PKH_140150	hypothetical membrane protein, conserved in Apicomplexan species	2.73357	3.29342e-05	0.00199642
aPK8_1720w	PKH_051580	conserved Plasmodium protein, unknown function	2.7391	3.84191e-05	0.00205614
aPK10_2640w	PKH_061000	conserved Plasmodium protein, unknown function	2.755	3.55447e-05	0.00200147
aPK12_3410w	PKH_145430	ATP synthase beta chain, mitochondrial, putative	2.77018	2.87538e-05	0.00192753
aPK5_0390w	PKH_102830	conserved Plasmodium protein, unknown function	2.7753	4.33729e-05	0.00207222
aPK8_2210w	PKH_051050	KIR protein	2.78162	0.000113677	0.00274308
aPK10_1450c	PKH_081560	hsp60, putative	2.78211	3.25221e-05	0.00199598
aPK6_0720w	PKH_114040	ornithine aminotransferase, putative (OAT)	2.79215	2.43551e-05	0.00174635
aPK9_3170c	PKH_073140	calcyclin binding protein, putative	2.79591	0.000634812	0.00626199
aPK12_0700w	PKH_130720	acyl carrier protein, mitochondrial, puative	2.80456	0.000116936	0.00278636
aPK2_0720w	PKH_041150	acyl carrier protein, putative	2.81682	0.000134166	0.00286028
aPK10_1090c	PKH_081180	ubiquinol-cytochrome c reductase complex subunit, putative	2.83024	2.21156e-05	0.00166973
aPK10_3660w	PKH_062080	conserved Plasmodium protein, unknown function	2.84579	8.10844e-05	0.00256224
aPK5_0150w	PKH_103050	50S ribosomal protein L28, apicoplast, putative	2.89335	3.32229e-05	0.00199642
aPK13_3210w	PKH_122130	conserved Plasmodium protein, unknown function	2.89754	0.000134538	0.00286028
aPK12_0860c	PKH_130880	ABC transporter, putative	2.90011	1.99806e-05	0.00161313
aPK13_3400w	PKH_121950	conserved protein, unknown function	2.90349	2.46132e-05	0.00174635
aPK12_1510c	PKH_143410	conserved Plasmodium protein, unknown function	2.91846	1.8083e-05	0.00152254
aPK11_1230w	PKH_091270	transcription factor with AP2 domain(s), putative (ApiAP2)	2.92923	8.07419e-05	0.00256224
aPK14_1600c	PKH_131260	conserved Plasmodium protein, unknown function	2.93568	4.06926e-05	0.00205765
aPK13_1520c	PKH_141490	phosphatidylinositol synthase (PIS)	2.94145	5.217e-05	0.00228007
aPK12_0850c	PKH_130870	ATP synthase mitochondrial F1 complex assembly factor 1, putative (ATP11)	2.9604	2.15825e-05	0.00165064
aPK14_0570c	PKH_133420	30S ribosomal protein S9, putative	2.97045	3.54149e-05	0.00200147
aPK14_1650c	PKH_131160	succinyl CoA ligase, putative	2.98773	2.88033e-05	0.00192753
aPK14_3310c	PKH_123400	conserved Plasmodium protein, unknown function	2.98913	4.1991e-05	0.00206071
aPK11_1150w	PKH_091180	protein kinase, putative	2.9947	1.77658e-05	0.00152254
aPK5_0470c	PKH_102760	conserved Plasmodium protein, unknown function	2.99925	4.08805e-05	0.00205765
aPK14_1505w	PKH_131450	mitochondrial acidic protein MAM33, putative	3.00121	3.19969e-05	0.00199598
aPK11_0380w	PKH_090380	helicase, putative	3.00466	3.49466e-05	0.00200147
aPK5_2080w	PKH_101100	conserved Plasmodium protein, unknown function	3.01153	1.80977e-05	0.00152254
aPK10_2980c	PKH_061360	conserved Plasmodium protein, unknown function	3.03292	2.31057e-05	0.00169272
aPK1_0490w	PKH_020630	2-C-methyl-D-erythritol 4-phosphate cytidylyltransferase, putative (IspD)	3.033	2.85186e-05	0.00192753
aPK9_2220w	PKH_072080	lipoate-protein ligase a type 2, putative	3.03507	2.29382e-05	0.00169272
aPK6_2090w	PKH_112630	ferredoxin NADP reductase, putative	3.0496	1.4213e-05	0.00145426
aPK8_0770w	PKH_010980	coatomer epsilon subunit, putative	3.05283	1.49334e-05	0.00146571
aPK7_1140w	PKH_030200	cysteine desulfurase, putative (SufS)	3.05698	7.81514e-05	0.00254482
aPK13_4330w	PKH_121050	Glycine cleavage T-protein (aminomethyl transferase), putative	3.10478	1.27634e-05	0.00144546
aPK14_2200c	PKH_125740	hypothetical protein, conserved in Apicomplexan species	3.10617	1.192e-05	0.00144511
aPK7_2230w	PKH_021280	conserved Plasmodium protein, unknown function	3.1222	9.86436e-05	0.00269322
aPK14_0205c	PKH_134080	hypothetical protein, conserved in Apicomplexan species	3.14947	1.35983e-05	0.00145426
aPK12_0900w	PKH_130930	conserved Plasmodium protein, unknown function	3.15962	1.06962e-05	0.00144511
aPK4_0890c	PKH_030360	conserved Plasmodium protein, unknown function	3.21191	9.43633e-06	0.00144511
aPK12_3070w	PKH_144930	lipoamide dehydrogenase, putative	3.23382	1.17129e-05	0.00144511
aPK9_3090c	PKH_073060	peptide release factor, putative	3.24406	6.56229e-05	0.00242303
aPK8_0670w	PKH_011080	proteasome subunit alpha Type 6-B	3.24497	1.25255e-05	0.00144546
aPK14_2750w	PKH_124550	conserved Plasmodium protein, unknown function	3.26425	1.13457e-05	0.00144511
aPK10_0300w	PKH_080350	conserved Plasmodium protein, unknown function	3.26996	8.31119e-06	0.00144511
aPK4_0947c	PKH_051740	lysine decarboxylase, putative	3.27307	1.08629e-05	0.00144511
aPK12_3180w	PKH_145050	pentatricopeptide repeat protein, putative	3.2879	9.64366e-05	0.00267884
aPK6_1610w	PKH_113090	malate dehydrogenase, putative (MDH)	3.31541	3.02313e-05	0.00197814
aPK13_4520c	PKH_120870	isocitrate dehydrogenase [NADP], mitochondrial precursor, putative (IDH)	3.3237	6.55237e-05	0.00242303
aPK8_2610w	PKH_050650	conserved Plasmodium protein, unknown function	3.32689	1.59407e-05	0.00146679
aPK9_1360c	PKH_071230	type II NADH:ubiquinone oxidoreductase, putative (NDH2)	3.32884	0.000234037	0.00377601
aPK14_2120w	PKH_125910	mitochondrial ribosomal protein S14 precursor, putative	3.33074	9.09763e-06	0.00144511
aPK7_1900w	PKH_031800	3-demethylubiquinone-9 3-methyltransferase, putative	3.34112	1.03622e-05	0.00144511
aPK9_0210c	PKH_070210	E1-E2_ATPase/hydrolase, putative	3.3537	8.98027e-06	0.00144511
aPK5_2540w	PKH_100640	conserved Plasmodium protein, unknown function	3.38506	3.24585e-05	0.00199598
aPK1_0750c	PKH_020390	cold-shock protein, putative	3.45718	6.90848e-06	0.00144511
aPK12_0830w	PKH_130850	porphobilinogen deaminase, putative	3.47027	8.55964e-06	0.00144511
aPK11_4100w	PKH_093910	conserved Plasmodium protein, unknown function	3.50715	1.07106e-05	0.00144511
aPK9_0170w	PKH_070170	prefoldin subunit, putative	3.51205	5.14763e-06	0.00144511
aPK4_0930c	PKH_030320	conserved Plasmodium protein, unknown function	3.51495	1.18378e-05	0.00144511
aPK6_0070c	PKH_114750	elongation factor G, putative (EF-G)	3.55086	7.50843e-06	0.00144511
aPK9_0670c	PKH_020130	TatD-like deoxyribonuclease, putative	3.56384	1.12951e-05	0.00144511
aPK4_1230w	PKH_052050	unspecified product (HAT1)	3.58434	1.57428e-05	0.00146679
aPK8_1480w	PKH_142330	RAP protein, putative	3.60079	4.36862e-06	0.00144511
aPK8_0150w	PKH_011610	1-cys peroxiredoxin (1-CysPrx)	3.60292	6.36186e-06	0.00144511
aPK12_3890c	PKH_145760	hydroxyethylthiazole kinase, putative	3.62082	5.78879e-06	0.00144511
aPK3_0430w	PKH_083330	conserved Plasmodium protein, unknown function	3.64762	4.16535e-06	0.00144511
aPK9_0160c	PKH_070160	signal peptidase complex subunit 3, putative (SPC3)	3.75531	4.62571e-06	0.00144511
aPK13_3220c	PKH_122120	protein tyrosine phosphatase, putative	3.81731	0.000168091	0.00328866
aPK12_3060c	PKH_144920	60 kDa chaperonin, putative (CPN60)	3.84234	3.37028e-06	0.00144511
aPK10_2460w	PKH_060850	conserved Plasmodium protein, unknown function	3.86026	2.82212e-06	0.00144511
aPK14_2005c	PKH_126130	conserved Plasmodium protein, unknown function	3.86176	4.16172e-06	0.00144511
aPK13_4280w	PKH_121100	conserved Plasmodium protein, unknown function	3.89511	7.71075e-06	0.00144511
aPK6_0270w	PKH_114540	conserved Plasmodium protein, unknown function	3.93231	3.31424e-06	0.00144511
aPK10_0940c	PKH_081030	50S ribosomal protein L22, mitochondrial, putative	3.97649	5.64587e-06	0.00144511
aPK7_1110w	PKH_030220	conserved Plasmodium protein, unknown function	4.03288	3.35501e-06	0.00144511
aPK12_2760w	PKH_144610	macrophage migration inhibitory factor, putative (MIF)	4.04673	2.39301e-06	0.00144511
aPK10_1560c	PKH_060050	Plasmodium exported protein, unknown function	4.89988	5.36431e-07	0.00144511

## Sheet: TP2
genes	updated ID	name	FC	pvalue	FDR	273 GENES
aPK15_0860c	PKH_060710	SICAvar antigen (fragment)	-4.47451	3.34972e-07	0.000597552
aPK5_1320w	PKH_101880	secreted ookinete protein, putative (PSOP12)	-4.38011	5.09738e-07	0.000597552
aPK00_0860c	PKH_050020	SICAvar antigen	-4.276	1.58722e-06	0.000904283
aPK15_0540c	PKH_113950	SICAvar antigen (fragment)	-3.84997	1.28628e-06	0.000841654
aPK14_2205c	PKH_125730	gamete egress and sporozoite traversal protein, putative (GEST)	-3.73398	1.80458e-06	0.000904283
aPK5_1860c	PKH_101350	SICAvar antigen (fragment)	-3.71854	2.37486e-06	0.000904283
aPK15_0750c	PKH_082200	SICAvar antigen (fragment)	-3.63704	2.48164e-06	0.000904283
aPK1_0860c	PKH_080010	SICAvar antigen (fragment)	-3.5158	2.48129e-06	0.000904283
aPK00_0060c	PKH_020270	SICAvar antigen (fragment)	-3.4743	3.12092e-06	0.000906543
aPK15_1160c	PKH_020010	SICAvar antigen (fragment)	-3.39207	3.38664e-06	0.000906543
aPK9_2530c	PKH_072450	SICAvar antigen	-3.27099	4.56419e-06	0.00110696
aPK12_4880c	PKH_146780	pfg377 homolog, putative	-3.22396	6.68684e-06	0.00123618
aPK00_0710w	PKH_060010	hypothetical protein, conserved in P.knowlesi	-3.21424	1.13407e-05	0.00155314
aPK15_1260c	PKH_000450	SICAvar antigen (fragment)	-3.20627	5.46477e-06	0.00114936
aPK6_2940w	PKH_073450 , PKH_102960, PKH_050020	SICAvar antigen (fragment)	-3.1925	5.79252e-06	0.00117628
aPK12_1300w	PKH_143200	conserved Plasmodium protein, unknown function	-3.10453	6.92715e-06	0.00123618
aPK00_0690c	PKH_131820	SICAvar antigen (fragment)	-3.10342	7.43503e-06	0.00128779
aPK6_1900w	PKH_112800	Pfs77, putative	-3.07136	1.65142e-05	0.00184832
aPK14_3420w	PKH_072700	SICAvar antigen (fragment)	-3.03519	8.63903e-06	0.00134171
aPK15_0910c	PKH_040610	SICAvar antigen (fragment)	-3.0267	1.12067e-05	0.00155314
aPK15_1130w	PKH_122450, PKH_072710	SICAvar antigen (fragment)	-2.86091	1.45146e-05	0.00167601
aPK10_2480w	PKH_072710	SICAvar antigen (fragment)	-2.84496	1.66346e-05	0.00184832
aPK15_1120w	PKH_000770	SICAvar antigen (fragment)	-2.75446	2.40585e-05	0.00210542
aPK15_0680c	PKH_080060	SICAvar antigen (fragment)	-2.74965	2.12622e-05	0.00208274
aPK00_0890w	PKH_145250	SICAvar antigen (fragment)	-2.74919	1.90992e-05	0.00197325
aPK8_0430c	PKH_011330	conserved Plasmodium protein, unknown function	-2.66985	2.29006e-05	0.00210542
aPK8_2200w	PKH_051060	KIR protein	-2.66943	7.21386e-05	0.00339154
aPK14_1190c	PKH_113730	SICAvar antigen (fragment)	-2.65625	3.11065e-05	0.00213007
aPK9_2485c	PKH_072380	SICAvar antigen (fragment)	-2.6086	2.99036e-05	0.00210772
aPK00_0670w	pkn591f04.q1c	unspecified product	-2.59572	2.88174e-05	0.00210542
aPK00_0440w	PKH_112000	SICAvar antigen (fragment)	-2.58588	2.94217e-05	0.00210772
aPK10_1260c	PKH_081350	GDP-fucose synthase, putative	-2.49548	4.39505e-05	0.00276253
aPK5_1500w	PKH_101710	conserved Plasmodium protein, unknown function	-2.49116	5.20211e-05	0.00290848
aPK3_1780w	PKH_082030	hypothetical protein, conserved in P.knowlesi	-2.48179	0.000288926	0.00725215
aPK00_0020c	PKH_062290	Plasmodium exported protein, unknown function	-2.45176	5.38332e-05	0.00290848
aPK12_0640c	PKH_130660	blood-stage antigen 41-3, putative	-2.44483	5.19875e-05	0.00290848
aPK2_0770w	PKH_041100	6-cysteine protein (P230)	-2.43532	4.66596e-05	0.00284359
aPK00_0300w	PKH_090720	SICAvar antigen (fragment)	-2.43319	4.92657e-05	0.00290126
aPK15_0010w	PKH_000420	SICAvar antigen (fragment)	-2.41606	5.30797e-05	0.00290848
aPK8_3160c	PKH_052760	tryptophan/threonine-rich antigen, putative	-2.41441	5.08161e-05	0.00290848
aPK7_0005w	PKH_010050	conserved Plasmodium protein, unknown function	-2.41188	8.59826e-05	0.00367061
aPK4_1340c	PKH_052170	conserved Plasmodium protein, unknown function	-2.37215	5.72055e-05	0.00302481
aPK15_0270w	PKH_082200	SICAvar antigen (fragment)	-2.35183	7.27615e-05	0.00339154
aPK15_0550c	PKH_122450	SICAvar antigen (fragment)	-2.34994	6.90066e-05	0.00339154
aPK15_0160w	PKH_000430	SICAvar antigen (fragment)	-2.29656	0.000160121	0.00509703
aPK15_0260w	PKH_101370	SICAvar antigen (fragment)	-2.2761	7.86318e-05	0.00353483
aPK00_0010w	PKH_062280	KIR-like protein	-2.25843	9.48225e-05	0.00393071
aPK6_2320w	PKH_112370	putative poly(a) polymerase pap (poly(a) polymerase pap, putative	-2.23624	9.5861e-05	0.00393071
aPK15_0090c	PKH_082190	SICAvar antigen (fragment)	-2.22629	9.66066e-05	0.00393071
aPK12_1770c	PKH_143660	conserved Plasmodium protein, unknown function	-2.22168	9.46801e-05	0.00393071
aPK9_2670w	PKH_072600	conserved Plasmodium protein, unknown function	-2.2164	0.000183177	0.00561635
aPK00_0380c	PKH_070540	SICAvar antigen (fragment)	-2.21267	9.91875e-05	0.00394673
aPK6_2880w	PKH_111810	conserved Plasmodium protein, unknown function	-2.20019	0.000104622	0.00408026
aPK11_2000w	PKH_092040	dynein heavy chain, putative	-2.17801	0.000126822	0.00452638
aPK00_0290w	PKH_114910	SICAvar antigen (fragment)	-2.14691	0.000125365	0.00452638
aPK15_1250w	PKH_101360	SICAvar antigen (fragment)	-2.12371	0.000151171	0.00493535
aPK14_3375c	PKH_123280	conserved Plasmodium protein, unknown function	-2.11216	0.000141116	0.00480106
aPK13_4610w	PKH_120790	DNA/RNA-binding protein Alba 2, putative (ALBA2)	-2.10977	0.000191322	0.0056682
aPK13_1040w	PKH_141000	conserved Plasmodium protein, unknown function	-2.10681	0.000318862	0.0074364
aPK15_0410w	PKH_072380	SICAvar antigen (fragment)	-2.10617	0.000141759	0.00480106
aPK11_0180w	PKH_090180	radial spoke head protein, putative	-2.10526	0.000242065	0.00650656
aPK11_3370w	PKH_093280	conserved Plasmodium protein, unknown function	-2.09764	0.000158963	0.00509703
aPK8_1845c	PKH_051440	SICAvar antigen (fragment)	-2.05837	0.000215134	0.00608957
aPK7_0150c	PKH_010240	NOL1/NOP2/sun family methyltransferase	-2.05575	0.000171382	0.00536846
aPK13_1090w	PKH_141050	conserved Plasmodium protein, unknown function	-2.0555	0.000215399	0.00608957
aPK12_2740c	PKH_144590	multidrug resistance-associated protein 1, putative (MRP1)	-2.05532	0.000190563	0.0056682
aPK6_0240c	PKH_114580	KIR protein	-2.0327	0.0004995	0.00937731
aPK5_0990w	PKH_102220	conserved Plasmodium protein, unknown function	-2.02971	0.000273357	0.00703907
aPK8_3200c	PKH_100210	SICAvar antigen (fragment)	-2.01673	0.000191949	0.0056682
aPK11_0990c	PKH_091030	protein tyrosine phosphatase, putative	-2.00358	0.000359061	0.00788996
aPK13_1100w	PKH_124340	SICAvar antigen (fragment)	-1.95008	0.000259122	0.00682289
aPK10_1300c	PKH_081400	SICAvar-like antigen (fragment)	-1.93868	0.000261737	0.00685053
aPK8_3150w	PKH_052750	Plasmodium exported protein (PHIST), unknown function	-1.93333	0.000346564	0.00776013
aPK15_0730c	PKH_131710	SICAvar antigen (fragment)	-1.91866	0.000310812	0.00729233
aPK13_4090w	PKH_121280	conserved Plasmodium protein, unknown function	-1.90701	0.00028738	0.00725215
aPK14_0550c	PKH_133460	conserved Plasmodium protein, unknown function	-1.89316	0.000308842	0.00729233
aPK4_1710w	PKH_052530	conserved Plasmodium protein, unknown function	-1.8915	0.000306051	0.00729233
aPK1_0890w	PKH_080040	Plasmodium exported protein, unknown function	-1.87709	0.000366858	0.00800157
aPK6_2820w	PKH_111870	secreted ookinete protein, putative (PSOP6)	-1.74224	0.000544109	0.00988969
aPK9_0350c	PKH_070350	conserved Plasmodium protein, unknown function	1.76811	0.000552464	0.0099562
aPK5_0040w	PKH_103170	conserved Plasmodium protein, unknown function	1.76877	0.000499996	0.00937731
aPK11_2900w	PKH_092880	conserved Plasmodium protein, unknown function	1.77825	0.000472403	0.00924247
aPK3_1120c	PKH_082640	conserved Plasmodium protein, unknown function	1.79901	0.000488118	0.00937731
aPK12_4100w	PKH_145960	hypothetical protein, conserved in Apicomplexan species	1.79918	0.000519382	0.00961838
aPK14_2900w	PKH_124190	cyclin, putative	1.81197	0.000412588	0.00860531
aPK8_1070w	PKH_142720	conserved protein, unknown function	1.81617	0.000411251	0.00860531
aPK14_1550c	PKH_131360	ataxin-2 like protein, putative	1.8226	0.000426952	0.00870007
aPK3_0430w	PKH_083330	conserved Plasmodium protein, unknown function	1.82501	0.00042217	0.00869286
aPK13_3910w	PKH_121450	conserved Plasmodium protein, unknown function	1.82606	0.000479246	0.00931064
aPK12_0360w	PKH_130330	conserved Plasmodium protein, unknown function	1.84037	0.000377173	0.00811881
aPK4_0470w	PKH_030800	conserved Plasmodium protein, unknown function	1.8412	0.000455403	0.00899957
aPK14_2295c	PKH_125530	conserved Plasmodium protein, unknown function	1.84386	0.000425315	0.00869681
aPK10_0670w	PKH_080730	conserved Plasmodium protein, unknown function	1.84947	0.000373306	0.00811217
aPK13_2850c	PKH_122500	conserved Plasmodium protein, unknown function	1.85326	0.000392589	0.0083464
aPK14_3285c	PKH_123450	conserved Plasmodium protein, unknown function	1.85413	0.00041873	0.00868276
aPK7_2270w	PKH_021320	conserved Plasmodium protein, unknown function	1.85522	0.000358713	0.00788996
aPK10_2930c	PKH_061310	conserved Plasmodium protein, unknown function	1.86195	0.000391491	0.0083464
aPK3_0640w	PKH_083130	conserved Plasmodium protein, unknown function	1.86775	0.000338527	0.00763826
aPK11_1450c	PKH_091520	DNA mismatch repair protein MLH, putative (MLH)	1.86934	0.000523587	0.00966585
aPK13_1190w	PKH_141160	translation initiation factor IF-2, putative	1.87335	0.000408252	0.00858642
aPK9_3060c	PKH_073030	protein MAM3, putative	1.88305	0.000319478	0.0074364
aPK13_4500w	PKH_120890	ubiquitin conjugating enzyme, putative	1.88348	0.000493042	0.00937731
aPK13_1020w	PKH_140980	ribosomal protein S15, mitochondrial precursor, putative	1.88987	0.000351679	0.00781523
aPK10_3300w	PKH_061670	conserved Plasmodium protein, unknown function	1.89147	0.000332504	0.00756991
aPK2_0440w	PKH_041410	conserved Plasmodium protein, unknown function	1.89216	0.000304068	0.00729233
aPK10_1070c	PKH_081160	conserved Plasmodium protein, unknown function	1.89473	0.000301592	0.007279
aPK4_0950w	PKH_051750	ribosomal protein L10, putative	1.89696	0.000298665	0.007279
aPK9_0610c	PKH_020200	conserved Plasmodium protein, unknown function	1.90835	0.00029703	0.007279
aPK4_1630w	PKH_052460	holo-(acyl-carrier protein) synthase, putative	1.91231	0.00042497	0.00869681
aPK2_0820c	PKH_041060	conserved protein, unknown function	1.91568	0.00049336	0.00937731
aPK2_1380c	PKH_040490	ATP-dependent acyl-CoA synthetase, putative	1.93253	0.000273722	0.00703907
aPK13_2660w	PKH_122690	conserved Plasmodium protein, unknown function	1.93509	0.000310685	0.00729233
aPK13_0910c	PKH_140870	conserved Plasmodium protein, unknown function	1.94067	0.000307759	0.00729233
aPK11_1180w	PKH_091210	conserved Plasmodium protein, unknown function	1.94104	0.000300535	0.007279
aPK13_0310w	PKH_140310	conserved Plasmodium protein, unknown function	1.94623	0.000336255	0.00761617
aPK14_0470w	PKH_133600	GTP binding protein, putative	1.94771	0.000450549	0.00899418
aPK13_3900c	PKH_121460	conserved Plasmodium protein, unknown function	1.95905	0.000280661	0.00718615
aPK10_2510c	PKH_060880	RAP protein, putative	1.97229	0.000290009	0.00725215
aPK8_2690c	PKH_050570	conserved Plasmodium protein, unknown function	1.97315	0.000285909	0.00725215
aPK6_0130w	PKH_114690	conserved Plasmodium protein, unknown function	1.9856	0.000434123	0.0088157
aPK12_4380w	PKH_146270	ubiquitin conjugating enzyme E2, putative	1.99822	0.000308904	0.00729233
aPK10_3520c	PKH_061950	conserved Plasmodium protein, unknown function	2.00216	0.00028997	0.00725215
aPK2_0060c	PKH_127030	early transcribed membrane protein, putative	2.00418	0.000413534	0.00860531
aPK13_6800w	PKH_110410	nucleoside diphosphate kinase b, putative	2.00451	0.000330669	0.00756991
aPK7_2170w	PKH_021220	integral membrane protein, putative	2.00469	0.000200641	0.00582058
aPK14_0600c	PKH_133360	26S proteasome regulatory subunit RPN13, putative (RPN13)	2.00695	0.000291859	0.00725215
aPK12_2180c	PKH_144050	50S ribosomal protein L24, putative	2.01644	0.000241925	0.00650656
aPK1_0290w	PKH_020830	conserved Plasmodium protein, unknown function	2.02225	0.000189672	0.0056682
aPK12_1320w	PKH_143220	thioredoxin peroxidase, putative	2.02629	0.000216861	0.00608957
aPK14_3385w	PKH_123260	DNA-directed RNA polymerase, alpha subunit, truncated, putative	2.03368	0.000222156	0.0061164
aPK7_1110w	PKH_030220	conserved Plasmodium protein, unknown function	2.0403	0.000420743	0.00869286
aPK9_2820c	PKH_072780	conserved Plasmodium protein, unknown function	2.0519	0.000259522	0.00682289
aPK13_1920w	PKH_141870	conserved Plasmodium protein, unknown function	2.0653	0.000266006	0.00692356
aPK2_0800w	PKH_041070	2C-methyl-D-erythritol 2,4-cyclodiphosphate synthase, putative	2.07171	0.000226149	0.00613728
aPK14_2755w	PKH_124540	inner membrane complex protein, putative	2.07288	0.000299321	0.007279
aPK9_2790w	PKH_072750	conserved Plasmodium protein, unknown function	2.07511	0.000192501	0.0056682
aPK14_3455w	PKH_126890	proteosome subunit alpha type 1, putative	2.0813	0.000181587	0.00561635
aPK14_3430w	PKH_126840	DNA repair metallo-beta-lactamase protein, putative	2.08663	0.000217225	0.00608957
aPK12_3070w	PKH_144930	lipoamide dehydrogenase, putative	2.08678	0.000151689	0.00493535
aPK9_1520c	PKH_071390	conserved Plasmodium protein, unknown function	2.08794	0.000224761	0.00612785
aPK14_0375c	PKH_133800	conserved Plasmodium protein, unknown function	2.09492	0.000218269	0.00608957
aPK5_0220w	PKH_102980	actin-depolymerizing factor 1, putative (ADF1)	2.0982	0.000257205	0.00682287
aPK13_0350w	PKH_140350	conserved Plasmodium protein, unknown function	2.11766	0.000151659	0.00493535
aPK13_0470w	PKH_140460	conserved Plasmodium protein, unknown function	2.12743	0.0002963	0.007279
aPK5_2210w	PKH_100970	50S ribosomal protein L17, apicoplast, putative (RPL17)	2.14233	0.000129185	0.00458295
aPK13_1370c	PKH_141340	conserved Plasmodium protein, unknown function	2.1438	0.00015967	0.00509703
aPK5_1960w	PKH_101230	protein phosphatase 2C, putative	2.1447	0.000124001	0.00452638
aPK11_4060w	PKH_093880	phosphatidylinositol N-acetylglucosaminyltransferase subunit H, putative (PIGH)	2.14989	0.000140289	0.00480106
aPK13_0800w	PKH_140760	conserved Plasmodium protein, unknown function	2.15757	0.000120135	0.00442173
aPK12_1510c	PKH_143410	conserved Plasmodium protein, unknown function	2.17243	0.000148584	0.00491579
aPK14_3400c	PKH_123230	conserved Plasmodium protein, unknown function	2.17247	0.000223302	0.0061164
aPK4_0250c	PKH_031050	conserved Plasmodium protein, unknown function	2.17426	0.000326851	0.0075349
aPK12_1540w	PKH_143440	GTP binding protein, putative	2.17869	0.000200287	0.00582058
aPK13_2120w	PKH_142090	hypothetical protein, conserved in Apicomplexan species	2.18071	0.000243071	0.00650656
aPK8_1510c	PKH_142300	zinc transporter, putative	2.18391	0.000135374	0.00474533
aPK14_2350c	PKH_125400	degradation in the ER (DER1) like protein, putative	2.1845	0.000348088	0.00776473
aPK6_0890c	PKH_113860	conserved Plasmodium protein, unknown function	2.1878	0.000266879	0.00692356
aPK14_2960w	PKH_124060	conserved Plasmodium protein, unknown function	2.19443	0.000103943	0.00408026
aPK11_2480c	PKH_092480	deoxyuridine 5'-triphosphate nucleotidohydrolase, putative	2.2061	0.000504654	0.00943462
aPK10_2640w	PKH_061000	conserved Plasmodium protein, unknown function	2.21725	9.52244e-05	0.00393071
aPK13_0260c	PKH_140260	DNA ligase I, putative	2.21786	0.000109726	0.00419594
aPK14_2020w	PKH_126100	conserved Plasmodium protein, unknown function	2.22538	9.37626e-05	0.00393071
aPK14_0425c	PKH_133700	conserved Plasmodium protein, unknown function	2.23206	0.00011336	0.00427934
aPK12_1020c	PKH_131050	mitochondrial ribosomal protein S18 precursor, putative	2.23428	0.000143148	0.00481713
aPK13_2860w	PKH_122490	proteasome subunit beta type 7 precursor, putative	2.23987	9.76661e-05	0.00393942
aPK9_3090c	PKH_073060	peptide release factor, putative	2.24366	0.000153091	0.00495359
aPK9_3000w	PKH_072970	conserved Plasmodium protein, unknown function	2.24495	0.000290655	0.00725215
aPK8_2820c	PKH_050440	dehydrodolichyl diphosphate synthetase, putative	2.24882	0.000170143	0.00535814
aPK13_1960c	PKH_141910	ATP-dependent Clp protease adaptor protein, putative	2.25268	8.5602e-05	0.00367061
aPK12_3290c	PKH_145160	conserved Plasmodium protein, unknown function	2.26884	0.000124891	0.00452638
aPK13_0090c	PKH_140100	conserved Plasmodium protein, unknown function	2.27963	8.13248e-05	0.00360092
aPK8_2610w	PKH_050650	conserved Plasmodium protein, unknown function	2.28308	0.000117456	0.00435526
aPK14_1655c	PKH_131150	41-2 protein antigen precursor, homolog, putative	2.29029	8.59628e-05	0.00367061
aPK13_1390c	PKH_141360	cop-coated vesicle membrane protein p24 precursor, putative	2.29081	7.84118e-05	0.00353483
aPK8_1600w	PKH_051700	conserved Plasmodium protein, unknown function	2.30581	0.000187797	0.0056682
aPK8_1690w	PKH_051610	conserved Plasmodium protein, unknown function	2.32016	7.21928e-05	0.00339154
aPK13_1150w	PKH_141120	malonyl CoA-acyl carrier protein transacylase precursor, putative	2.32585	0.000140373	0.00480106
aPK13_2810w	PKH_122540	conserved Plasmodium protein, unknown function	2.32745	0.000101584	0.00401494
aPK10_0400w	PKH_080460	conserved Plasmodium protein, unknown function	2.33914	0.000117578	0.00435526
aPK2_0720w	PKH_041150	acyl carrier protein, putative	2.33933	0.000141855	0.00480106
aPK7_1600w	PKH_031470	conserved Plasmodium protein, unknown function	2.34133	7.60282e-05	0.00349789
aPK7_1140w	PKH_030200	cysteine desulfurase, putative (SufS)	2.34722	6.22134e-05	0.00318586
aPK5_2540w	PKH_100640	conserved Plasmodium protein, unknown function	2.35476	6.04565e-05	0.00314431
aPK14_0510c	PKH_133520	conserved Plasmodium protein, unknown function	2.3596	7.28608e-05	0.00339154
aPK14_0115w	PKH_134250	ribosomal protein L16, putative	2.3601	6.08679e-05	0.00314431
aPK7_0760c	PKH_010870	conserved Plasmodium protein, unknown function	2.37075	5.75273e-05	0.00302481
aPK14_0020c	PKH_134500	exopolyphosphatase, putative	2.39162	0.00021922	0.00608957
aPK13_7000c	PKH_110240	proteasome regulatory subunit, putative	2.39169	7.14525e-05	0.00339154
aPK9_3400c	PKH_073400	early transcribed membrane protein, putative	2.39375	5.37661e-05	0.00290848
aPK8_1270c	PKH_142530	CS protein, putative	2.39899	0.000126579	0.00452638
aPK11_3140c	PKH_093090	conserved Plasmodium protein, unknown function	2.39977	0.000332927	0.00756991
aPK1_0150w	PKH_020970	ATP-dependent RNA helicase, putative	2.41059	0.000327549	0.0075349
aPK8_1820c	PKH_051500	PK8_1820w PK8_1820w Protein kinase c inhibitor- like protein	2.41472	7.09321e-05	0.00339154
aPK10_0550w	PKH_080610	conserved Plasmodium protein, unknown function	2.42466	7.31408e-05	0.00339154
aPK7_1120w	PKH_030210	conserved Plasmodium protein, unknown function	2.43137	5.46595e-05	0.00292627
aPK6_2180w	PKH_112540	conserved Plasmodium protein, unknown function	2.43814	4.88449e-05	0.00290126
aPK6_2370w	PKH_112320	putative oxidoreductase, short-chain dehydrogenase family, putative	2.43894	0.000112672	0.00427934
aPK11_0290w	PKH_090290	conserved protein, unknown function	2.4395	0.000138672	0.00480106
aPK9_2230c	PKH_072090	conserved protein, unknown function	2.44408	6.99734e-05	0.00339154
aPK14_1130w	PKH_132320	selenoprotein, putative (Sel4)	2.45412	0.000296177	0.007279
aPK14_1160w	PKH_132260	hypothetical protein, conserved in Apicomplexan species	2.45508	0.000223089	0.0061164
aPK11_4390w	PKH_094200	conserved Plasmodium protein, unknown function	2.47165	5.32415e-05	0.00290848
aPK14_1600c	PKH_131260	conserved Plasmodium protein, unknown function	2.47673	0.000147924	0.00491579
aPK13_4330w	PKH_121050	Glycine cleavage T-protein (aminomethyl transferase), putative	2.48058	4.08221e-05	0.00264177
aPK00_0130c	PKH_145830	hypothetical protein, conserved in Apicomplexan species	2.4859	9.87314e-05	0.00394673
aPK9_2630w	PKH_072560	serine/threonine protein phosphatase, putative	2.49378	4.14245e-05	0.00265162
aPK8_1720w	PKH_051580	conserved Plasmodium protein, unknown function	2.49927	3.83879e-05	0.00251185
aPK3_1810w	PKH_081990	signal peptidase complex subunit 2, putative (SPC2)	2.50962	4.6513e-05	0.00284359
aPK13_3140w	PKH_122200	GPI transamidase subunit PIG-U, putative	2.51759	0.000214494	0.00608957
aPK8_1470c	PKH_142340	selenoprotein, putative (Sel3)	2.53755	3.50891e-05	0.00237517
aPK6_0550c	PKH_114210	RING zinc finger protein, putative	2.54698	8.20579e-05	0.00360626
aPK8_2210w	PKH_051050	KIR protein	2.57025	9.67825e-05	0.00393071
aPK6_0850w	PKH_113900	ribosomal protein L19-like	2.57738	3.0138e-05	0.00210772
aPK1_0550w	PKH_020570	SICAvar antigen	2.57901	3.04221e-05	0.00210772
aPK14_2000w	PKH_126140	conserved Plasmodium protein, unknown function	2.5842	4.40953e-05	0.00276253
aPK14_2710c	PKH_124640	pyridoxal 5'-phosphate synthase, putative	2.60418	5.32301e-05	0.00290848
aPK4_0473c	PKH_030790	Ribosomal L25-like protein	2.60533	2.76412e-05	0.00210542
aPK13_4390c	PKH_120990	conserved Plasmodium protein, unknown function	2.60767	2.74787e-05	0.00210542
aPK13_4570c	PKH_120820	MOG1 homologue, putative	2.61139	2.71438e-05	0.00210542
aPK9_0670c	PKH_020130	TatD-like deoxyribonuclease, putative	2.62642	2.70925e-05	0.00210542
aPK7_1590w	PKH_031460	ham1 family protein, putative	2.62921	2.81772e-05	0.00210542
aPK10_0950w	PKH_081040	conserved Plasmodium protein, unknown function	2.6304	0.000109277	0.00419594
aPK13_2930w	PKH_122390	transcriptional regulatory protein sir2 homologue, putative (SIR2A)	2.63041	0.000191131	0.0056682
aPK11_0820c	PKH_090870	conserved Plasmodium protein, unknown function	2.63239	2.89589e-05	0.00210542
aPK8_0770w	PKH_010980	coatomer epsilon subunit, putative	2.64406	7.70209e-05	0.00351609
aPK7_2230w	PKH_021280	conserved Plasmodium protein, unknown function	2.6457	2.52536e-05	0.00210542
aPK9_2220w	PKH_072080	lipoate-protein ligase a type 2, putative	2.68488	2.48003e-05	0.00210542
aPK4_1230w	PKH_052050	unspecified product (HAT1)	2.69281	6.58513e-05	0.00331452
aPK13_3210w	PKH_122130	conserved Plasmodium protein, unknown function	2.69282	2.16736e-05	0.00208274
aPK11_3910c	PKH_093720	adrenodoxin reductase, putative	2.69884	2.47617e-05	0.00210542
aPK11_2640c	PKH_092630	geranylgeranyl pyrophosphate synthase, putative (GGPPS)	2.70211	3.72714e-05	0.00246619
aPK14_2100c	PKH_125950	Glutamine cyclotransferase, putative	2.73776	7.02804e-05	0.00339154
aPK13_6470w	PKH_110740	mitochondrial ribosomal protein L9 precursor, putative	2.74159	2.79122e-05	0.00210542
aPK14_0570c	PKH_133420	30S ribosomal protein S9, putative	2.75876	2.13886e-05	0.00208274
aPK12_4940w	PKH_146840	conserved Plasmodium protein, unknown function	2.76725	5.1016e-05	0.00290848
aPK10_0300w	PKH_080350	conserved Plasmodium protein, unknown function	2.77672	2.56015e-05	0.00210542
aPK14_0205c	PKH_134080	hypothetical protein, conserved in Apicomplexan species	2.79983	1.88665e-05	0.00197325
aPK14_3390c	PKH_123250	conserved Plasmodium protein, unknown function	2.81412	1.96704e-05	0.00199722
aPK10_3660w	PKH_062080	conserved Plasmodium protein, unknown function	2.88349	1.28515e-05	0.00163203
aPK7_1900w	PKH_031800	3-demethylubiquinone-9 3-methyltransferase, putative	2.89291	1.25508e-05	0.00163203
aPK9_3170c	PKH_073140	calcyclin binding protein, putative	2.89917	2.28438e-05	0.00210542
aPK9_3260c	PKH_073230	conserved Plasmodium protein, unknown function	2.90189	1.84542e-05	0.00197325
aPK9_2030c	PKH_071890	conserved Plasmodium protein, unknown function	2.90251	4.68379e-05	0.00284359
aPK11_1380w	PKH_091450	deubiquinating/deneddylating enzyme, putative (UCH54)	2.91398	2.19273e-05	0.00208274
aPK11_4150c	PKH_093960	conserved Plasmodium protein, unknown function	2.91792	1.31509e-05	0.00163203
aPK14_2750w	PKH_124550	conserved Plasmodium protein, unknown function	2.92919	1.41101e-05	0.00166826
aPK9_1360c	PKH_071230	type II NADH:ubiquinone oxidoreductase, putative (NDH2)	2.94126	2.85936e-05	0.00210542
aPK14_1055c	PKH_132500	enoyl-CoA hydratase, putative	3.00019	9.38248e-06	0.00134764
aPK12_0560w	PKH_130580	conserved Plasmodium protein, unknown function	3.0004	1.71097e-05	0.00186591
aPK8_1480w	PKH_142330	RAP protein, putative	3.07044	8.2666e-06	0.00134171
aPK8_2150c	PKH_051110	conserved Plasmodium protein, unknown function	3.07926	9.25308e-06	0.00134764
aPK1_0490w	PKH_020630	2-C-methyl-D-erythritol 4-phosphate cytidylyltransferase, putative (IspD)	3.10968	6.83243e-06	0.00123618
aPK4_0930c	PKH_030320	conserved Plasmodium protein, unknown function	3.17052	8.65768e-06	0.00134171
aPK13_2160c	PKH_123170	conserved Plasmodium protein, unknown function	3.17417	2.45211e-05	0.00210542
aPK10_1540c	PKH_060030	Plasmodium exported protein, unknown function	3.22715	3.72013e-05	0.00246619
aPK11_1230w	PKH_091270	transcription factor with AP2 domain(s), putative (ApiAP2)	3.26241	7.94288e-06	0.00133645
aPK6_2090w	PKH_112630	ferredoxin NADP reductase, putative	3.37064	4.88722e-06	0.00110696
aPK13_4030w	PKH_121340	mitochondrial pyruvate carrier protein 1, putative (MPC1)	3.44521	1.26653e-05	0.00163203
aPK13_1520c	PKH_141490	phosphatidylinositol synthase (PIS)	3.4493	2.90226e-06	0.000904283
aPK14_2120w	PKH_125910	mitochondrial ribosomal protein S14 precursor, putative	3.45641	2.91754e-06	0.000904283
aPK6_0270w	PKH_114540	conserved Plasmodium protein, unknown function	3.50654	2.56279e-06	0.000904283
aPK6_1610w	PKH_113090	malate dehydrogenase, putative (MDH)	3.50928	5.14671e-06	0.00112255
aPK6_2190c	PKH_112530	conserved Plasmodium protein, unknown function	3.55669	4.82364e-06	0.00110696
aPK10_1560c	PKH_060050	Plasmodium exported protein, unknown function	3.59415	3.28312e-06	0.000906543
aPK13_4520c	PKH_120870	isocitrate dehydrogenase [NADP], mitochondrial precursor, putative (IDH)	3.62468	2.12428e-06	0.000904283
aPK5_2080w	PKH_101100	conserved Plasmodium protein, unknown function	3.63265	3.80163e-06	0.000973382
aPK9_0160c	PKH_070160	signal peptidase complex subunit 3, putative (SPC3)	3.63996	2.77916e-06	0.000904283
aPK9_0170w	PKH_070170	prefoldin subunit, putative	3.6711	1.33023e-05	0.00163203
aPK13_4280w	PKH_121100	conserved Plasmodium protein, unknown function	3.92343	9.99416e-07	0.000735695
aPK12_0830w	PKH_130850	porphobilinogen deaminase, putative	4.07925	8.89822e-07	0.000735695
aPK10_0940c	PKH_081030	50S ribosomal protein L22, mitochondrial, putative	4.33714	6.08815e-07	0.000597552
aPK14_2005c	PKH_126130	conserved Plasmodium protein, unknown function	4.37489	5.28695e-07	0.000597552
aPK13_3220c	PKH_122120	protein tyrosine phosphatase, putative	4.51584	6.51262e-06	0.00123618

## Sheet: TP3
genes	updated ID	name	FC	pvalue	FDR	58 GENES
aPK00_0860c	PKH_050020	SICAvar antigen	-3.86579	4.22056e-06	0.00310686
aPK15_0860c	PKH_060710	SICAvar antigen (fragment)	-3.64902	1.45384e-06	0.00225989
aPK5_1320w	PKH_101880	secreted ookinete protein, putative (PSOP12)	-3.61996	1.53499e-06	0.00225989
aPK12_1300w	PKH_143200	conserved Plasmodium protein, unknown function	-3.28025	3.78593e-06	0.00310686
aPK8_0430c	PKH_011330	conserved Plasmodium protein, unknown function	-2.90445	1.12038e-05	0.00471279
aPK14_2205c	PKH_125730	gamete egress and sporozoite traversal protein, putative (GEST)	-2.85291	1.51157e-05	0.00516228
aPK9_2530c	PKH_072450	SICAvar antigen	-2.81666	1.38462e-05	0.00516228
aPK15_0540c	PKH_113950	SICAvar antigen (fragment)	-2.75516	1.87326e-05	0.00516228
aPK6_1900w	PKH_112800	Pfs77, putative	-2.65485	4.90231e-05	0.00740249
aPK8_2730c	PKH_050530	conserved Plasmodium protein, unknown function	-2.4698	4.29312e-05	0.00722348
aPK12_4880c	PKH_146780	pfg377 homolog, putative	-2.46916	6.80366e-05	0.00908637
aPK2_0770w	PKH_041100	6-cysteine protein (P230)	-2.43829	4.716e-05	0.00730855
aPK00_0060c	PKH_020270	SICAvar antigen (fragment)	-2.4221	5.32552e-05	0.0078405
aPK14_1190c	PKH_113730	SICAvar antigen (fragment)	-2.40832	5.54276e-05	0.00796129
aPK14_1525w	PKH_131410	conserved Plasmodium protein, unknown function	-2.35376	8.75067e-05	0.00936958
aPK13_6380w	PKH_110810	conserved Plasmodium protein, unknown function	-2.33304	9.23574e-05	0.00937746
aPK6_2940w	PKH_073450 , PKH_102960, PKH_050020	SICAvar antigen (fragment)	-2.2976	8.3986e-05	0.00936958
aPK10_3150c	PKH_061530	25 kDa ookinete surface antigen precursor, putative	-2.25764	9.10814e-05	0.00937746
aPK14_0510c	PKH_133520	conserved Plasmodium protein, unknown function	2.2233	0.000100254	0.00961795
aPK14_0830c	PKH_133000	conserved Plasmodium protein, unknown function	2.23402	0.000101259	0.00961795
aPK6_2190c	PKH_112530	conserved Plasmodium protein, unknown function	2.2696	8.48618e-05	0.00936958
aPK4_1670w	PKH_052500	conserved Plasmodium protein, unknown function	2.2771	8.95713e-05	0.00937746
aPK11_1060c	PKH_091100	conserved Plasmodium protein, unknown function	2.29696	7.83577e-05	0.00936958
aPK14_0600c	PKH_133360	26S proteasome regulatory subunit RPN13, putative (RPN13)	2.31076	8.69507e-05	0.00936958
aPK13_0190c	PKH_140200	sodium/hydrogen exchanger, putative	2.32645	7.09752e-05	0.00908637
aPK13_1150w	PKH_141120	malonyl CoA-acyl carrier protein transacylase precursor, putative	2.32961	9.76774e-05	0.00961795
aPK3_0790w	PKH_082980	conserved Plasmodium protein, unknown function	2.33218	9.8926e-05	0.00961795
aPK6_1430w	PKH_113280	conserved Plasmodium protein, unknown function	2.34325	7.03469e-05	0.00908637
aPK13_2100c	PKH_142050	cAMP-specific 3',5'-cyclic phosphodiesterase 4D, putative	2.37287	6.16879e-05	0.00864953
aPK11_3790c	PKH_093620	guanylyl cyclase, putative	2.37961	8.10965e-05	0.00936958
aPK14_2755w	PKH_124540	inner membrane complex protein, putative	2.3931	6.86328e-05	0.00908637
aPK12_0710w	PKH_130730	transporter/permease protein, putative	2.42457	8.4492e-05	0.00936958
aPK10_2380c	PKH_060780	conserved Plasmodium protein, unknown function	2.46158	4.61791e-05	0.00730855
aPK14_2750w	PKH_124550	conserved Plasmodium protein, unknown function	2.46347	7.44115e-05	0.00932361
aPK2_0640c	PKH_041240	cysteine protease, putative	2.46684	4.49117e-05	0.00730855
aPK12_0810w	PKH_130830	WD domain, G-beta repeat domain containing protein	2.51651	4.15157e-05	0.00719077
aPK13_2810w	PKH_122540	conserved Plasmodium protein, unknown function	2.63159	3.67942e-05	0.00656609
aPK1_0550w	PKH_020570	SICAvar antigen	2.63375	2.48712e-05	0.005333
aPK12_4200c	PKH_146060	P. knowlesi homologue of yeast snf7, putative	2.65207	2.6262e-05	0.005333
aPK5_0040w	PKH_103170	conserved Plasmodium protein, unknown function	2.66644	2.38019e-05	0.005333
aPK8_1270c	PKH_142530	CS protein, putative	2.667	3.07034e-05	0.00583266
aPK2_0670c	PKH_041210	cysteine protease, putative	2.72634	2.41987e-05	0.005333
aPK9_2210w	PKH_072070	cyclin-dependent kinase, putative	2.73147	7.62479e-05	0.00935467
aPK14_2530w	PKH_125010	transcription factor with AP2 domain(s), putative (ApiAP2)	2.73401	3.19343e-05	0.00587691
aPK12_0560w	PKH_130580	conserved Plasmodium protein, unknown function	2.74589	2.6186e-05	0.005333
aPK11_4150c	PKH_093960	conserved Plasmodium protein, unknown function	2.79584	2.01617e-05	0.00516228
aPK10_3680c	PKH_062100	acetyl-CoA transporter, putative	2.85992	2.35597e-05	0.005333
aPK5_2610w	PKH_100570	conserved Plasmodium protein, unknown function	2.86687	1.60215e-05	0.00516228
aPK11_1380w	PKH_091450	deubiquinating/deneddylating enzyme, putative (UCH54)	2.87814	1.8016e-05	0.00516228
aPK13_2160c	PKH_123170	conserved Plasmodium protein, unknown function	2.91675	1.7167e-05	0.00516228
aPK11_3140c	PKH_093090	conserved Plasmodium protein, unknown function	3.08851	8.58097e-06	0.00421111
aPK2_1380c	PKH_040490	ATP-dependent acyl-CoA synthetase, putative	3.09514	1.52487e-05	0.00516228
aPK9_3400c	PKH_073400	early transcribed membrane protein, putative	3.10715	5.85911e-06	0.00315888
aPK6_2120c	PKH_112600	fe-superoxide dismutase, putative	3.16968	4.96533e-06	0.00315888
aPK9_0340w	PKH_070340	developmental protein, putative	3.23194	2.81392e-05	0.00552373
aPK8_1600w	PKH_051700	conserved Plasmodium protein, unknown function	3.62003	5.90043e-06	0.00315888
aPK12_0830w	PKH_130850	porphobilinogen deaminase, putative	4.60795	1.69538e-07	0.000499204
aPK13_3220c	PKH_122120	protein tyrosine phosphatase, putative	5.75089	6.45965e-08	0.000380409

## Sheet: TP4
genes	updated ID	name	FC	pvalue	FDR	136 GENES
aPK8_0430c	PKH_011330	conserved Plasmodium protein, unknown function	-2.82039	1.80522e-05	0.00231107
aPK13_6380w	PKH_110810	conserved Plasmodium protein, unknown function	-2.61047	2.05591e-05	0.00249653
aPK6_1900w	PKH_112800	Pfs77, putative	-2.54464	4.16096e-05	0.00376983
aPK00_0860c	PKH_050020	SICAvar antigen	-2.36776	0.000208583	0.00944881
aPK10_1560c	PKH_060050	Plasmodium exported protein, unknown function	-2.28321	8.32969e-05	0.00605599
aPK8_2730c	PKH_050530	conserved Plasmodium protein, unknown function	-2.23752	7.06637e-05	0.0056235
aPK8_2510c	PKH_050750	conserved Plasmodium protein, unknown function	-2.10955	0.000111869	0.00655463
aPK15_0860c	PKH_060710	SICAvar antigen (fragment)	-1.96259	0.000199837	0.00919404
aPK10_3150c	PKH_061530	25 kDa ookinete surface antigen precursor, putative	-1.96041	0.000196631	0.00911777
aPK8_1430w	PKH_142380	conserved Plasmodium protein, unknown function	1.90523	0.000245191	0.00995813
aPK13_3430c	PKH_121920	histone H3 variant, putative (CenH3)	1.90759	0.000239516	0.00995813
aPK14_1445c	PKH_131580	DNA topoisomerase II, putative	1.9338	0.000222783	0.00958242
aPK4_1460w	PKH_052290	regulator of chromosome condensation, putative	1.93796	0.000244386	0.00995813
aPK14_0440w	PKH_133670	conserved Plasmodium protein, unknown function	1.93869	0.000211931	0.0095175
aPK11_4500c	PKH_094320	conserved protein, unknown function	1.95569	0.000236105	0.0099316
aPK6_1050c	PKH_113660	leucine-rich repeat protein (LRR6)	1.95595	0.000235967	0.0099316
aPK1_0640w	PKH_020490	conserved Plasmodium protein, unknown function	1.96662	0.000194104	0.00907203
aPK10_1430w	PKH_081540	conserved Plasmodium protein, unknown function	1.99488	0.000174117	0.00847419
aPK13_5150c	PKH_120260	conserved Plasmodium protein, unknown function	2.00139	0.000181985	0.00871189
aPK3_0120w	PKH_083680	binding protein, putative	2.00831	0.000219844	0.00958242
aPK10_2380c	PKH_060780	conserved Plasmodium protein, unknown function	2.04922	0.000218965	0.00958242
aPK12_4240c	PKH_146100	double C2-like domain-containing protein, putative (DOC2)	2.05499	0.000202244	0.00923266
aPK2_1000w	PKH_040870	conserved Plasmodium protein, unknown function	2.05807	0.000140364	0.00725092
aPK10_1080w	PKH_081170	conserved Plasmodium protein, unknown function	2.07368	0.000127673	0.00702679
aPK9_3399c	PKH_073390	conserved Plasmodium protein, unknown function	2.08297	0.000122853	0.00682532
aPK12_5060c	PKH_146960	rhoptry neck protein 3, putative (RON3)	2.08691	0.000138281	0.00725092
aPK14_0735w	PKH_133070	NADP-specific glutamate dehydrogenase, putative (GDH1)	2.09323	0.000122367	0.00682532
aPK10_0130c	PKH_080210	conserved Plasmodium protein, unknown function	2.09493	0.000140094	0.00725092
aPK11_3110w	PKH_093060	aquaglyceroporin, putative (AQP)	2.09714	0.000136519	0.00725092
aPK4_1700w	PKH_052520	conserved Plasmodium protein, unknown function	2.09741	0.000153543	0.00759844
aPK13_3520c	PKH_121820	MSP7-like protein, putative	2.09896	0.000115755	0.00655463
aPK12_3660w	PKH_145670	COPI associated protein, putative	2.10788	0.000182693	0.00871189
aPK12_0710w	PKH_130730	transporter/permease protein, putative	2.11149	0.000115383	0.00655463
aPK11_3160w	PKH_093110	apical membrane antigen 1	2.11555	0.000115692	0.00655463
aPK14_0830c	PKH_133000	conserved Plasmodium protein, unknown function	2.11823	0.000108357	0.00655463
aPK8_0250c	PKH_011510	SF-assemblin, putative	2.11884	0.000108747	0.00655463
aPK9_3400c	PKH_073400	early transcribed membrane protein, putative	2.12778	0.000104228	0.00655463
aPK10_1670w	PKH_060160	conserved Plasmodium protein, unknown function	2.13739	0.000101938	0.00655463
aPK13_2020w	PKH_141970	conserved Plasmodium protein, unknown function	2.14261	0.000184919	0.00871189
aPK9_1300w	PKH_071160	conserved Plasmodium protein, unknown function	2.17889	9.55972e-05	0.00655463
aPK6_1310c	PKH_113390	enoyl-acyl carrier reductase, putative (ENR)	2.18033	0.000100876	0.00655463
aPK5_2220w	PKH_100960	inner membrane complex protein, putative	2.18255	0.000232789	0.0099316
aPK10_2650c	PKH_061020	conserved Plasmodium protein, unknown function	2.20738	0.00018466	0.00871189
aPK3_0790w	PKH_082980	conserved Plasmodium protein, unknown function	2.21053	7.76074e-05	0.00593872
aPK11_0750w	PKH_090800	actin-like protein, putative (ALP1)	2.23267	0.000112835	0.00655463
aPK10_3600w	PKH_062020	SICAvar-like antigen	2.23519	0.000222923	0.00958242
aPK3_0980c	PKH_082750	glycogen synthase kinase, putative	2.23521	0.000108802	0.00655463
aPK13_0050c	PKH_140070	Plasmodium exported protein, unknown function	2.24032	8.88172e-05	0.00626594
aPK10_1660c	PKH_060150	phosphomannomutase, putative	2.24305	7.76501e-05	0.00593872
aPK10_2670c	PKH_061040	conserved Plasmodium protein, unknown function	2.24777	0.000242447	0.00995813
aPK10_1280w	PKH_081380	conserved Plasmodium protein, unknown function	2.25074	0.000111584	0.00655463
aPK11_1895c	PKH_091960	cupin-like protein, putative	2.26842	0.000100473	0.00655463
aPK8_0700c	PKH_011050	DegP-like serine protease 1 precursor	2.28192	8.09743e-05	0.00603618
aPK2_0540c	PKH_041310	merozoite surface protein 5	2.29787	7.87149e-05	0.00594297
aPK6_1830c	PKH_112880	merozoite surface protein 10, putative (MSP10)	2.32162	5.30685e-05	0.00459589
aPK6_2680w	PKH_050050	tryptophan/threonine-rich antigen, putative	2.32601	0.000148841	0.00753002
aPK14_1630c	PKH_131200	conserved Plasmodium protein, unknown function	2.36023	0.000149603	0.00753002
aPK9_0260c	PKH_070260	rhoptry protein, putative	2.3732	0.000111451	0.00655463
aPK9_0720c	PKH_070590	conserved Plasmodium protein, unknown function	2.37649	8.24239e-05	0.00605599
aPK13_2100c	PKH_142050	cAMP-specific 3',5'-cyclic phosphodiesterase 4D, putative	2.37958	4.37412e-05	0.00384465
aPK9_3390c	PKH_073370	cytoadherence linked asexual protein, CLAG, putative	2.38271	0.00010004	0.00655463
aPK5_3030c	PKH_100110	formin 1, putative	2.41449	8.93133e-05	0.00626594
aPK10_1540c	PKH_060030	Plasmodium exported protein, unknown function	2.43724	7.63527e-05	0.00593872
aPK13_1150w	PKH_141120	malonyl CoA-acyl carrier protein transacylase precursor, putative	2.43754	0.000110722	0.00655463
aPK5_0020c	PKH_103190	rhoptry-associated protein 3, putative	2.46288	4.03657e-05	0.00371427
aPK10_0160w	PKH_080230	membrane skeletal protein, putative	2.46919	3.45526e-05	0.00333575
aPK5_0180w	PKH_103020	Merozoite surface protein 3, putative	2.47171	4.24078e-05	0.00378393
aPK14_2720c	PKH_124620	conserved Plasmodium protein, unknown function	2.49141	5.9389e-05	0.00499631
aPK13_5030c	PKH_120340	conserved Plasmodium protein, unknown function	2.49303	3.23444e-05	0.00333575
aPK13_0070c	PKH_140080	early transcribed membrane protein, putative	2.49439	0.000161101	0.00790601
aPK5_2610w	PKH_100570	conserved Plasmodium protein, unknown function	2.49707	3.37072e-05	0.00333575
aPK12_1810w	PKH_143690	conserved Plasmodium protein, unknown function	2.49806	7.0465e-05	0.0056235
aPK13_3220c	PKH_122120	protein tyrosine phosphatase, putative	2.50206	2.90664e-05	0.00311222
aPK1_0550w	PKH_020570	SICAvar antigen	2.50529	3.69633e-05	0.00351092
aPK8_1260c	PKH_142540	conserved Plasmodium protein, unknown function	2.5056	5.68219e-05	0.00484962
aPK13_5040w	PKH_120330	conserved Plasmodium protein, unknown function	2.51029	2.89972e-05	0.00311222
aPK12_2060w	PKH_143920	conserved Plasmodium protein, unknown function	2.51228	2.89031e-05	0.00311222
aPK13_4840w	PKH_120530	conserved Plasmodium protein, unknown function	2.51556	3.75779e-05	0.00351264
aPK4_1900w	PKH_052700	glideosome associated protein with multiple membrane spans 2, putative (GAPM2)	2.55623	0.000133779	0.00725092
aPK12_4460w	PKH_146340	delta-aminolevulinic acid synthethase, putative	2.56819	0.000103278	0.00655463
aPK9_0090w	PKH_070080	conserved Plasmodium protein, unknown function	2.57828	2.49609e-05	0.00285831
aPK14_2230c	PKH_125670	conserved Plasmodium protein, unknown function	2.63224	2.08911e-05	0.00249653
aPK12_4200c	PKH_146060	P. knowlesi homologue of yeast snf7, putative	2.63371	1.96714e-05	0.00246479
aPK11_4150c	PKH_093960	conserved Plasmodium protein, unknown function	2.63618	3.3652e-05	0.00333575
aPK10_2590c	PKH_060970	conserved Plasmodium protein, unknown function	2.69088	6.21319e-05	0.00515345
aPK5_2790w	PKH_100380	cell cycle regulator with zn-finger domain, putative	2.71626	0.000142119	0.00727775
aPK11_3960w	PKH_093780	conserved Plasmodium protein, unknown function	2.7189	1.47438e-05	0.0022035
aPK14_3150w	PKH_123700	zinc finger protein, putative	2.73201	0.000113087	0.00655463
aPK14_0990w	PKH_132650	conserved Plasmodium protein, unknown function	2.75177	1.6032e-05	0.0022035
aPK13_2160c	PKH_123170	conserved Plasmodium protein, unknown function	2.75328	1.35211e-05	0.0022035
aPK2_0560c	PKH_041300	merozoite surface protein, putative	2.77123	1.26803e-05	0.0022035
aPK2_0920c	PKH_040950	conserved Plasmodium protein, unknown function	2.78276	1.55628e-05	0.0022035
aPK14_2390w	PKH_125320	conserved Plasmodium protein, unknown function	2.78925	1.31323e-05	0.0022035
aPK2_1380c	PKH_040490	ATP-dependent acyl-CoA synthetase, putative	2.79269	1.7882e-05	0.00231107
aPK13_0190c	PKH_140200	sodium/hydrogen exchanger, putative	2.79852	1.27702e-05	0.0022035
aPK2_0670c	PKH_041210	cysteine protease, putative	2.81526	1.18875e-05	0.0022035
aPK10_1580c	PKH_060070	Plasmodium exported protein (PHIST), unknown function	2.83081	1.76544e-05	0.00231107
aPK4_0400c	PKH_030870	apical sushi protein, putative (ASP)	2.84336	6.59433e-05	0.00539361
aPK5_3050c	PKH_100090	conserved Plasmodium protein, unknown function	2.86644	2.11966e-05	0.00249653
aPK13_1000c	PKH_140960	RNA binding protein, putative	2.93573	1.51944e-05	0.0022035
aPK1_0690w	PKH_020450	photosensitized INA-labeled protein 1, PhIL1, putative	2.94771	1.47932e-05	0.0022035
aPK12_0810w	PKH_130830	WD domain, G-beta repeat domain containing protein	2.96036	7.33585e-06	0.00160559
aPK12_2200c	PKH_144070	hypothetical protein, conserved in Apicomplexan species	2.96904	7.11213e-06	0.00160559
aPK7_1680w	PKH_031590	rhoptry-associated leucine zipper-like protein 1, putative (RALP1)	2.97358	7.22296e-06	0.00160559
aPK14_1290w	PKH_132010	aspartyl protease, putative	2.97857	9.90266e-06	0.00194389
aPK10_3620w	PKH_062040	conserved Plasmodium protein, unknown function	3.01239	7.35069e-06	0.00160559
aPK13_3920c	PKH_121440	conserved Plasmodium protein, unknown function	3.03101	1.60894e-05	0.0022035
aPK14_0971c	PKH_132690	conserved Plasmodium protein, unknown function	3.05734	5.55981e-06	0.00155913
aPK2_1430w	PKH_040340	conserved Plasmodium protein, unknown function	3.06644	8.91733e-06	0.00181083
aPK10_0090w	PKH_080170	conserved Plasmodium protein, unknown function	3.10878	2.5239e-05	0.00285831
aPK14_2910c	PKH_124170	conserved Plasmodium membrane protein, unknown function	3.109	7.36135e-06	0.00160559
aPK00_1020c	PKH_020090	Plasmodium exported protein, unknown function	3.12225	6.52546e-06	0.00160559
aPK3_0600c	PKH_083170	conserved Plasmodium protein, unknown function	3.12426	4.65537e-06	0.00137077
aPK14_2530w	PKH_125010	transcription factor with AP2 domain(s), putative (ApiAP2)	3.15261	4.28272e-06	0.00137077
aPK12_4500w	PKH_146380	myosin A tail domain interacting protein MTIP, putative,myosin light chain 1, putative (MTIP)	3.17786	1.3014e-05	0.0022035
aPK2_0640c	PKH_041240	cysteine protease, putative	3.19503	8.16662e-06	0.00171761
aPK8_0420w	PKH_011340	conserved Plasmodium protein, unknown function	3.21514	3.40336e-05	0.00333575
aPK14_2755w	PKH_124540	inner membrane complex protein, putative	3.22373	4.5848e-06	0.00137077
aPK14_0410w	PKH_133730	rhoptry-associated protein 1, putative (RAP1)	3.23554	4.20211e-06	0.00137077
aPK14_2335w	PKH_125430	rhoptry neck protein 2, putative (RON2)	3.32458	3.2051e-06	0.00137077
aPK8_1600w	PKH_051700	conserved Plasmodium protein, unknown function	3.33223	3.31486e-06	0.00137077
aPK7_0160w	PKH_010250	conserved Plasmodium protein, unknown function	3.38359	2.34577e-06	0.00126738
aPK14_0240c	PKH_134010	glideosome associated protein with multiple membrane spans 3, putative (GAPM3)	3.3916	2.33699e-06	0.00126738
aPK1_0210c	PKH_020910	conserved Plasmodium protein, unknown function	3.43439	2.36732e-06	0.00126738
aPK4_0430w	PKH_030840	sexual stage-specific protein precursor, putative	3.49488	1.46086e-05	0.0022035
aPK9_1660c	PKH_071530	glideosome-associated protein 50, putative (GAP50)	3.53031	2.28765e-06	0.00126738
aPK10_1630c	PKH_060120	conserved Plasmodium protein, unknown function	3.57852	1.62517e-06	0.00126738
aPK5_1760w	PKH_101450	SWIB/MDM2 domain-containing protein, putative	3.76725	2.32934e-06	0.00126738
aPK7_0420w	PKH_010540	rhoptry associated membrane antigen, putative (RAMA)	3.76853	3.78795e-06	0.00137077
aPK11_3410c	PKH_093320	conserved Plasmodium protein, unknown function	3.79259	8.91038e-07	0.00104946
aPK4_1570w	PKH_052400	apical merozoite protein, putative	3.83423	8.05547e-07	0.00104946
aPK9_0710w	PKH_070580	conserved Plasmodium protein, unknown function	3.92042	2.60997e-06	0.00128084
aPK12_0830w	PKH_130850	porphobilinogen deaminase, putative	3.99133	6.90648e-07	0.00104946
aPK9_2880w	PKH_072850	merozoite surface protein 1 (MSP1)	4.03396	7.40182e-07	0.00104946
aPK9_2210w	PKH_072070	cyclin-dependent kinase, putative	4.12188	4.66201e-07	0.00104946
aPK9_0270w	PKH_070270	conserved Plasmodium protein, unknown function	4.31524	0.000151176	0.00754472

## Sheet: TP6
genes	updated ID	name	FC	pvalue	FDR	243 GENES
aPK12_1770c	PKH_143660	conserved Plasmodium protein, unknown function	-3.65186	1.23956e-05	0.00800519
aPK14_2205c	PKH_125730	gamete egress and sporozoite traversal protein, putative (GEST)	-3.63426	9.44216e-06	0.00800519
aPK12_1300w	PKH_143200	conserved Plasmodium protein, unknown function	-3.55158	9.92616e-06	0.00800519
aPK12_4880c	PKH_146780	pfg377 homolog, putative	-3.50136	1.4569e-05	0.00800519
aPK6_2820w	PKH_111870	secreted ookinete protein, putative (PSOP6)	-3.27854	1.28583e-05	0.00800519
aPK2_0770w	PKH_041100	6-cysteine protein (P230)	-3.06031	1.69509e-05	0.00800519
aPK5_1320w	PKH_101880	secreted ookinete protein, putative (PSOP12)	-3.05762	2.97825e-05	0.00800519
aPK6_1900w	PKH_112800	Pfs77, putative	-3.03481	0.000143008	0.00800519
aPK15_0340c	PKH_061860	SICAvar antigen (fragment)	-3.01504	0.000175418	0.0080736
aPK13_6380w	PKH_110810	conserved Plasmodium protein, unknown function	-2.99651	3.83644e-05	0.00800519
aPK10_1260c	PKH_081350	GDP-fucose synthase, putative	-2.9939	2.22782e-05	0.00800519
aPK4_1000w	PKH_051810	conserved Plasmodium protein, unknown function	-2.95012	2.72409e-05	0.00800519
aPK11_0840w	PKH_090890	inositol-5 phosphatase, putative	-2.77489	7.99294e-05	0.00800519
aPK5_1500w	PKH_101710	conserved Plasmodium protein, unknown function	-2.75297	3.56868e-05	0.00800519
aPK4_0270c	PKH_031020	6-cysteine protein (P52)	-2.75202	3.27788e-05	0.00800519
aPK4_0985c	PKH_051790	centrin, putative	-2.68736	3.39857e-05	0.00800519
aPK11_4590c	PKH_094420	conserved Plasmodium protein, unknown function	-2.67507	7.9673e-05	0.00800519
aPK12_3870c	PKH_145740	conserved Plasmodium protein, unknown function	-2.61598	0.000117502	0.00800519
aPK3_0190w	PKH_083610	membrane skeletal protein, putative	-2.5552	0.000217025	0.00848344
aPK12_4180c	PKH_146040	conserved Plasmodium protein, unknown function	-2.52823	7.06652e-05	0.00800519
aPK10_2410w	PKH_060800	conserved Plasmodium protein, unknown function	-2.51515	7.25955e-05	0.00800519
aPK9_2940c	PKH_072910	conserved Plasmodium protein, unknown function	-2.48908	8.26844e-05	0.00800519
aPK14_0066c	PKH_134370	conserved Plasmodium protein, unknown function	-2.42871	8.608e-05	0.00800519
aPK7_0700c	PKH_010810	conserved Plasmodium protein, unknown function	-2.41655	9.3516e-05	0.00800519
aPK13_6270c	PKH_110920	conserved Plasmodium protein, unknown function	-2.39257	6.47924e-05	0.00800519
aPK12_1470c	PKH_143370	male development gene 1, putative (MDV1)	-2.38161	9.79652e-05	0.00800519
aPK13_3270w	PKH_122070	conserved Plasmodium protein, unknown function	-2.36148	0.000348998	0.00966401
aPK14_1525w	PKH_131410	conserved Plasmodium protein, unknown function	-2.36082	0.000175483	0.0080736
aPK7_1270c	PKH_030070	conserved Plasmodium protein, unknown function	-2.34436	6.78083e-05	0.00800519
aPK8_0190w	PKH_011570	guanyl cyclase, putative	-2.3193	7.38575e-05	0.00800519
aPK13_6750w	PKH_110460	conserved Plasmodium protein, unknown function	-2.30753	7.64828e-05	0.00800519
aPK14_0725c	PKH_133080	conserved Plasmodium protein, unknown function	-2.30386	0.000230495	0.00857642
aPK13_1040w	PKH_141000	conserved Plasmodium protein, unknown function	-2.24141	8.59922e-05	0.00800519
aPK8_1020c	PKH_142770	conserved Plasmodium protein, unknown function	-2.24	9.05615e-05	0.00800519
aPK5_0660c	PKH_102550	conserved Plasmodium protein, unknown function	-2.23469	9.39632e-05	0.00800519
aPK11_2930c	PKH_092910	conserved Plasmodium protein, unknown function	-2.23274	9.72546e-05	0.00800519
aPK8_0290w	PKH_011470	conserved Plasmodium protein, unknown function	-2.23141	0.000162628	0.00807196
aPK12_2800c	PKH_144660	myosin D, putative (MyoD)	-2.19831	0.000199049	0.00840221
aPK3_1860c	PKH_081940	N-acetylglucosamine-1-phosphate transferase, putative	-2.19326	9.90275e-05	0.00800519
aPK4_1340c	PKH_052170	conserved Plasmodium protein, unknown function	-2.18595	0.000129934	0.00800519
aPK4_1050w	PKH_051860	armadillo-domain containing rhoptry protein, putative (ARO)	-2.17109	0.000102326	0.00800519
aPK5_1530c	PKH_101680	nif-like protein, putative	-2.16927	0.000171441	0.0080736
aPK10_2990c	PKH_061370	conserved Plasmodium protein, unknown function	-2.15967	0.000124151	0.00800519
aPK8_0780c	PKH_010970	regulator of chromosome condensation, putative	-2.15101	0.000186257	0.00816457
aPK8_2730c	PKH_050530	conserved Plasmodium protein, unknown function	-2.10629	0.00011786	0.00800519
aPK8_2100c	PKH_051160	conserved Plasmodium protein, unknown function	-2.10376	0.000165245	0.00807196
aPK11_0410w	PKH_090410	conserved Plasmodium protein, unknown function	-2.10208	0.000128141	0.00800519
aPK4_0350w	PKH_030940	ag-1 blood stage membrane protein homologue, putative	-2.10157	0.000151015	0.00800519
aPK12_4000c	PKH_145850	conserved Plasmodium protein, unknown function	-2.09362	0.00014081	0.00800519
aPK5_1460w	PKH_101750	SICAvar antigen	-2.09288	0.000122318	0.00800519
aPK12_4620c	PKH_146500	conserved Plasmodium protein, unknown function	-2.09216	0.000121556	0.00800519
aPK14_3490w	PKH_126960	LCCL domain-containing protein, putative	-2.09213	0.000175381	0.0080736
aPK13_0780c	PKH_140740	nucleoside triphosphate hydrolase, putative	-2.07433	0.000128676	0.00800519
aPK14_1810w	PKH_126540	conserved Plasmodium protein, unknown function	-2.07124	0.000128802	0.00800519
aPK9_0820w	PKH_070690	subpellicular microtubule protein 1, putative (SPM1)	-2.06484	0.000136499	0.00800519
aPK7_1770c	PKH_031670	tRNA guanylyltransferase, putative	-2.06429	0.000133217	0.00800519
aPK3_2080w	PKH_081700	conserved protein, unknown function	-2.0611	0.000340414	0.00966401
aPK11_0540w	PKH_090540	conserved Plasmodium protein, unknown function	-2.0536	0.000153577	0.00800519
aPK2_1720w	PKH_040130	conserved protein, unknown function	-2.05244	0.000149997	0.00800519
aPK14_2775w	PKH_124500	conserved Plasmodium protein, unknown function	-2.03601	0.000213839	0.00848344
aPK14_3145w	PKH_123710	leucine-rich repeat protein (LRR14.1)	-2.03588	0.000152724	0.00800519
aPK11_0070c	PKH_090070	CPW-WPC family protein, putative	-2.03471	0.000140691	0.00800519
aPK14_0590w	PKH_133380	diphthamide synthesis protein, putative	-2.03252	0.000231559	0.00857642
aPK7_2260c	PKH_021310	alpha/beta hydrolase, putative	-2.02979	0.000234659	0.00858057
aPK12_2840c	PKH_144700	conserved Plasmodium protein, unknown function	-2.01709	0.000154295	0.00800519
aPK2_1350c	PKH_040520	conserved Plasmodium protein, unknown function	-2.01505	0.00015261	0.00800519
aPK8_0430c	PKH_011330	conserved Plasmodium protein, unknown function	-2.01165	0.000156795	0.00800519
aPK14_0075c	PKH_134335	conserved Plasmodium protein, unknown function	-2.00637	0.000151987	0.00800519
aPK7_1430w	PKH_031300	NIMA related kinase 4, putative (NEK4)	-2.00547	0.000154441	0.00800519
aPK5_2170c	PKH_101010	conserved Plasmodium protein, unknown function	-2.00384	0.000159435	0.00802489
aPK14_0345w	PKH_133840	DNA damage-inducible protein 1, putative (DDI1)	-2.0006	0.000216337	0.00848344
aPK13_3740w	PKH_121610	conserved Plasmodium protein, unknown function	-1.97669	0.000167224	0.00807196
aPK13_4090w	PKH_121280	conserved Plasmodium protein, unknown function	-1.97424	0.000195603	0.00840221
aPK10_3150c	PKH_061530	25 kDa ookinete surface antigen precursor, putative	-1.96435	0.000266755	0.00926469
aPK12_1270w	PKH_143170	conserved Plasmodium protein, unknown function	-1.9621	0.000199747	0.00840221
aPK13_0730w	PKH_140690	conserved Plasmodium protein, unknown function	-1.95862	0.000281606	0.00926469
aPK4_1870c	PKH_052680	conserved Plasmodium protein, unknown function	-1.95802	0.000194724	0.00840221
aPK5_1510c	PKH_101700	glideosome-associated protein 40, putative (GAP40)	-1.95272	0.000174544	0.0080736
aPK13_0080c	PKH_140090	conserved Plasmodium membrane protein, unknown function	-1.95197	0.000178012	0.00812645
aPK7_0400w	PKH_010510	DNA mismatch repair protein, putative	-1.95011	0.000199329	0.00840221
aPK8_1860c	PKH_051420	rhoptry neck protein 5, putative (RON5)	-1.94138	0.000294106	0.00937261
aPK13_3540w	PKH_121800	conserved Plasmodium protein, unknown function	-1.93555	0.000428382	0.00996594
aPK5_0990w	PKH_102220	conserved Plasmodium protein, unknown function	-1.91217	0.000351666	0.00966401
aPK13_3990c	PKH_121370	conserved Plasmodium protein, unknown function	-1.90717	0.000204192	0.00840898
aPK13_1790w	PKH_050021	SICAvar-like antigen	-1.8972	0.000201972	0.00840898
aPK14_0885c	PKH_132880	conserved Plasmodium protein, unknown function	-1.89223	0.00037539	0.00966401
aPK5_1480w	PKH_101730	conserved Plasmodium protein, unknown function	-1.88521	0.000213865	0.00848344
aPK8_2740w	PKH_050520	conserved Plasmodium protein, unknown function	-1.88131	0.000227281	0.00857642
aPK8_2270w	PKH_050990	protein kinase, putative	-1.87524	0.000211187	0.00848344
aPK8_0880c	PKH_142890	RuvB-like protein 1, putative (RUVB1)	-1.8665	0.000419866	0.00989758
aPK10_3420w	PKH_061790	conserved Plasmodium protein, unknown function	-1.86617	0.000274598	0.00926469
aPK8_0200w	PKH_011560	conserved Plasmodium protein, unknown function	-1.86422	0.000355301	0.00966401
aPK11_1640c	PKH_091720	RNA binding protein, putative	-1.85959	0.000375782	0.00966401
aPK8_2400w	PKH_050860	conserved Plasmodium protein, unknown function	-1.83758	0.00025621	0.00905782
aPK4_1940w	PKH_052740	cysteine-rich protective antigen, putative (CyRPA)	-1.83282	0.000256861	0.00905782
aPK14_3375c	PKH_123280	conserved Plasmodium protein, unknown function	-1.82864	0.000291307	0.00937261
aPK14_0105w	PKH_134270	conserved Plasmodium protein, unknown function	-1.82786	0.000241167	0.00870536
aPK5_2500c	PKH_100680	conserved Plasmodium protein, unknown function	-1.82515	0.000276771	0.00926469
aPK8_2510c	PKH_050750	conserved Plasmodium protein, unknown function	-1.82194	0.000334209	0.00966401
aPK11_1650w	PKH_091730	conserved Plasmodium protein, unknown function	-1.8006	0.000271892	0.00926469
aPK4_1460w	PKH_052290	regulator of chromosome condensation, putative	-1.8001	0.000274888	0.00926469
aPK11_0210w	PKH_090210	protein kinase, putative	-1.79837	0.000336621	0.00966401
aPK6_1170w	PKH_113540	conserved Plasmodium protein, unknown function	-1.79738	0.00027138	0.00926469
aPK11_2300c	PKH_092330	conserved Plasmodium protein, unknown function	-1.78238	0.000285307	0.00933431
aPK12_3100c	PKH_144960	conserved Plasmodium protein, unknown function	-1.77771	0.000395222	0.00973833
aPK12_2070c	PKH_143930	conserved Plasmodium protein, unknown function	-1.77727	0.000307723	0.00938922
aPK14_3210c	PKH_123600	shewanella-like protein phosphatase 1, putative (SHLP1)	-1.7746	0.000441728	0.00996682
aPK4_1510w	PKH_052340	conserved Plasmodium protein, unknown function	-1.77129	0.00034767	0.00966401
aPK11_1550w	PKH_091630	conserved Plasmodium protein, unknown function	-1.76425	0.000291163	0.00937261
aPK1_0320c	PKH_020800	conserved Plasmodium protein, unknown function	-1.75868	0.000381747	0.00966401
aPK9_1780c	PKH_071640	PPPDE peptidase, putative	-1.75344	0.000300543	0.00938922
aPK12_1550c	PKH_143450	conserved Plasmodium protein, unknown function	-1.74277	0.000339079	0.00966401
aPK14_0430w	PKH_133690	conserved Plasmodium protein, unknown function	-1.73566	0.000406712	0.00979901
aPK7_1260w	PKH_030080	calcium-dependent protein kinase 4, putative (CDPK4)	-1.72141	0.000386182	0.00970335
aPK13_2820w	PKH_122530	predicted nucleotidyltransferase, putative	-1.71645	0.000337929	0.00966401
aPK13_5060c	PKH_120310	conserved Plasmodium protein, unknown function	-1.71524	0.00035116	0.00966401
aPK2_0910w	PKH_040960	conserved Plasmodium protein, unknown function	-1.70937	0.00037674	0.00966401
aPK7_0090w	PKH_010180	conserved Plasmodium protein, unknown function	-1.70616	0.000357281	0.00966401
aPK13_4530w	PKH_120860	conserved Plasmodium protein, unknown function	-1.70225	0.00034397	0.00966401
aPK10_1860w	PKH_060360	conserved Plasmodium protein, unknown function	-1.70031	0.000420133	0.00989758
aPK14_2840c	PKH_124320	conserved Plasmodium protein, unknown function	-1.69487	0.000367551	0.00966401
aPK9_0140w	PKH_070140	conserved Plasmodium protein, unknown function	-1.69117	0.000375284	0.00966401
aPK11_2000w	PKH_092040	dynein heavy chain, putative	-1.67279	0.000375508	0.00966401
aPK10_2130c	PKH_060620	conserved Plasmodium protein, unknown function	-1.66055	0.000394951	0.00973833
aPK9_1270c	PKH_071130	conserved Plasmodium protein, unknown function	-1.65709	0.000430817	0.00996594
aPK13_0050c	PKH_140070	Plasmodium exported protein, unknown function	-1.65027	0.000434921	0.00996594
aPK10_1230w	PKH_081320	conserved Plasmodium protein, unknown function	-1.65002	0.000401288	0.00979901
aPK13_0950w	PKH_140910	conserved Plasmodium protein, unknown function	-1.63527	0.000423534	0.00989758
aPK11_1190w	PKH_091230	SET domain protein, putative	-1.63205	0.000438654	0.00996682
aPK15_1120w	PKH_000770	SICAvar antigen (fragment)	-1.62305	0.000440735	0.00996682
aPK12_2250w	PKH_144120	histone chaperone ASF1, putative (ASF1)	1.66646	0.000382063	0.00966401
aPK10_0940c	PKH_081030	50S ribosomal protein L22, mitochondrial, putative	1.66768	0.000407765	0.00979901
aPK9_0190c	PKH_070190	bacterial histone-like protein, putative	1.67128	0.000407577	0.00979901
aPK00_0910c	PKH_103230	Plasmodium exported protein, unknown function	1.67754	0.000387211	0.00970335
aPK12_0180w	PKH_130160	conserved Plasmodium protein, unknown function	1.6847	0.000362615	0.00966401
aPK7_0480w	PKH_010600	ribosomal protein S8e, putative	1.68675	0.000398823	0.00978612
aPK11_0710c	PKH_090760	conserved Plasmodium protein, unknown function	1.71161	0.000340005	0.00966401
aPK13_5250w	PKH_120160	conserved Plasmodium protein, unknown function	1.72972	0.000318172	0.0094632
aPK13_4120c	PKH_121250	40S ribosomal subunit protein S6, putative	1.74396	0.000310499	0.00938922
aPK12_0250c	PKH_130240	nucleosome assembly protein 1, putative (NAPL)	1.74402	0.000305109	0.00938922
aPK9_2210w	PKH_072070	cyclin-dependent kinase, putative	1.7486	0.000403176	0.00979901
aPK8_2850c	PKH_050410	receptor for activated C kinase, putative (RACK)	1.75221	0.000306841	0.00938922
aPK4_1150c	PKH_051960	ribosomal protein L15, putative	1.76164	0.00030289	0.00938922
aPK14_3090w	PKH_123800	DNA/RNA-binding protein KIN17, putative	1.76327	0.000356666	0.00966401
aPK14_3175c	PKH_123660	U2 snRNP auxiliary factor, putative	1.76364	0.0004345	0.00996594
aPK13_3610w	PKH_121740	conserved Plasmodium protein, unknown function	1.77771	0.000382282	0.00966401
aPK7_0770c	PKH_010880	60S ribosomal protein L34-A, putative	1.78368	0.000278819	0.00926469
aPK7_0180c	PKH_131730	conserved Plasmodium protein, unknown function	1.78595	0.000304867	0.00938922
aPK5_2810c	PKH_100360	conserved Plasmodium protein, unknown function	1.7868	0.000281275	0.00926469
aPK8_2130c	PKH_051130	U6 snRNA-associated Sm-like protein LSm3, putative (LSM3)	1.79248	0.000382033	0.00966401
aPK13_2190w	PKH_123140	splicing factor, putative	1.8061	0.000362931	0.00966401
aPK5_1890c	PKH_101300	40S ribosomal subunit protein S24, putative	1.81396	0.0002906	0.00937261
aPK6_1590w	PKH_113110	60S ribosomal protein L27a, putative	1.82543	0.000353777	0.00966401
aPK11_1380w	PKH_091450	deubiquinating/deneddylating enzyme, putative (UCH54)	1.83211	0.00024391	0.00870536
aPK1_0890w	PKH_080040	Plasmodium exported protein, unknown function	1.85175	0.000433908	0.00996594
aPK3_0480c	PKH_083280	60S ribosomal protein L7, putative	1.85285	0.000437912	0.00996682
aPK9_0120c	PKH_070120	GTPase activating protein, putative	1.85369	0.000375196	0.00966401
aPK7_2330w	PKH_021380	BRIX domain, putative	1.85614	0.000222469	0.00856289
aPK13_4660w	PKH_120740	Plasmodium exported protein, unknown function	1.85737	0.000320802	0.00949348
aPK9_0170w	PKH_070170	prefoldin subunit, putative	1.86573	0.000311161	0.00938922
aPK7_0180w	PKH_010270	hypothetical protein	1.88448	0.000315283	0.00942489
aPK00_0050c	PKH_072550	KIR protein	1.88613	0.00021502	0.00848344
aPK12_4870w	PKH_146770	conserved Plasmodium protein, unknown function	1.8863	0.000275793	0.00926469
aPK8_2390c	PKH_050870	small nuclear ribonucleoprotein, putative (SNRPG)	1.88723	0.00039307	0.00973833
aPK3_0430w	PKH_083330	conserved Plasmodium protein, unknown function	1.88809	0.000243585	0.00870536
aPK14_3220w	PKH_123580	nucleoside transporter 3, putative (NT3)	1.89234	0.000221443	0.00856289
aPK6_1250c	PKH_113450	60S ribosomal protein L19, putative	1.9038	0.000225242	0.00857642
aPK15_1100c	PKH_020110	Plasmodium exported protein, unknown function	1.91029	0.000354397	0.00966401
aPK10_2530w	PKH_060900	conserved Plasmodium protein, unknown function	1.93351	0.000185587	0.00816457
aPK14_1565w	PKH_131330	glucose-6-phosphate isomerase	1.93899	0.000303661	0.00938922
aPK10_0430c	PKH_080490	DNA/RNA-binding protein Alba 3, putative (ALBA3)	1.94593	0.000382359	0.00966401
aPK14_2040c	PKH_126060	conserved Plasmodium protein, unknown function	1.95794	0.000186838	0.00816457
aPK14_1080c	PKH_132430	ribosomal protein L21e, putative	1.96599	0.000294436	0.00937261
aPK15_4000w	PKH_020070	Plasmodium exported protein, unknown function	1.97721	0.000204041	0.00840898
aPK5_2470w	PKH_100710	zinc finger protein, putative	1.98437	0.00033724	0.00966401
aPK13_5780c	PKH_111390	elongation factor 1 alpha, putative	1.99315	0.000157684	0.00800519
aPK13_5160w	PKH_120250	ribosomal protein L17, putative	2.0025	0.000166811	0.00807196
aPK11_0260c	PKH_090260	ribosomal protein S4, putative	2.01005	0.000417888	0.00989758
aPK14_1355w	PKH_131860	ribosomal protein L14, putative	2.03067	0.000141924	0.00800519
aPK2_1730w	PKH_040120	40S ribosomal protein S30, putative	2.04126	0.000312496	0.00938922
aPK3_2040c	PKH_081740	40S ribosomal protein S3A, putative	2.05231	0.000388984	0.00970648
aPK5_1930c	PKH_101260	conserved Plasmodium protein, unknown function	2.05641	0.000409332	0.00979901
aPK11_0160w	PKH_090160	hypothetical protein, conserved in Apicomplexan species	2.08234	0.000126394	0.00800519
aPK15_1180w	PKH_114890	hypothetical protein, conserved in P.knowlesi	2.0859	0.000330739	0.00966401
aPK14_1045c	PKH_132520	Ribosomal protein family L5, putative	2.08708	0.000230798	0.00857642
aPK3_1530w	PKH_082380	40S ribosomal protein S11, putative	2.1207	0.000116925	0.00800519
aPK8_1180c	PKH_142620	karyopherin alpha, putative	2.12716	0.00013978	0.00800519
aPK14_1010c	PKH_132610	autoantigen ngp-1, homolog, putative	2.12812	0.00015217	0.00800519
aPK13_4610w	PKH_120790	DNA/RNA-binding protein Alba 2, putative (ALBA2)	2.13172	0.000118149	0.00800519
aPK7_0850c	PKH_131780	Plasmodium exported protein, unknown function	2.13247	0.000113304	0.00800519
aPK14_3512w	PKH_114840	Plasmodium exported protein, unknown function	2.14341	0.000132664	0.00800519
aPK14_0140c	PKH_134210	conserved Plasmodium protein, unknown function	2.1613	0.000377308	0.00966401
aPK6_2951c	PKH_080070	Plasmodium exported protein, unknown function	2.16305	0.000103789	0.00800519
aPK2_1630w	PKH_040230	Ribosomal protein S26e, putative	2.17329	0.000109105	0.00800519
aPK00_0950c	PKH_131750	knob-associated histidine-rich protein, putative (KAHRP)	2.17812	0.000107977	0.00800519
aPK12_2760w	PKH_144610	macrophage migration inhibitory factor, putative (MIF)	2.18747	0.000126103	0.00800519
aPK13_3110c	PKH_122230	ER lumen protein retaining receptor 1, putative	2.21331	0.000175022	0.0080736
aPK12_2742w	PKH_124570	ribosomal protein L29, putative	2.21797	9.5277e-05	0.00800519
aPK11_4180c	PKH_093990	60S ribosomal protein L28, putative	2.22987	9.02115e-05	0.00800519
aPK5_2350c	PKH_100830	conserved Plasmodium protein, unknown function	2.24078	0.000120555	0.00800519
aPK11_0720w	PKH_090770	asparagine-rich antigen, putative	2.24613	0.000104398	0.00800519
aPK8_2960c	PKH_050300	disulfide isomerase, putative	2.2465	8.41634e-05	0.00800519
aPK13_1690w	PKH_141660	conserved Plasmodium protein, unknown function	2.26533	8.81175e-05	0.00800519
aPK3_0470c	PKH_083290	40S ribosomal protein S12, putative	2.26653	0.000143056	0.00800519
aPK4_0370w	PKH_030900	secy-independent transporter protein, putative	2.28613	0.000112774	0.00800519
aPK13_3150w	PKH_122190	conserved Plasmodium protein, unknown function	2.28844	7.75592e-05	0.00800519
aPK8_2330w	PKH_050930	60S ribosomal protein L22, putative	2.29963	8.26492e-05	0.00800519
aPK3_1200w	PKH_082560	conserved Plasmodium protein, unknown function	2.33053	0.00013964	0.00800519
aPK14_3055w	PKH_123890	conserved Plasmodium protein, unknown function	2.33358	7.28465e-05	0.00800519
aPK14_2420w	PKH_125260	conserved Plasmodium protein, unknown function	2.33381	7.05026e-05	0.00800519
aPK14_0095w	PKH_134290	DNA-directed RNA polymerase II subunit RPB4, putative	2.35066	7.3415e-05	0.00800519
aPK00_1020c	PKH_020090	Plasmodium exported protein, unknown function	2.35755	0.000145853	0.00800519
aPK11_4350w	PKH_094150	ribosomal protein, 40s subunit, putative	2.37716	9.69654e-05	0.00800519
aPK8_1980c	PKH_051300	Plasmodium exported protein, unknown function	2.40772	0.000420877	0.00989758
aPK10_1840w	PKH_060340	60S ribosomal protein L30e, putative	2.44587	0.000137095	0.00800519
aPK8_3160c	PKH_052760	tryptophan/threonine-rich antigen, putative	2.48131	6.12691e-05	0.00800519
aPK7_1670c	PKH_031540	40S ribosomal protein S5, putative	2.50816	7.57216e-05	0.00800519
aPK00_1060c	PKH_147000	conserved Plasmodium protein, unknown function	2.51491	6.77625e-05	0.00800519
aPK13_6530w	PKH_110680	conserved Plasmodium protein, unknown function	2.53652	5.49033e-05	0.00800519
aPK13_4730c	PKH_120670	nucleoside transporter 1, putative (NT1)	2.6523	6.19821e-05	0.00800519
aPK00_1030c	PKH_020080	blood stage membrane protein, putative	2.65602	3.56681e-05	0.00800519
aPK00_1050w	PKH_031970	Plasmodium exported protein, unknown function	2.69064	4.05794e-05	0.00800519
aPK9_0160c	PKH_070160	signal peptidase complex subunit 3, putative (SPC3)	2.69702	6.89992e-05	0.00800519
aPK8_1340c	PKH_142450	40S ribosomal protein S16, putative	2.73853	0.000235383	0.00858057
aPK12_2230w	PKH_144100	polyadenylate-binding protein, putative	2.76236	6.66572e-05	0.00800519
aPK11_3530w	PKH_120030	Plasmodium exported protein, unknown function	2.76873	0.00022764	0.00857642
aPK4_2020w	PKH_010030	Plasmodium exported protein, unknown function	2.79021	4.6607e-05	0.00800519
aPK2_1430c	PKH_040440	conserved Plasmodium protein, unknown function	2.85179	8.3434e-05	0.00800519
aPK13_4050c	PKH_121320	60S ribosomal subunit protein L18, putative	2.86705	5.18126e-05	0.00800519
aPK13_2380c	PKH_122970	60S ribosomal protein L23a, putative	2.9141	2.32093e-05	0.00800519
aPK5_0100c	PKH_103110	merozoite surface protein 8, putative (MSP8)	2.91706	2.36823e-05	0.00800519
aPK5_1290w	PKH_101900	mitochondrial import inner membrane translocase subunit TIM16, putative (PAM16)	2.92015	7.03248e-05	0.00800519
aPK3_0875c	PKH_082880	KIR protein	2.9329	4.90552e-05	0.00800519
aPK5_0005w	PKH_103220	Plasmodium exported protein, unknown function	2.94076	2.72245e-05	0.00800519
aPK00_0712c	PKH_021590	hypothetical protein, conserved in P.knowlesi	2.95674	2.09031e-05	0.00800519
aPK13_3220c	PKH_122120	protein tyrosine phosphatase, putative	2.98914	3.20347e-05	0.00800519
aPK7_1110w	PKH_030220	conserved Plasmodium protein, unknown function	3.01586	0.000187165	0.00816457
aPK9_2430w	PKH_072300	conserved Plasmodium protein, unknown function	3.01595	0.000132063	0.00800519
aPK1_0550w	PKH_020570	SICAvar antigen	3.04368	2.05835e-05	0.00800519
aPK11_3533w	PKH_120030	Plasmodium exported protein, unknown function	3.13607	0.000135305	0.00800519
aPK7_1480w	PKH_031350	40S ribosomal protein S10, putative	3.34884	7.96781e-05	0.00800519
aPK14_3520w	PKH_114860	Plasmodium exported protein, unknown function	3.50356	9.57529e-06	0.00800519
aPK00_1090w	PKH_020040	tryptophan-rich antigen, putative	3.6862	2.43729e-05	0.00800519

## Sheet: SICAvars
Gene ID			Notes
PKH_000420	SICAvar, fragment		2-exon 5' frag on pkn2596b08.q1k:1..12336 contig
PKH_000430	SICAvar fragment		2-exon 5' frag on pkn1214c10.q1c:1..7025
PKH_000450	SICAvar fragment		2-exon frag on pkn1236a09.p1c:1..3503
PKH_000770	SICAvar fragment		3-exon frag on pkn-2705a08.p1k:1..4585
PKH_011790	SICAvar		3-exon 3' terminal frag, 5' end is a gap
PKH_020010	SICAvar		7-exon frag, 1st gene on chr 2
PKH_020270	SICAvar fragment		5-exon frag, possibly connected to sicavar PkH_020260 downstream
PKH_020760	SICAvar antigen like		7-exon frag; no other bordering sicavars
PKH_040610	SICAvar-like protein		5-exon frag, possibly connected to sicavar PkH_040620 upstream
PKH_050010	SICAvar		3-exon 3' terminal frag, 1st gene on chr 5
PKH_050020	SICAvar		9-exon full length
PKH_051440	SICAvar fragment		4-exon frag, possibly connected to PkH_051450 downstream
PKH_060710	SICAvar		5-exon 3' terminal frag, 5' end is a gap
PKH_061850	SICAvar fragment		12-exon frag, 5' end is a gap; could be connected to PkH_061860 upstream
PKH_070540	SICAvar		9-exon pexel-containing frag, 3' end is a gap
PKH_072360	SICAvar		6-exon terminal frag, gap upstream, may be connected to PKH_072370
PKH_072380	SICAvar fragment		5-exon pexel-containing fragment, 3' end is a gap, may be connected to PKH_072370-60 downstream
PKH_072380	SICAvar fragment
PKH_072450	sicavar antigen		10-exon, pexel-containing full length
PKH_072700	SICAvar fragment		2-exon, pexel-containing frag, confirmed to be connected to PKH_072710
PKH_072710	SICAvar fragment		8-exon terminal fragment, confirmed to be connected to PKH_072700
PKH_073450 , PKH_102960, PKH_050020	SICAvar antigen		this one oligo is an exact match to these 3 sicavars
PKH_080010	SICAvar		3-exon terminal fragment, 1st gene of chr 8
PKH_080060	SICAvar fragment		2-exon, pexel-containing frag, 3' gap downstream
PKH_081400	sicavar antigen-like		3-exon terminal fragment, 5' end is a gap, possibly connected to PKH_081410
PKH_082200	SICAvar fragment		9-exon fragment, 3' end is a gap
PKH_082200	SICAvar fragment
PKH_090720	SICAvar		6-exon fragment, 3' and 5' gaps
PKH_091990	SICAvar fragment		9-exon terminal fragment, 5' end is a gap
PKH_100210	SICAvar fragment		10-exon pexel-containing 'fragment', stop codon not defined
PKH_101350	SICAvar fragment		4-exon terminal fragment, 5' end is a gap, possibly connected to PKH_101360 upstream
PKH_101360	SICAvar fragment		6-exon fragment, 3' end is a gap, possibly connected to PKH_101350 downstream
PKH_102950	SICAvar fragment		1-exon frag, 3' end is a gap
PKH_110360	SICAvar		12-exon, pexel-containing, full length
PKH_111220	SICAvar		13-exon, pexel-containing, full length
PKH_112000	SICAvar fragment
PKH_112900	SICAvar
PKH_112900	SICAvar
PKH_112900	SICAvar antigen
PKH_113730	SICAvar antigen
PKH_113950	SICAvar
PKH_114910	SICAvar antigen
PKH_120300	sicavar antigen
PKH_122450	SICAvar
PKH_122450, PKH_072710	SICAvar fragment
PKH_124360	SICAvar
PKH_124360	SICAvar fragment
PKH_130530	sicavar antigen
PKH_131710	SICAvar fragment
PKH_131820	SICAvar
PKH_131820	SICAvar antigen
PKH_141070	SICAvar
PKH_141070	SICAvar antigen
PKH_144090	SICAvar fragment
PKH_144880	SICAvar antigen
PKH_145250	SICAvar
pkn591f04.q1c	SICAvar

## Sheet: Sheet2
[Gene ID]	[Product Description]
PKH_000010	Peroxisome targeting signal 1 receptor PEX5, putative (fragment)
PKH_000020	reticulocyte binding protein, putative (fragment)
PKH_000030	SICAvar antigen (fragment)
PKH_000040	SICAvar antigen (fragment)
PKH_000050	tryptophan-rich antigen, putative (fragment)
PKH_000060	SICAvar antigen (fragment)
PKH_000070	SICAvar antigen (fragment)
PKH_000080	SICAvar antigen (fragment)
PKH_000090	SICAvar antigen (fragment)
PKH_000100	tryptophan-rich antigen, putative
PKH_000110	SICAvar antigen (fragment)
PKH_000120	SICAvar antigen (fragment)
PKH_000130	hypothetical protein (fragment)
PKH_000140	SICAvar antigen (fragment)
PKH_000150	SICAvar antigen (fragment)
PKH_000160	tryptophan-rich antigen, putative
PKH_000170	CLAG9 cytoadherence linked asexual protein, putative (fragment)
PKH_000180	SICAvar antigen (fragment)
PKH_000190	SICAvar antigen (fragment)
PKH_000200	SICAvar antigen (fragment)
PKH_000210	SICAvar antigen (fragment)
PKH_000220	SICAvar antigen (fragment)
PKH_000230	SICAvar antigen (fragment)
PKH_000240	SICAvar antigen (fragment)
PKH_000250	SICAvar antigen (fragment)
PKH_000260	SICAvar antigen (fragment)
PKH_000270	SICAvar antigen (fragment)
PKH_000280	SICAvar antigen (fragment)
PKH_000290	SICAvar antigen (fragment)
PKH_000320	lysophospholipase, putative
PKH_000330	SICAvar antigen (fragment)
PKH_000340	SICAvar antigen (fragment)
PKH_000350	SICAvar antigen (fragment)
PKH_000360	SICAvar antigen (fragment)
PKH_000370	SICAvar antigen (fragment)
PKH_000380	SICAvar antigen (fragment)
PKH_000390	SICAvar antigen (fragment)
PKH_000400	SICAvar antigen (fragment)
PKH_000410	hypothetical protein, conserved in P.knowlesi
PKH_000420	SICAvar antigen (fragment)
PKH_000430	SICAvar antigen (fragment)
PKH_000440	SICAvar antigen (fragment)
PKH_000450	SICAvar antigen (fragment)
PKH_000460	SICAvar antigen (fragment)
PKH_000470	SICAvar antigen (fragment)
PKH_000480	SICAvar antigen (fragment)
PKH_000490	erythrocyte binding protein (beta)
PKH_000500	Plasmodium exported protein, unknown function, pseudogene
PKH_000510	conserved Plasmodium protein, unknown function
PKH_000520	hypothetical protein, conserved in P.knowlesi
PKH_000530	KIR protein
PKH_000540	Plasmodium exported protein, unknown function
PKH_000550	hypothetical protein, conserved in P.knowlesi (fragment)
PKH_000560	SICAvar antigen (fragment)
PKH_000570	SICAvar antigen (fragment)
PKH_000580	SICAvar antigen (fragment)
PKH_000590	hypothetical protein, conserved in P.knowlesi
PKH_000600	hypothetical protein, conserved in P.knowlesi
PKH_000610	hypothetical protein, conserved in P.knowlesi (fragment)
PKH_000620	SICAvar antigen (fragment)
PKH_000630	SICAvar antigen (fragment)
PKH_000640	SICAvar antigen (fragment)
PKH_000650	SICAvar antigen (fragment)
PKH_000660	SICAvar antigen (fragment)
PKH_000670	SICAvar antigen (fragment)
PKH_000680	SICAvar antigen (fragment)
PKH_000690	Plasmodium exported protein, unknown function
PKH_000700	hypothetical protein, conserved in P.knowlesi (fragment)
PKH_000710	SICAvar antigen (fragment)
PKH_000720	hypothetical protein, conserved in P.knowlesi (fragment)
PKH_000730	hypothetical protein, conserved in P.knowlesi (fragment)
PKH_000740	hypothetical protein, conserved in P.knowlesi (fragment)
PKH_000750	SICAvar antigen (fragment)
PKH_000760	SICAvar antigen (fragment)
PKH_000770	SICAvar antigen (fragment)
PKH_000775	unspecified product
PKH_010010	SICAvar antigen (fragment)
PKH_010020	SICAvar antigen (fragment)
PKH_010030	Plasmodium exported protein, unknown function
PKH_010040	hypothetical protein
PKH_010050	conserved Plasmodium protein, unknown function
PKH_010080	conserved Plasmodium protein, unknown function
PKH_010100	chitinase, putative
PKH_010102	tRNA Alanine
PKH_010104	tRNA Tyrosine
PKH_010110	centrin, putative
PKH_010120	conserved Plasmodium protein, unknown function
PKH_010130	conserved Plasmodium protein, unknown function
PKH_010140	conserved Plasmodium protein, unknown function
PKH_010150	conserved Plasmodium protein, unknown function
PKH_010160	conserved Plasmodium protein, unknown function
PKH_010170	erythrocyte membrane-associated antigen, putative
PKH_010180	conserved Plasmodium protein, unknown function
PKH_010190	conserved Plasmodium protein, unknown function
PKH_010200	conserved Plasmodium protein, unknown function
PKH_010210	conserved Plasmodium protein, unknown function
PKH_010220	conserved Plasmodium protein, unknown function
PKH_010230	conserved Plasmodium protein, unknown function
PKH_010240	NOL1/NOP2/sun family methyltransferase
PKH_010250	conserved Plasmodium protein, unknown function
PKH_010260	phosphoinositide-binding protein, putative
PKH_010270	hypothetical protein
PKH_010280	SICAvar antigen (fragment)
PKH_010290	KIR protein
PKH_010300	calcium-dependent protein kinase 3, putative
PKH_010310	ubiquitin transferase, putative
PKH_010320	phosphopantetheine adenylyltransferase, putative (PPAT)
PKH_010330	conserved Plasmodium protein, unknown function
PKH_010340	peptidyl-tRNA hydrolase, putative
PKH_010350	mRNA-capping enzyme, putative
PKH_010360	conserved Plasmodium protein, unknown function
PKH_010370	conserved Plasmodium protein, unknown function
PKH_010380	origin recognition subunit, putative
PKH_010390	DNA replication licensing factor MCM7, putative (MCM7)
PKH_010400	inositol-phosphate phosphatase, putative
PKH_010410	RNA-helicase, putative
PKH_010420	40S ribosomal protein S29, putative
PKH_010430	cysteine-rich secretory protein, putative
PKH_010440	ATPase subunit 9, putative
PKH_010450	conserved Plasmodium protein, unknown function
PKH_010460	conserved Plasmodium protein, unknown function
PKH_010465	conserved Plasmodium protein, unknown function
PKH_010470	conserved Plasmodium protein, unknown function
PKH_010480	ribosomal protein, L37e, putative
PKH_010490	erythrocyte membrane protein, putative
PKH_010500	conserved Plasmodium protein, unknown function
PKH_010510	DNA mismatch repair protein, putative
PKH_010512	tRNA Threonine
PKH_010514	tRNA Histidine
PKH_010516	tRNA Lysine
PKH_010518	tRNA Lysine
PKH_010520	conserved Plasmodium protein, unknown function
PKH_010540	rhoptry associated membrane antigen, putative (RAMA)
PKH_010550	putative 26S proteosome regulatory subunit
PKH_010560	conserved Plasmodium protein, unknown function
PKH_010570	conserved Plasmodium protein, unknown function
PKH_010580	erythrocyte membrane protein, putative
PKH_010590	RAP protein, putative
PKH_010600	ribosomal protein S8e, putative
PKH_010610	cytoskeleton associated protein, putative
PKH_010615	conserved Plasmodium protein, unknown function
PKH_010620	DNA-directed RNA polymerase 2 8.2 kDa polypeptide, putative
PKH_010630	conserved Plasmodium protein, unknown function
PKH_010640	O-sialoglycoprotein endopeptidase, putative
PKH_010650	heat shock protein 90, pseudogene (HSP90)
PKH_010660	heat shock protein 86 family, putative
PKH_010670	heat shock protein, family 86, putative
PKH_010680	Cg8-like protein
PKH_010690	heat shock protein 110, putative (HSP110c)
PKH_010700	Cg3-like protein
PKH_010710	chloroquine resistance transporter, putative (CRT)
PKH_010720	cg1 protein, putative
PKH_010730	glutaredoxin-like protein (GLP3)
PKH_010740	Cg2-like protein
PKH_010750	Cg7 protein, putative
PKH_010760	conserved Plasmodium protein, unknown function
PKH_010770	rRNA/tRNA ribonuclease MRP/P subunit, putative
PKH_010780	lysophospholipase-like protein
PKH_010790	lysophospholipase-like protein
PKH_010800	conserved Plasmodium protein, unknown function
PKH_010810	conserved Plasmodium protein, unknown function
PKH_010820	conserved Plasmodium protein, unknown function
PKH_010830	conserved Plasmodium protein, unknown function
PKH_010840	conserved Plasmodium protein, unknown function
PKH_010850	conserved Plasmodium membrane protein, unknown function
PKH_010860	DNA repair protein, putative
PKH_010870	conserved Plasmodium protein, unknown function
PKH_010880	60S ribosomal protein L34-A, putative
PKH_010890	conserved Plasmodium protein, unknown function
PKH_010900	conserved Plasmodium protein, unknown function
PKH_010910	50S ribosomal protein L1, putative
PKH_010920	cell division cycle ATPase, putative
PKH_010930	conserved Plasmodium membrane protein, unknown function
PKH_010940	conserved Plasmodium protein, unknown function
PKH_010950	conserved Plasmodium protein, unknown function
PKH_010960	sin3 associated polypeptide p18-like protein, putative
PKH_010970	regulator of chromosome condensation, putative
PKH_010980	coatomer epsilon subunit, putative
PKH_010990	ubiquitin regulatory protein, putative
PKH_011000	eukaryotic aspartyl protease, putative,pepsinogen, putative
PKH_011010	conserved Plasmodium protein, unknown function
PKH_011020	conserved Plasmodium protein, unknown function
PKH_011030	tyrosine--tRNA ligase, putative
PKH_011040	26S proteasome non-ATPase regulatory subunit 4, putative
PKH_011050	DegP-like serine protease 1 precursor
PKH_011060	glutathione synthetase, putative
PKH_011070	conserved Plasmodium protein, unknown function
PKH_011080	proteasome subunit alpha Type 6-B
PKH_011090	conserved Plasmodium protein, unknown function
PKH_011100	Rab18 GTPase, putative
PKH_011110	conserved Plasmodium protein, unknown function
PKH_011120	RNA-helicase, putative
PKH_011130	gas41 homologue, putative
PKH_011140	conserved Plasmodium protein, unknown function
PKH_011150	vacuolar proton translocating ATPase subunit A, putative
PKH_011160	dual-specificity phosphatase, putative
PKH_011170	conserved Plasmodium protein, unknown function
PKH_011180	kinesin-like protein, putative
PKH_011190	DnaJ protein, putative
PKH_011200	glycosyltransferase, putative
PKH_011210	ferlin, putative
PKH_011220	conserved Plasmodium membrane protein, unknown function
PKH_011230	conserved Plasmodium protein, unknown function
PKH_011240	AAA family ATPase, putative
PKH_011250	conserved protein, unknown function
PKH_011252	conserved Plasmodium protein, unknown function
PKH_011260	serine/threonine protein kinase, FIKK family
PKH_011270	PAP2-like protein, putative
PKH_011280	conserved Plasmodium protein, unknown function, fragment
PKH_011290	SICAvar antigen (fragment)
PKH_011300	KIR protein
PKH_011310	conserved Plasmodium protein, unknown function
PKH_011320	acetyltransferase, putative
PKH_011330	conserved Plasmodium protein, unknown function
PKH_011340	conserved Plasmodium protein, unknown function
PKH_011350	conserved Plasmodium protein, unknown function
PKH_011360	alpha/beta hydrolase, putative
PKH_011370	GTPase activating protein for Arf, putative
PKH_011380	peptidyl-prolyl cis-trans isomerase, putative (CYP24)
PKH_011390	conserved Plasmodium protein, unknown function
PKH_011400	pseudouridylate synthase 1, putative
PKH_011410	conserved Plasmodium protein, unknown function
PKH_011420	methionine aminopeptidase, putative
PKH_011430	conserved Plasmodium protein, unknown function
PKH_011440	cactin homolog, putative
PKH_011450	proteasome beta-subunit, putative
PKH_011460	tubulin gamma chain, putative
PKH_011470	conserved Plasmodium protein, unknown function
PKH_011480	AAA family ATPase, putative
PKH_011490	DNA repair protein RAD54, putative
PKH_011500	mitogen-activated protein kinase organizer 1, putative
PKH_011510	SF-assemblin, putative
PKH_011520	conserved Plasmodium protein, unknown function
PKH_011530	peptidyl-prolyl cis-trans isomerase, putative (CYP81)
PKH_011540	conserved Plasmodium protein, unknown function
PKH_011550	serine/threonine protein phosphatase, putative
PKH_011560	conserved Plasmodium protein, unknown function
PKH_011570	guanyl cyclase, putative
PKH_011580	inositol phosphatase, putative
PKH_011590	conserved Plasmodium protein, unknown function
PKH_011600	WD-repeat protein p103
PKH_011610	1-cys peroxiredoxin (1-CysPrx)
PKH_011630	transcription factor with AP2 domain(s), putative (ApiAP2)
PKH_011640	gluatamate dehydrogenase, putative (GDH3)
PKH_011650	reductase, putative
PKH_011660	mannose-6-phosphate isomerase, putative
PKH_011670	sentrin-specific protease 2, putative (SENP2)
PKH_011680	conserved Plasmodium protein, unknown function
PKH_011690	conserved Plasmodium protein, unknown function
PKH_011700	protein kinase, putative
PKH_011710	von willebrand factor a-domain-related protein (WARP)
PKH_011712	unspecified product
PKH_011714	unspecified product
PKH_011720	Plasmodium exported protein, unknown function
PKH_011730	Plasmodium exported protein, unknown function
PKH_011740	Plasmodium exported protein, unknown function
PKH_011750	Plasmodium exported protein, unknown function
PKH_011760	Plasmodium exported protein, unknown function
PKH_011770	conserved Plasmodium protein, unknown function
PKH_011780	SICAvar-like antigen
PKH_011790	SICAvar antigen (fragment)
PKH_020010	SICAvar antigen (fragment)
PKH_020020	SICAvar-like antigen
PKH_020030	Plasmodium exported protein, unknown function
PKH_020040	tryptophan-rich antigen, putative
PKH_020050	Plasmodium exported protein, unknown function
PKH_020060	KIR-like protein
PKH_020070	Plasmodium exported protein, unknown function
PKH_020080	blood stage membrane protein, putative
PKH_020090	Plasmodium exported protein, unknown function
PKH_020100	Plasmodium exported protein, unknown function
PKH_020110	Plasmodium exported protein, unknown function
PKH_020120	Plasmodium exported protein, unknown function
PKH_020130	TatD-like deoxyribonuclease, putative
PKH_020140	conserved Plasmodium protein, unknown function
PKH_020150	conserved Plasmodium protein, unknown function
PKH_020160	conserved Plasmodium protein, unknown function
PKH_020165	conserved Plasmodium protein, unknown function
PKH_020170	UMP-CMP kinase, putative
PKH_020180	conserved Plasmodium protein, unknown function
PKH_020190	replication factor c protein, putative
PKH_020200	conserved Plasmodium protein, unknown function
PKH_020210	kinesin-8, putative
PKH_020220	adenylate kinase-like protein 1, putative (AKLP1)
PKH_020230	KIR protein
PKH_020240	KIR protein
PKH_020250	Plasmodium exported protein, unknown function
PKH_020260	SICAvar antigen (fragment)
PKH_020270	SICAvar antigen (fragment)
PKH_020280	transcription initiation factor TFIIB, putative
PKH_020290	chromatin assembly factor 1 protein WD40 domain, putative
PKH_020300	phosphatidylinositol-4-phosphate 5-kinase, putative (PIP5K)
PKH_020310	bromodomain protein, putative
PKH_020320	DNA-directed RNA polymerase 2 subunit, putative
PKH_020330	FAD-linked sulfhydryl oxidase ERV1, putative (ERV1)
PKH_020340	selenocysteine-specific elongation factor selB homologue, putative
PKH_020350	conserved Plasmodium protein, unknown function
PKH_020360	phosphatidate cytidylyltransferase, putative
PKH_020370	phenylalanine--tRNA ligase, putative
PKH_020380	conserved Plasmodium protein, unknown function
PKH_020390	cold-shock protein, putative
PKH_020400	N-terminal acetyltransferase, putative
PKH_020410	tubulin-specific chaperone a, putative
PKH_020420	integral membrane protein, GNS1/SUR4 family, putative
PKH_020430	mRNA cleavage factor-like protein, putative
PKH_020440	LCCL domain, putative
PKH_020450	photosensitized INA-labeled protein 1, PhIL1, putative
PKH_020460	conserved Plasmodium protein, unknown function
PKH_020470	secreted ookinete protein, putative (PSOP24)
PKH_020480	conserved Plasmodium protein, unknown function
PKH_020490	conserved Plasmodium protein, unknown function
PKH_020500	mitochondrial carrier protein, putative
PKH_020510	conserved Plasmodium protein, unknown function
PKH_020520	conserved Plasmodium protein, unknown function
PKH_020530	beta3 proteasome subunit, putative
PKH_020540	conserved Plasmodium protein, unknown function
PKH_020550	DNA repair exonuclease, putative
PKH_020560	conserved Plasmodium protein, unknown function
PKH_020570	SICAvar antigen
PKH_020580	patched family protein, putative
PKH_020590	conserved Plasmodium protein, unknown function
PKH_020600	endonuclease, putative
PKH_020610	conserved Plasmodium protein, unknown function
PKH_020620	centrin, putative
PKH_020630	2-C-methyl-D-erythritol 4-phosphate cytidylyltransferase, putative (IspD)
PKH_020640	Rab5c GTPase, putative
PKH_020650	aarp2 protein, putative
PKH_020660	conserved Plasmodium protein, unknown function
PKH_020670	conserved Plasmodium protein, unknown function
PKH_020680	pre-rRNA-processing protein TSR2, putative
PKH_020690	Sarcoplasmic and endoplasmic reticulum Ca-ATPase, putative (SERCA)
PKH_020700	conserved Plasmodium protein, unknown function
PKH_020710	vacuolar ATP synthase, putative
PKH_020720	conserved Plasmodium protein, unknown function
PKH_020730	DNA binding protein, putative
PKH_020740	conserved Plasmodium protein, unknown function
PKH_020750	asparagine-rich antigen, putative
PKH_020760	SICAvar antigen (fragment)
PKH_020770	SICAvar antigen (fragment)
PKH_020780	conserved Plasmodium protein, unknown function
PKH_020790	conserved Plasmodium protein, unknown function
PKH_020800	conserved Plasmodium protein, unknown function
PKH_020810	cyclase-associated protein, putative (C-CAP)
PKH_020820	conserved Plasmodium protein, unknown function
PKH_020830	conserved Plasmodium protein, unknown function
PKH_020840	novel putative transporter 1 (NPT1)
PKH_020850	transporter, putative
PKH_020860	conserved Plasmodium protein, unknown function
PKH_020870	conserved protein, unknown function
PKH_020880	4-hydroxy-3-methylbut-2-enyl diphosphate reductase, putative (LytB)
PKH_020900	ubiquitin carboxyl-terminal hydrolase 1, putative (UBP1)
PKH_020910	conserved Plasmodium protein, unknown function
PKH_020920	conserved Plasmodium protein, unknown function
PKH_020930	thrombospondin related sporozoite protein, putative (TRSP)
PKH_020940	conserved Plasmodium protein, unknown function
PKH_020950	actin-related protein, putative (ARP1)
PKH_020960	L-seryl-tRNA(Sec) kinase, putative (PSTK)
PKH_020970	ATP-dependent RNA helicase, putative
PKH_020980	conserved Plasmodium protein, unknown function
PKH_020990	zinc-carboxypeptidase, putative
PKH_021000	conserved Plasmodium protein, unknown function
PKH_021010	nucleoside transporter 4, putative (NT4)
PKH_021020	KIR protein
PKH_021030	conserved Plasmodium protein, unknown function
PKH_021040	vacuolar protein sorting-associated protein VTA1, putative
PKH_021050	aspartate--tRNA ligase, putative
PKH_021060	conserved Plasmodium protein, unknown function
PKH_021070	mismatch repair protein PMS1, putative
PKH_021080	conserved Plasmodium protein, unknown function
PKH_021090	ubiquitin carboxyl-terminal hydrolase, putative
PKH_021100	conserved Plasmodium protein, unknown function
PKH_021110	conserved Plasmodium protein, unknown function
PKH_021120	conserved Plasmodium protein, unknown function
PKH_021130	mitochondrial inner membrane translocase subunit tim50, putative (TIM50)
PKH_021140	vacuolar protein sorting-associated protein 53, putative (VPS53)
PKH_021150	conserved Plasmodium protein, unknown function
PKH_021160	cysteine desulfurase, putative (NFS)
PKH_021170	DNA (cytosine-5)-methyltransferase, putative (DNMT2)
PKH_021180	proteasome subunit alpha type 5, putative
PKH_021190	conserved Plasmodium protein, unknown function
PKH_021200	conserved Plasmodium protein, unknown function
PKH_021210	conserved Plasmodium protein, unknown function
PKH_021220	integral membrane protein, putative
PKH_021230	conserved Plasmodium protein, unknown function
PKH_021240	eukaryotic translation initiation factor 2 alpha subunit, putative
PKH_021250	conserved Plasmodium protein, unknown function
PKH_021260	actin-like protein, putative (ALP3)
PKH_021270	conserved Plasmodium protein, unknown function
PKH_021280	conserved Plasmodium protein, unknown function
PKH_021290	conserved Plasmodium protein, unknown function
PKH_021300	zinc finger protein, putative
PKH_021310	alpha/beta hydrolase, putative
PKH_021320	conserved Plasmodium protein, unknown function
PKH_021330	RNA binding protein, putative
PKH_021340	signal recognition particle, putative
PKH_021350	conserved Plasmodium protein, unknown function
PKH_021360	1-cys peroxiredoxin, putative
PKH_021370	NMD3 homologue, putative
PKH_021380	BRIX domain, putative
PKH_021390	hypothetical protein, conserved in P.knowlesi (fragment)
PKH_021400	SICAvar antigen (fragment)
PKH_021410	KIR protein
PKH_021420	mRNA (N6-adenosine)-methyltransferase, putative
PKH_021430	conserved Plasmodium protein, unknown function
PKH_021440	conserved Plasmodium protein, unknown function
PKH_021450	dynein light chain, putative
PKH_021460	dynein heavy chain, putative
PKH_021470	conserved Plasmodium protein, unknown function
PKH_021480	tRNA pseudouridine synthase D, putative
PKH_021490	adapter-related protein, putative
PKH_021500	transcription factor with AP2 domain(s), putative (AP2-L)
PKH_021510	conserved Plasmodium protein, unknown function
PKH_021520	conserved Plasmodium protein, unknown function
PKH_021522	unspecified product
PKH_021524	unspecified product
PKH_021530	conserved Plasmodium protein, unknown function
PKH_021540	Plasmodium exported protein, unknown function
PKH_021550	Plasmodium exported protein, unknown function
PKH_021560	heat shock protein, putative
PKH_021570	Plasmodium exported protein, unknown function
PKH_021580	hypothetical protein, conserved in P.knowlesi (PKH_021580:exon:2)
PKH_021590	hypothetical protein, conserved in P.knowlesi
PKH_021600	SICAvar antigen (fragment)
PKH_030010	SICAvar antigen (fragment)
PKH_030020	exported serine/threonine protein kinase, putative (EST)
PKH_030030	dynein heavy chain, putative
PKH_030040	thioredoxin-like protein
PKH_030050	conserved Plasmodium protein, unknown function
PKH_030060	serine--tRNA ligase, putative
PKH_030070	conserved Plasmodium protein, unknown function
PKH_030080	calcium-dependent protein kinase 4, putative (CDPK4)
PKH_030090	queuine tRNA-ribosyltransferase, putative
PKH_030100	transcription initiation factor IIE, alpha subunit, putative
PKH_030110	conserved Plasmodium protein, unknown function
PKH_030120	conserved Plasmodium protein, unknown function
PKH_030130	KIR-like protein
PKH_030140	SICAvar antigen (fragment)
PKH_030150	conserved Plasmodium protein, unknown function
PKH_030160	transporter/permease protein
PKH_030170	eukaryotic translation initiation factor
PKH_030180	SICAvar antigen (fragment)
PKH_030185	SICAvar antigen (fragment)
PKH_030190	conserved Plasmodium protein, unknown function
PKH_030200	cysteine desulfurase, putative (SufS)
PKH_030205	conserved Plasmodium protein, unknown function
PKH_030210	conserved Plasmodium protein, unknown function
PKH_030220	conserved Plasmodium protein, unknown function
PKH_030230	conserved Plasmodium protein, unknown function
PKH_030240	conserved Plasmodium protein, unknown function
PKH_030250	RNA binding protein, putative
PKH_030260	phosphopantothenoylcysteine synthetase, putative
PKH_030270	conserved Plasmodium protein, unknown function
PKH_030280	ribosomal protein, putative
PKH_030290	conserved Plasmodium protein, unknown function
PKH_030300	DNA polymerase alpha, putative
PKH_030310	conserved Plasmodium protein, unknown function
PKH_030320	conserved Plasmodium protein, unknown function
PKH_030330	conserved Plasmodium protein, unknown function
PKH_030340	RNA-helicase, putative
PKH_030350	conserved Plasmodium protein, unknown function
PKH_030360	conserved Plasmodium protein, unknown function
PKH_030370	conserved Plasmodium protein, unknown function
PKH_030380	conserved Plasmodium protein, unknown function
PKH_030390	conserved Plasmodium protein, unknown function
PKH_030400	conserved Plasmodium protein, unknown function
PKH_030410	hypothetical GTP binding protein 2
PKH_030420	conserved Plasmodium protein, unknown function
PKH_030430	conserved Plasmodium protein, unknown function
PKH_030440	exosome complex component RRP4, putative (RRP4)
PKH_030450	protein phosphatase 2C, putative
PKH_030460	conserved Plasmodium protein, unknown function
PKH_030470	actin-like protein, putative (ALP5b)
PKH_030480	zinc finger protein, putative
PKH_030490	peptide chain release factor 2, putative
PKH_030500	replication protein A1, large subunit, putative (RPA1)
PKH_030510	NAD(P)-binding protein/reductase, putative
PKH_030520	DnaJ protein, putative
PKH_030530	S-adenosyl-L-methionine-dependent methyltransferase, putative
PKH_030540	SICAvar antigen
PKH_030550	ribosomal processing protein, putative
PKH_030560	U4/U6 small nuclear ribonucleoprotein PRP31, putative (PRPF31)
PKH_030570	conserved Plasmodium protein, unknown function
PKH_030580	conserved Plasmodium protein, unknown function
PKH_030590	conserved Plasmodium protein, unknown function
PKH_030600	perforin like protein 1,sporozoite micronemal protein essential for cell traversal (SPECT2)
PKH_030610	sporozoite invasion-associated protein 1, putative (SIAP1)
PKH_030620	flap exonuclease, putative
PKH_030630	conserved Plasmodium protein, unknown function
PKH_030640	zinc-finger, RAN binding protein, putative
PKH_030650	conserved Plasmodium protein, unknown function
PKH_030660	conserved Plasmodium protein, unknown function
PKH_030670	conserved Plasmodium protein, unknown function
PKH_030680	AAA family ATPase, putative
PKH_030690	conserved Plasmodium protein, unknown function
PKH_030700	conserved Plasmodium protein, unknown function
PKH_030710	conserved Plasmodium protein, unknown function
PKH_030720	mitochondrial carrier protein, putative
PKH_030730	conserved Plasmodium protein, unknown function
PKH_030740	transcription factor IIS, TFIIS
PKH_030750	peptidyl-tRNA hydrolase, putative
PKH_030760	methyltransferase, putative
PKH_030770	conserved Plasmodium protein, unknown function
PKH_030780	conserved Plasmodium protein, unknown function
PKH_030790	Ribosomal L25-like protein
PKH_030800	conserved Plasmodium protein, unknown function
PKH_030810	conserved Plasmodium protein, unknown function
PKH_030820	conserved Plasmodium protein, unknown function
PKH_030830	hydroxyacyl glutathione hydrolase, putative
PKH_030840	sexual stage-specific protein precursor, putative
PKH_030850	vacuolar ATP synthase subunit b, predicted
PKH_030860	conserved Plasmodium protein, unknown function
PKH_030870	apical sushi protein, putative (ASP)
PKH_030880	conserved Plasmodium protein, unknown function
PKH_030882	tRNA Asparagine
PKH_030890	lysine decarboxylase, putative
PKH_030900	secy-independent transporter protein, putative
PKH_030910	conserved Plasmodium protein, unknown function
PKH_030920	pre-mRNA-processing-splicing factor 8, putative (PRPF8)
PKH_030930	sequestrin, putative,liver specific protein 2, putative (LISP2)
PKH_030940	ag-1 blood stage membrane protein homologue, putative
PKH_030950	Sec24-related protein, putative
PKH_030960	ATP-dependent RNA helicase, putative
PKH_030970	6-cysteine protein (P41)
PKH_030980	conserved Plasmodium protein, unknown function
PKH_030990	protease, putative
PKH_031000	conserved Plasmodium protein, unknown function
PKH_031010	Pf52-like protein, putative
PKH_031020	6-cysteine protein (P52)
PKH_031030	6-cysteine protein (P36)
PKH_031040	conserved Plasmodium protein, unknown function
PKH_031050	conserved Plasmodium protein, unknown function
PKH_031060	transcription factor with AP2 domain(s), putative (ApiAP2)
PKH_031070	conserved Plasmodium protein, unknown function
PKH_031080	SET domain protein, putative
PKH_031090	alpha/beta hydrolase, putative
PKH_031100	CGI-201 protein, short form, putative
PKH_031130	conserved Plasmodium protein, unknown function
PKH_031140	conserved Plasmodium protein, unknown function
PKH_031150	RNA binding protein, putative
PKH_031160	ubiquitin specific protease, putative
PKH_031170	conserved Plasmodium protein, unknown function
PKH_031180	conserved Plasmodium protein, unknown function
PKH_031190	conserved Plasmodium protein, unknown function
PKH_031200	regulator of chromosome condensation, putative
PKH_031210	Plasmodium exported protein, unknown function
PKH_031215	Plasmodium exported protein, unknown function
PKH_031220	Plasmodium exported protein, unknown function
PKH_031230	SICAvar-like antigen
PKH_031240	Plasmodium exported protein, unknown function
PKH_031250	SICAvar antigen (fragment)
PKH_031255	SICAvar antigen (fragment)
PKH_031260	conserved Plasmodium protein, unknown function
PKH_031270	conserved Plasmodium protein, unknown function
PKH_031280	conserved Plasmodium protein, unknown function
PKH_031290	conserved Plasmodium protein, unknown function
PKH_031300	NIMA related kinase 4, putative (NEK4)
PKH_031310	actin-related protein, putative (ARP6)
PKH_031320	conserved Plasmodium protein, unknown function
PKH_031330	ligand-effect modulator 3 domain containing protein
PKH_031340	60S ribosomal protein L11a, putative
PKH_031350	40S ribosomal protein S10, putative
PKH_031360	conserved Plasmodium protein, unknown function
PKH_031370	conserved Plasmodium protein, unknown function
PKH_031380	3'-5' exoribonuclease Csl4 homolog, putative
PKH_031390	conserved Plasmodium protein, unknown function
PKH_031400	conserved Plasmodium protein, unknown function
PKH_031410	conserved Plasmodium protein, unknown function
PKH_031420	ferrodoxin reductase-like protein
PKH_031430	conserved Plasmodium protein, unknown function
PKH_031440	conserved Plasmodium protein, unknown function
PKH_031450	conserved Plasmodium protein, unknown function
PKH_031460	ham1 family protein, putative
PKH_031470	conserved Plasmodium protein, unknown function
PKH_031480	conserved Plasmodium protein, unknown function
PKH_031490	conserved Plasmodium protein, unknown function
PKH_031500	conserved Plasmodium protein, unknown function
PKH_031510	DEAD box helicase, putative
PKH_031520	conserved Plasmodium protein, unknown function
PKH_031530	conserved Plasmodium protein, unknown function
PKH_031540	40S ribosomal protein S5, putative
PKH_031550	conserved Plasmodium protein, unknown function
PKH_031560	conserved Plasmodium protein, unknown function
PKH_031565	conserved Plasmodium protein, unknown function
PKH_031570	conserved Plasmodium protein, unknown function
PKH_031580	PelOta protein homologue, putative
PKH_031590	rhoptry-associated leucine zipper-like protein 1, putative (RALP1)
PKH_031600	ubiquitin C-terminal hydrolase, putative
PKH_031610	GTP binding protein, putative
PKH_031620	cell cycle control protein cwf15, putative
PKH_031630	nucleolar rRNA processing protein, putative
PKH_031632	tRNA Serine
PKH_031634	tRNA Isoleucine
PKH_031640	conserved Plasmodium protein, unknown function
PKH_031650	conserved Plasmodium protein, unknown function
PKH_031660	conserved Plasmodium protein, unknown function
PKH_031670	tRNA guanylyltransferase, putative
PKH_031680	conserved Plasmodium protein, unknown function
PKH_031690	conserved Plasmodium protein, unknown function
PKH_031700	conserved Plasmodium protein, unknown function
PKH_031710	conserved Plasmodium protein, unknown function
PKH_031720	dynactin subunit 5, putative
PKH_031730	conserved Plasmodium protein, unknown function
PKH_031740	metallo-hydrolase/oxidoreductase, putative
PKH_031742	tRNA Alanine
PKH_031744	tRNA Glutamic acid
PKH_031750	conserved Plasmodium protein, unknown function
PKH_031760	RNA-binding protein, putative
PKH_031770	Rab GTPase activator and protein kinase, putative
PKH_031780	conserved Plasmodium protein, unknown function
PKH_031790	hypothetical protein, conserved in Apicomplexan species
PKH_031800	3-demethylubiquinone-9 3-methyltransferase, putative
PKH_031810	mitochondrial import inner membrane translocase subunit tim14, putative (PAM18)
PKH_031820	conserved Plasmodium protein, unknown function
PKH_031830	protein kinase, putative
PKH_031840	conserved Plasmodium protein, unknown function
PKH_031850	kelch motif containing protein, putative
PKH_031860	kinesin-like protein, putative
PKH_031870	exonuclease I, putative
PKH_031880	conserved Plasmodium protein, unknown function
PKH_031890	mago nashi protein homolog, putative
PKH_031900	conserved Plasmodium protein, unknown function
PKH_031910	conserved Plasmodium protein, unknown function
PKH_031912	unspecified product
PKH_031920	KIR protein
PKH_031930	hypothetical protein, conserved in P.knowlesi
PKH_031940	early transcribed membrane protein, putative
PKH_031950	conserved Plasmodium protein, unknown function
PKH_031960	Plasmodium exported protein, unknown function
PKH_031970	Plasmodium exported protein, unknown function
PKH_031980	hypothetical protein, conserved in P.knowlesi
PKH_031990	KIR protein
PKH_032000	SICAvar antigen (fragment)
PKH_040010	Plasmodium exported protein, unknown function
PKH_040020	Plasmodium exported protein, unknown function
PKH_040030	Plasmodium exported protein, unknown function
PKH_040040	Liver stage antigen 3 precursor, putative
PKH_040050	Plasmodium exported protein, unknown function
PKH_040060	Plasmodium exported protein, unknown function
PKH_040070	Plasmodium exported protein, unknown function
PKH_040080	replication factor C subunit 1, putative
PKH_040090	pseudouridine synthetase, putative
PKH_040100	ribosome associated membrane protein, putative
PKH_040110	conserved Plasmodium protein, unknown function
PKH_040120	40S ribosomal protein S30, putative
PKH_040130	conserved protein, unknown function
PKH_040134	Plasmodium RNA of unknown function RUF2
PKH_040136	ribonuclease P
PKH_040140	pre-mRNA-processing protein 45, putative (PRP45)
PKH_040150	conserved Plasmodium protein, unknown function
PKH_040160	small nuclear ribonucleoprotein Sm D2, putative (SNRPD2)
PKH_040170	RNA-helicase, putative
PKH_040180	apicoplast RNA methyltransferase precursor, putative
PKH_040190	conserved Plasmodium protein, unknown function
PKH_040200	conserved Plasmodium protein, unknown function
PKH_040210	replication factor C subunit 2, putative
PKH_040220	conserved Plasmodium protein, unknown function
PKH_040230	Ribosomal protein S26e, putative
PKH_040240	E2F-associated phosphoprotein, putative
PKH_040250	conserved Plasmodium protein, unknown function
PKH_040260	calcium-dependent protein kinase 1, putative (CDPK1)
PKH_040270	conserved Plasmodium protein, unknown function
PKH_040280	clathrin coat assembly protein, putative
PKH_040290	conserved Plasmodium protein, unknown function
PKH_040300	ATP synthase F1, alpha subunit, putative
PKH_040310	conserved Plasmodium protein, unknown function
PKH_040320	conserved Plasmodium protein, unknown function
PKH_040330	conserved Plasmodium protein, unknown function
PKH_040340	conserved Plasmodium protein, unknown function
PKH_040350	MtN3/saliva family, putative
PKH_040360	conserved Plasmodium protein, unknown function
PKH_040370	vacuolar protein-sorting protein VPS45, putative
PKH_040380	conserved Plasmodium protein, unknown function
PKH_040390	conserved Plasmodium protein, unknown function
PKH_040395	conserved Plasmodium protein, unknown function
PKH_040400	DNA helicase, putative
PKH_040410	DHHC zinc finger, putative
PKH_040420	origin recognition complex subunit 5, putative (ORC5)
PKH_040430	DNA-directed RNA polymerase II second largest subunit, putative
PKH_040440	conserved Plasmodium protein, unknown function
PKH_040450	conserved Plasmodium protein, unknown function
PKH_040460	conserved Plasmodium protein, unknown function
PKH_040470	conserved Plasmodium protein, unknown function
PKH_040480	RING zinc finger protein, putative
PKH_040490	ATP-dependent acyl-CoA synthetase, putative
PKH_040500	rhoptry neck protein 6, putative (RON6)
PKH_040510	conserved Plasmodium protein, unknown function
PKH_040520	conserved Plasmodium protein, unknown function
PKH_040530	Ser/Thr protein kinase, putative
PKH_040540	conserved Plasmodium protein, unknown function
PKH_040550	conserved Plasmodium protein, unknown function
PKH_040560	Ser/Thr kinase, putative
PKH_040570	ribosomal protein L13, putative
PKH_040580	protein transport protein Sec31, putative (SEC31)
PKH_040590	T-complex protein 1, putative
PKH_040600	conserved Plasmodium protein, unknown function
PKH_040604	hypothetical protein, conserved in P.knowlesi
PKH_040605	hypothetical protein, conserved in P.knowlesi
PKH_040610	SICAvar antigen (fragment)
PKH_040620	SICAvar antigen (fragment)
PKH_040630	SICAvar antigen (fragment)
PKH_040640	conserved protein, unknown function
PKH_040650	conserved Plasmodium protein, unknown function
PKH_040660	conserved Plasmodium protein, unknown function
PKH_040670	protein kinase 7, putative (PK7)
PKH_040675	conserved Plasmodium protein, unknown function
PKH_040680	conserved Plasmodium protein, unknown function
PKH_040690	heat shock 40 kDa protein, putative
PKH_040700	conserved Plasmodium protein, unknown function
PKH_040710	SICAvar antigen
PKH_040720	SICAvar-like antigen (fragment)
PKH_040730	Leu/Phe-tRNA protein transferase, putative
PKH_040740	multidrug efflux pump, putative
PKH_040750	conserved Plasmodium protein, unknown function
PKH_040760	secreted protein with altered thrombospondin repeat domain, putative (SPATR)
PKH_040770	conserved Plasmodium protein, unknown function
PKH_040780	conserved Plasmodium protein, unknown function
PKH_040790	peptide chain release factor subunit 1, putative
PKH_040800	ribosomal protein L7/L12, putative
PKH_040810	conserved Plasmodium protein, unknown function
PKH_040820	GDP-fructose:GMP antiporter, putative
PKH_040830	conserved Plasmodium protein, unknown function
PKH_040840	asparagine--tRNA ligase, putative
PKH_040850	protein kinase, putative (TKL1)
PKH_040860	conserved Plasmodium protein, unknown function
PKH_040870	conserved Plasmodium protein, unknown function
PKH_040880	beta-ketoacyl-acyl carrier protein synthase III precursor, putative
PKH_040890	conserved Plasmodium protein, unknown function
PKH_040900	rab5, putative
PKH_040910	conserved Plasmodium protein, unknown function
PKH_040920	conserved Plasmodium protein, unknown function
PKH_040930	conserved Plasmodium protein, unknown function
PKH_040940	syntaxin, putative
PKH_040950	conserved Plasmodium protein, unknown function
PKH_040960	conserved Plasmodium protein, unknown function
PKH_040970	50S ribosomal protein L33, putative
PKH_040980	MFS transporter, putative
PKH_040990	conserved Plasmodium protein, unknown function
PKH_041000	ribosomal L37ae protein, putative
PKH_041010	Sec61-gamma subunit of protein translocation, putative
PKH_041020	ATP-dependent RNA helicase UAP56, putative (UAP56)
PKH_041030	RING zinc finger protein, putative
PKH_041040	transporter, putative
PKH_041050	conserved Plasmodium protein, unknown function
PKH_041060	conserved protein, unknown function
PKH_041070	2C-methyl-D-erythritol 2,4-cyclodiphosphate synthase, putative
PKH_041080	3'exoribonuclease, putative
PKH_041090	phospholipase, putative
PKH_041100	6-cysteine protein (P230)
PKH_041110	6-cysteine protein (P230p)
PKH_041120	conserved Plasmodium protein, unknown function
PKH_041130	conserved Plasmodium protein, unknown function
PKH_041140	ribosome-recycling factor, putative (RRF)
PKH_041150	acyl carrier protein, putative
PKH_041160	conserved Plasmodium protein, unknown function
PKH_041170	conserved Plasmodium protein, unknown function
PKH_041180	RNA binding protein, putative
PKH_041190	conserved Plasmodium protein, unknown function
PKH_041200	cysteine protease, putative
PKH_041210	cysteine protease, putative
PKH_041220	cysteine protease, putative
PKH_041230	cysteine protease, putative
PKH_041240	cysteine protease, putative
PKH_041250	cysteine protease, putative
PKH_041260	cysteine protease, putative
PKH_041270	cysteine protease, putative
PKH_041280	iron-sulfur assembly protein, putative
PKH_041290	conserved Plasmodium protein, unknown function
PKH_041300	merozoite surface protein, putative
PKH_041310	merozoite surface protein 5
PKH_041320	adenylosuccinate lyase
PKH_041330	transcription factor, putative
PKH_041340	conserved Plasmodium protein, unknown function
PKH_041350	conserved Plasmodium protein, unknown function
PKH_041360	MFS transporter, putative
PKH_041370	iron-sulfur assembly protein, putative (SufE)
PKH_041380	DNA repair endonuclease, putative
PKH_041390	proteasome 26S regulatory subunit, putative
PKH_041400	conserved Plasmodium protein, unknown function
PKH_041410	conserved Plasmodium protein, unknown function
PKH_041420	conserved Plasmodium protein, unknown function
PKH_041430	DNA-directed RNA polymerase I subunit, putative
PKH_041440	conserved Plasmodium protein, unknown function
PKH_041450	conserved Plasmodium protein, unknown function
PKH_041460	conserved Plasmodium protein, unknown function
PKH_041470	conserved Plasmodium protein, unknown function
PKH_041480	conserved Plasmodium protein, unknown function
PKH_041490	DEAD/DEAH box helicase, putative
PKH_041500	3'-5' exonuclease, putative
PKH_041510	hexose transporter, putative (HT)
PKH_041520	5'-3' exonuclease, putative
PKH_041530	aspartate aminotransferase, putative
PKH_041540	dynein light chain, putative
PKH_041550	conserved Plasmodium protein, unknown function
PKH_041560	SICAvar antigen (fragment)
PKH_041570	SICAvar antigen (fragment)
PKH_041580	conserved Plasmodium protein, unknown function
PKH_041590	conserved Plasmodium protein, unknown function
PKH_041600	conserved Plasmodium protein, unknown function
PKH_041610	5'-3' exonuclease, N-terminal resolvase, putative
PKH_041620	conserved Plasmodium protein, unknown function
PKH_041630	MAK16-related protein, putative
PKH_041640	conserved Plasmodium protein, unknown function
PKH_041642	tRNA Glutamine
PKH_041650	conserved Plasmodium protein, unknown function
PKH_041660	nucleotide excision repair protein, putative
PKH_041670	conserved Plasmodium protein, unknown function
PKH_041680	protein kinase, putative
PKH_041690	conserved Plasmodium protein, unknown function
PKH_041700	zinc finger protein, putative
PKH_041705	conserved Plasmodium protein, unknown function
PKH_041710	polyprenyl synthetase, putative
PKH_041720	conserved Plasmodium protein, unknown function
PKH_041730	early transcribed membrane protein, putative
PKH_041740	conserved Plasmodium protein, unknown function
PKH_041750	conserved Plasmodium protein, unknown function
PKH_041760	SICAvar antigen (fragment)
PKH_041770	SICAvar antigen (fragment)
PKH_050010	SICAvar antigen (fragment)
PKH_050020	SICAvar antigen
PKH_050021	SICAvar-like antigen
PKH_050030	lysophospholipase-like protein, putative
PKH_050040	tryptophan/threonine-rich antigen, putative
PKH_050050	tryptophan/threonine-rich antigen, putative
PKH_050060	Plasmodium exported protein, unknown function
PKH_050070	conserved Plasmodium protein, unknown function
PKH_050080	Plasmodium exported protein, unknown function
PKH_050090	tryptophan/threonine-rich antigen, putative
PKH_050100	conserved Plasmodium protein, unknown function
PKH_050110	sporozoite invasion-associated protein 2, putative (SIAP-2)
PKH_050112	unspecified product
PKH_050120	early transcribed membrane protein, putative
PKH_050130	conserved Plasmodium protein, unknown function
PKH_050140	prolyl 4-hydroxylase alpha subunit 1, putative
PKH_050150	U6 snRNA-associated Sm-like protein LSm8, putative (LSM8)
PKH_050160	prohibitin, putative
PKH_050170	conserved protein, unknown function
PKH_050180	KIR protein
PKH_050190	conserved Plasmodium protein, unknown function
PKH_050200	conserved Plasmodium protein, unknown function
PKH_050210	GPI-anchored micronemal antigen, putative (GAMA)
PKH_050220	conserved Plasmodium protein, unknown function
PKH_050230	folate transporter 1, putative (FT1)
PKH_050240	translation initiation factor EIF-2b alpha subunit, putative
PKH_050250	mitochondrial inner membrane protein, putative (OXA1)
PKH_050260	conserved Plasmodium protein, unknown function
PKH_050270	leucine--tRNA ligase, putative
PKH_050280	conserved Plasmodium protein, unknown function
PKH_050290	rhomboid protease, putative
PKH_050300	disulfide isomerase, putative
PKH_050310	SET domain, putative
PKH_050320	conserved Plasmodium protein, unknown function
PKH_050330	conserved Plasmodium protein, unknown function
PKH_050340	plastid 50S ribosomal protein, putative
PKH_050350	conserved Plasmodium protein, unknown function
PKH_050360	conserved Plasmodium protein, unknown function
PKH_050370	conserved Plasmodium protein, unknown function
PKH_050380	translation initiation factor IF-2, putative
PKH_050390	ATP-dependent RNA helicase DBP10, putative (DBP10)
PKH_050400	conserved Plasmodium protein, unknown function
PKH_050410	receptor for activated C kinase, putative (RACK)
PKH_050420	SNARE protein, putative
PKH_050430	ubiquitin conjugation factor E4 B, putative (UBE4B)
PKH_050440	dehydrodolichyl diphosphate synthetase, putative
PKH_050450	conserved Plasmodium protein, unknown function
PKH_050460	alpha/beta hydrolase, putative
PKH_050470	E3 ubiquitin-protein ligase, putative
PKH_050480	conserved Plasmodium protein, unknown function
PKH_050490	conserved Plasmodium protein, unknown function
PKH_050500	SICAvar antigen (fragment)
PKH_050510	KIR protein
PKH_050520	conserved Plasmodium protein, unknown function
PKH_050530	conserved Plasmodium protein, unknown function
PKH_050540	cytochrome c oxidase assembly protein, putative
PKH_050550	conserved Plasmodium protein, unknown function
PKH_050560	conserved Plasmodium protein, unknown function
PKH_050570	conserved Plasmodium protein, unknown function
PKH_050580	translation initiation factor IF-3, putative
PKH_050590	conserved Plasmodium protein, unknown function
PKH_050600	conserved Plasmodium protein, unknown function
PKH_050610	conserved Plasmodium protein, unknown function
PKH_050620	conserved Plasmodium protein, unknown function
PKH_050630	conserved Plasmodium protein, unknown function
PKH_050640	conserved Plasmodium protein, unknown function
PKH_050650	conserved Plasmodium protein, unknown function
PKH_050660	nucleoside transporter 2, putative (NT2)
PKH_050670	GTP binding protein, putative
PKH_050680	conserved Plasmodium protein, unknown function
PKH_050690	exonuclease, putative
PKH_050700	conserved Plasmodium protein, unknown function
PKH_050710	dicarboxylate/tricarboxylate carrier, putative (DTC)
PKH_050720	DnaJ protein, putative
PKH_050730	conserved Plasmodium protein, unknown function
PKH_050740	lipoate-protein ligase, putative (LipB)
PKH_050750	conserved Plasmodium protein, unknown function
PKH_050760	alpha/beta-hydrolase, putative
PKH_050770	histone acetyltransferase GCN5, putative (GCN5)
PKH_050780	RNA binding protein, putative
PKH_050790	conserved Plasmodium protein, unknown function
PKH_050800	protein kinase, putative
PKH_050810	conserved Plasmodium protein, unknown function
PKH_050820	U5 snrnp-specific protein, putative
PKH_050830	conserved Plasmodium protein, unknown function
PKH_050840	protein transport protein Sec23, putative (SEC23)
PKH_050850	dynein light chain 1, putative (DLC1)
PKH_050860	conserved Plasmodium protein, unknown function
PKH_050870	small nuclear ribonucleoprotein, putative (SNRPG)
PKH_050880	conserved Plasmodium protein, unknown function
PKH_050890	RNA polymerase II mediator complex protein MED7, putative
PKH_050900	mitochondrial ribosomal protein L4 precursor, putative
PKH_050910	conserved Plasmodium protein, unknown function
PKH_050920	protein transport protein sec61 beta 1 subunit, putative
PKH_050930	60S ribosomal protein L22, putative
PKH_050940	hypothetical protein, conserved in Apicomplexan species
PKH_050950	ribosome biogenesis protein nep1 homologue, putative
PKH_050960	conserved Plasmodium protein, unknown function
PKH_050970	ATP-dependent RNA helicase prh1, putative
PKH_050980	conserved Plasmodium protein, unknown function
PKH_050990	protein kinase, putative
PKH_051000	conserved Plasmodium protein, unknown function
PKH_051010	conserved Plasmodium protein, unknown function
PKH_051020	conserved Plasmodium protein, unknown function
PKH_051030	2-oxoglutarate dehydrogenase e1 component, mitochondrial, putative
PKH_051040	conserved Plasmodium protein, unknown function
PKH_051050	KIR protein
PKH_051060	KIR protein
PKH_051070	C-13 antigen, putative
PKH_051080	conserved Plasmodium protein, unknown function
PKH_051090	conserved Plasmodium protein, unknown function
PKH_051100	phosphatidylglycerophosphate synthase (ec 2.7.8.5)
PKH_051110	conserved Plasmodium protein, unknown function
PKH_051120	Snf2-related CBP activator, putative (SRCAP)
PKH_051130	U6 snRNA-associated Sm-like protein LSm3, putative (LSM3)
PKH_051140	conserved Plasmodium protein, unknown function
PKH_051150	conserved Plasmodium protein, unknown function
PKH_051160	conserved Plasmodium protein, unknown function
PKH_051170	conserved Plasmodium protein, unknown function
PKH_051180	MAC/perforin, putative
PKH_051190	conserved Plasmodium protein, unknown function
PKH_051200	perforin-like protein, putative (PPLP5)
PKH_051210	BRIX domain, putative
PKH_051220	conserved Plasmodium protein, unknown function
PKH_051230	heat shock 70 kDa protein, putative
PKH_051240	U3 small nucleolar ribonucleoprotein protein, putative
PKH_051250	SICAvar antigen (fragment)
PKH_051260	SICAvar antigen (fragment)
PKH_051270	SICAvar antigen (fragment)
PKH_051275	conserved Plasmodium protein, unknown function
PKH_051280	SICAvar antigen (fragment)
PKH_051290	Plasmodium exported protein, unknown function
PKH_051300	Plasmodium exported protein, unknown function
PKH_051310	SNF2 family protein, putative
PKH_051320	conserved Plasmodium protein, unknown function
PKH_051330	zinc finger protein, putative
PKH_051340	nucleolar preribosomal assembly protein, putative
PKH_051350	KIR protein
PKH_051360	dynactin subunit 6, putative
PKH_051370	14-3-3 protein, putative (14-3-3I)
PKH_051380	zinc finger protein, putative
PKH_051390	conserved protein, unknown function
PKH_051400	high mobility group protein B2, putative (HMGB2)
PKH_051410	conserved Plasmodium protein, unknown function
PKH_051420	rhoptry neck protein 5, putative (RON5)
PKH_051430	conserved Plasmodium protein, unknown function
PKH_051440	SICAvar antigen (fragment)
PKH_051450	SICAvar antigen (fragment)
PKH_051460	SICAvar antigen (fragment)
PKH_051470	Plasmodium exported protein, unknown function
PKH_051480	conserved Plasmodium protein, unknown function
PKH_051490	conserved Plasmodium protein, unknown function
PKH_051500	PK8_1820w PK8_1820w Protein kinase c inhibitor- like protein
PKH_051510	KIR-like protein
PKH_051520	conserved Plasmodium protein, unknown function
PKH_051530	GTPase, putative
PKH_051540	KIR protein
PKH_051550	ubiquitin-activating enzyme, putative
PKH_051560	adenylate kinase 2, putative (AK2)
PKH_051570	meiotic recombination protein DMC1, putative (DMC1)
PKH_051580	conserved Plasmodium protein, unknown function
PKH_051590	ATP-dependent Clp protease subunit, putative
PKH_051600	small heat shock protein HSP20, putative (HSP20)
PKH_051610	conserved Plasmodium protein, unknown function
PKH_051620	conserved Plasmodium protein, unknown function
PKH_051630	SNF7 family protein, putative
PKH_051640	phosphopantothenoylcysteine decarboxylase, putative
PKH_051650	conserved Plasmodium protein, unknown function
PKH_051660	dihydrolipoamide dehydrogenase, putative
PKH_051670	vacuolar sorting protein, putative
PKH_051680	ubiquitin, putative
PKH_051690	eukaryotictranslation initiation factor, putative
PKH_051700	conserved Plasmodium protein, unknown function
PKH_051710	conserved Plasmodium protein, unknown function
PKH_051720	phosphoglucomutase-2, putative (PGM2)
PKH_051730	26S proteasome AAA-ATPase subunit RPT3, putative
PKH_051740	lysine decarboxylase, putative
PKH_051750	ribosomal protein L10, putative
PKH_051760	ubiquitin carboxyl-terminal hydrolase 13, putative (USP13)
PKH_051770	chromosome associated protein, putative
PKH_051780	conserved Plasmodium protein, unknown function
PKH_051790	centrin, putative
PKH_051800	Rab5-interacting protein, putative
PKH_051810	conserved Plasmodium protein, unknown function
PKH_051820	RNA binding protein, putative
PKH_051830	hypothetical protein, conserved in Apicomplexan species
PKH_051840	GTP binding protein, putative
PKH_051850	conserved Plasmodium protein, unknown function
PKH_051860	armadillo-domain containing rhoptry protein, putative (ARO)
PKH_051870	arsenical pump-driving ATPase, putative
PKH_051880	conserved Plasmodium protein, unknown function
PKH_051890	conserved Plasmodium protein, unknown function
PKH_051900	protein kinase, putative
PKH_051910	nonclathrin coat protein zeta2 subunit
PKH_051920	nuclear cap-binding protein, putative
PKH_051930	GTP:AMP phosphotransferase, putative (GAK)
PKH_051940	conserved Plasmodium protein, unknown function
PKH_051950	RING zinc finger protein, putative
PKH_051960	ribosomal protein L15, putative
PKH_051970	RNA binding protein, putative
PKH_051980	hypothetical protein
PKH_051981	SICAvar antigen (fragment)
PKH_051985	Plasmodium exported protein, unknown function
PKH_051990	Plasmodium exported protein, unknown function
PKH_052000	Plasmodium exported protein, unknown function
PKH_052010	Plasmodium exported protein, unknown function
PKH_052020	glutamyl-tRNA(Gln) amidotransferase subunit A, putative
PKH_052030	conserved protein, unknown function
PKH_052040	DNA helicase MCM9, putative (MCM9)
PKH_052050	unspecified product (HAT1)
PKH_052060	repressor of RNA polymerase III transcription MAF1, putative
PKH_052070	prohibitin-like protein, putative
PKH_052080	CDGSH iron-sulfur domain-containing protein, putative
PKH_052090	small GTP-binding protein sar1, putative
PKH_052100	conserved Plasmodium protein, unknown function
PKH_052110	conserved Plasmodium protein, unknown function
PKH_052120	mRNA-binding protein PUF2, putative (PUF2)
PKH_052130	bifunctional dihydrofolate reductase-thymidylate synthase, putative (DHFR-TS)
PKH_052140	conserved Plasmodium protein, unknown function
PKH_052150	LETM1-like protein, putative
PKH_052160	memo-like protein
PKH_052170	conserved Plasmodium protein, unknown function
PKH_052180	conserved Plasmodium protein, unknown function
PKH_052190	cdc2-related protein kinase 1, putative
PKH_052200	conserved Plasmodium protein, unknown function
PKH_052210	conserved Plasmodium protein, unknown function
PKH_052220	conserved Plasmodium protein, unknown function
PKH_052230	hypothetical protein, conserved in Apicomplexan species
PKH_052240	conserved Plasmodium protein, unknown function
PKH_052250	conserved Plasmodium protein, unknown function
PKH_052260	Bet3 transport protein, putative
PKH_052270	replication factor c subunit, putative
PKH_052280	KIR protein
PKH_052290	regulator of chromosome condensation, putative
PKH_052300	RNA-binding protein NOB1, putative
PKH_052310	conserved Plasmodium protein, unknown function
PKH_052320	conserved Plasmodium protein, unknown function
PKH_052330	conserved Plasmodium protein, unknown function
PKH_052340	conserved Plasmodium protein, unknown function
PKH_052350	CGI-141 protein homolog, putative
PKH_052360	conserved Plasmodium protein, unknown function
PKH_052370	conserved Plasmodium protein, unknown function
PKH_052380	conserved Plasmodium protein, unknown function
PKH_052390	ran binding protein 1, putative
PKH_052400	apical merozoite protein, putative
PKH_052410	60S ribosomal protein L7ae/L30e, putative
PKH_052420	CW-type zinc finger protein, putative
PKH_052430	phosphatidylinositol 4-kinase, putative
PKH_052440	RIO-like serine/threonine kinase, putative
PKH_052450	conserved Plasmodium protein, unknown function
PKH_052460	holo-(acyl-carrier protein) synthase, putative
PKH_052470	ribosome recycling factor, putative
PKH_052480	transcription factor with AP2 domain(s), putative (ApiAP2)
PKH_052490	conserved Plasmodium protein, unknown function
PKH_052500	conserved Plasmodium protein, unknown function
PKH_052510	conserved Plasmodium protein, unknown function
PKH_052520	conserved Plasmodium protein, unknown function
PKH_052530	conserved Plasmodium protein, unknown function
PKH_052540	steroid dehydrogenase kik-i, putative
PKH_052550	transmembrane emp24 domain-containing protein, putative
PKH_052560	erythrocyte membrane-associated antigen, putative
PKH_052570	SICAvar antigen
PKH_052580	alpha-tubulin II, putative
PKH_052590	ribosomal protein S19s, putative
PKH_052600	pre-mRNA-splicing helicase BRR2, putative (BRR2)
PKH_052610	conserved Plasmodium protein, unknown function
PKH_052620	eukaryotic initiation factor, putative
PKH_052630	serpentine receptor, putative (SR12)
PKH_052640	conserved Plasmodium protein, unknown function
PKH_052650	clathrin assembly protein, putative
PKH_052660	conserved Plasmodium protein, unknown function
PKH_052670	conserved Plasmodium protein, unknown function
PKH_052680	conserved Plasmodium protein, unknown function
PKH_052690	conserved Plasmodium protein, unknown function
PKH_052700	glideosome associated protein with multiple membrane spans 2, putative (GAPM2)
PKH_052710	conserved Plasmodium protein, unknown function
PKH_052720	conserved Plasmodium protein, unknown function
PKH_052730	early transcribed membrane protein, putative
PKH_052740	cysteine-rich protective antigen, putative (CyRPA)
PKH_052750	Plasmodium exported protein (PHIST), unknown function
PKH_052760	tryptophan/threonine-rich antigen, putative
PKH_052770	tryptophan/threonine-rich antigen
PKH_052780	tryptophan-rich antigen, putative
PKH_052790	conserved Plasmodium protein, unknown function
PKH_052800	phospholipase, putative
PKH_052810	205 kda pk1(b )1 sicavar antigen (fragment)
PKH_052820	hypothetical protein
PKH_052830	SICAvar antigen (fragment)
PKH_060005	hypothetical protein, conserved in P.knowlesi (fragment)
PKH_060010	hypothetical protein, conserved in P.knowlesi
PKH_060020	Plasmodium exported protein, unknown function
PKH_060030	Plasmodium exported protein, unknown function
PKH_060040	Plasmodium exported protein, unknown function
PKH_060050	Plasmodium exported protein, unknown function
PKH_060060	Plasmodium exported protein, unknown function
PKH_060070	Plasmodium exported protein (PHIST), unknown function
PKH_060080	Plasmodium exported protein, unknown function
PKH_060090	Plasmodium exported protein, unknown function
PKH_060100	early transcribed membrane protein, putative
PKH_060110	DNA polymerase delta catalytic subunit, putative
PKH_060120	conserved Plasmodium protein, unknown function
PKH_060130	enoyl-CoA hydratase-related protein, putative
PKH_060140	golgi re-assembly stacking protein, putative (GRASP)
PKH_060150	phosphomannomutase, putative
PKH_060160	conserved Plasmodium protein, unknown function
PKH_060170	conserved Plasmodium protein, unknown function
PKH_060180	conserved Plasmodium protein, unknown function
PKH_060190	conserved Plasmodium protein, unknown function
PKH_060200	26s proteasome subunit p55, putative
PKH_060210	tRNA pseudouridine synthase, putative
PKH_060220	conserved Plasmodium protein, unknown function
PKH_060230	erythrocyte membrane-associated antigen, putative
PKH_060240	conserved Plasmodium protein, unknown function
PKH_060250	conserved Plasmodium protein, unknown function
PKH_060255	conserved Plasmodium protein, unknown function
PKH_060260	PHF5-like zinc-finger protein, putative
PKH_060270	PHF5-like protein, putative
PKH_060280	conserved Plasmodium protein, unknown function
PKH_060290	conserved Plasmodium protein, unknown function
PKH_060300	conserved Plasmodium protein, unknown function
PKH_060310	eukaryotic translation initiation factor subunit eIF2A, putative
PKH_060320	conserved Plasmodium protein, unknown function
PKH_060330	zinc finger protein, putative
PKH_060340	60S ribosomal protein L30e, putative
PKH_060350	conserved Plasmodium membrane protein, unknown function
PKH_060360	conserved Plasmodium protein, unknown function
PKH_060370	conserved Plasmodium protein, unknown function
PKH_060380	tRNA methyltransferase, putative
PKH_060390	autophagy-related protein 8, putative (ATG8)
PKH_060400	large subunit rRNA processing RRM protein, putative
PKH_060410	roadblock/LC7 family member, putative
PKH_060420	conserved Plasmodium protein, unknown function
PKH_060430	cytoplasmic dynein inoermediate chain, putative
PKH_060440	S-adenosyl-L-methionine-dependent methyltransferase, putative
PKH_060450	conserved Plasmodium protein, unknown function
PKH_060460	conserved Plasmodium protein, unknown function
PKH_060470	ATPase, putative
PKH_060480	dihydrolipoamide acetyltransferase, putative
PKH_060490	KIR protein
PKH_060500	ADP-ribosylation factor, putative (ARF1)
PKH_060510	hypothetical protein, conserved in Apicomplexan species
PKH_060520	conserved Plasmodium protein, unknown function
PKH_060530	conserved Plasmodium protein, unknown function
PKH_060540	conserved Plasmodium protein, unknown function
PKH_060550	endomembrane protein 70, putative
PKH_060560	RNA-helicase, putative
PKH_060570	deoxyribose-phosphate aldolase, putative
PKH_060580	conserved Plasmodium protein, unknown function
PKH_060590	conserved Plasmodium protein, unknown function
PKH_060600	ankyrin-repeat protein, putative
PKH_060610	RNA binding protein, putative
PKH_060620	conserved Plasmodium protein, unknown function
PKH_060630	conserved Plasmodium protein, unknown function
PKH_060640	zinc transporter, putative
PKH_060650	pre-mRNA splicing factor, putative
PKH_060660	citrate synthase, mitochondrial precursor, putative
PKH_060670	hypothetical protein, conserved in Apicomplexan species
PKH_060680	phospholipid scramblase 1, putative
PKH_060690	4-hydroxy-3-methylbut-2-en-1-yl diphosphate synthase, putative (GcpE)
PKH_060700	CDGSH iron-sulfur domain-containing protein, putative
PKH_060705	hypothetical protein, conserved in P.knowlesi (fragment)
PKH_060710	SICAvar antigen (fragment)
PKH_060720	conserved Plasmodium protein, unknown function
PKH_060730	dynein heavy chain, putative
PKH_060740	orotidine-monophosphate-decarboxylase, putative (OMPDC)
PKH_060750	conserved Plasmodium protein, unknown function
PKH_060760	HORMA domain protein, putative
PKH_060770	conserved Plasmodium protein, unknown function
PKH_060780	conserved Plasmodium protein, unknown function
PKH_060790	conserved Plasmodium protein, unknown function
PKH_060800	conserved Plasmodium protein, unknown function
PKH_060810	chromodomain-helicase-DNA-binding protein 1 homolog, putative (CHD1)
PKH_060820	conserved Plasmodium protein, unknown function
PKH_060830	conserved Plasmodium protein, unknown function
PKH_060840	RNA-binding protein, putative
PKH_060850	conserved Plasmodium protein, unknown function
PKH_060860	conserved Plasmodium protein, unknown function
PKH_060870	conserved Plasmodium protein, unknown function
PKH_060880	RAP protein, putative
PKH_060890	conserved Plasmodium protein, unknown function
PKH_060900	conserved Plasmodium protein, unknown function
PKH_060910	conserved Plasmodium protein, unknown function
PKH_060920	formin 2, putative
PKH_060930	glucosamine-fructose-6-phosphate aminotransferase, putative
PKH_060940	conserved Plasmodium protein, unknown function
PKH_060950	conserved Plasmodium protein, unknown function
PKH_060960	conserved Plasmodium protein, unknown function
PKH_060980	conserved Plasmodium protein, unknown function
PKH_060990	cytochrome c oxidase copper chaperone, putative (COX17)
PKH_061000	conserved Plasmodium protein, unknown function
PKH_061010	conserved Plasmodium protein, unknown function
PKH_061030	conserved Plasmodium protein, unknown function
PKH_061050	conserved Plasmodium protein, unknown function
PKH_061060	conserved Plasmodium protein, unknown function
PKH_061070	conserved Plasmodium protein, unknown function
PKH_061080	conserved Plasmodium protein, unknown function
PKH_061090	cell division cycle protein 20 homolog, putative (CDC20)
PKH_061095	conserved Plasmodium protein, unknown function
PKH_061100	conserved Plasmodium protein, unknown function
PKH_061110	40S ribosomal protein, putative
PKH_061120	Biotin--acetyl-CoA-carboxylase ligase, putative
PKH_061130	conserved Plasmodium protein, unknown function
PKH_061140	conserved Plasmodium protein, unknown function
PKH_061150	mitochondrial ribosomal protein S22 precursor, putative
PKH_061160	merozoite capping protein 1, putative,peroxiredoxin, putative (nPrx)
PKH_061170	DNA-directed RNA polymerase II, putative
PKH_061180	conserved Plasmodium protein, unknown function
PKH_061190	topoisomerase, putative
PKH_061200	centrin, putative
PKH_061210	ribosomal protein L3, putative
PKH_061220	DHHC-type zinc finger protein, putative
PKH_061230	methyltransferase, putative
PKH_061240	protoporphyrinogen oxidase, putative
PKH_061250	zinc finger, C3HC4 type, putative
PKH_061260	nucleolar preribosomal assembly protein, putative
PKH_061270	BRIX domain, putative
PKH_061280	conserved Plasmodium protein, unknown function
PKH_061285	conserved Plasmodium protein, unknown function
PKH_061290	KIR protein
PKH_061300	merozoite TRAP-like protein, putative (MTRAP)
PKH_061310	conserved Plasmodium protein, unknown function
PKH_061320	conserved Plasmodium protein, unknown function
PKH_061330	conserved Plasmodium protein, unknown function
PKH_061340	conserved Plasmodium protein, unknown function
PKH_061350	conserved Plasmodium protein, unknown function
PKH_061360	conserved Plasmodium protein, unknown function
PKH_061370	conserved Plasmodium protein, unknown function
PKH_061380	conserved Plasmodium protein, unknown function
PKH_061390	adenosine deaminase, putative (ADA)
PKH_061400	conserved Plasmodium protein, unknown function
PKH_061410	RAP protein, putative
PKH_061420	conserved Plasmodium protein, unknown function
PKH_061430	transcription factor, putative
PKH_061440	pre-mRNA-splicing factor ATP-dependent RNA helicase PRP22, putative (PRP22)
PKH_061450	conserved Plasmodium protein, unknown function
PKH_061460	conserved Plasmodium protein, unknown function
PKH_061470	conserved Plasmodium protein, unknown function
PKH_061480	26S proteasome regulatory subunit, putative
PKH_061490	glycoprotease, putative
PKH_061500	RNA methyltransferase, putative
PKH_061510	calmodulin, putative
PKH_061520	28 kDa ookinete surface protein, putative
PKH_061530	25 kDa ookinete surface antigen precursor, putative
PKH_061540	conserved Plasmodium protein, unknown function
PKH_061550	MORN repeat-containing protein 1, putative (MORN1)
PKH_061560	conserved Plasmodium protein, unknown function
PKH_061570	OTU-like cysteine protease, putative
PKH_061580	DEAD/DEAH box helicase, putative
PKH_061590	conserved Plasmodium protein, unknown function
PKH_061600	protein phosphatase inhibitor 3, putative (I3)
PKH_061610	conserved Plasmodium protein, unknown function
PKH_061620	SICAvar antigen (fragment)
PKH_061630	conserved Plasmodium protein, unknown function
PKH_061640	mitochondrial preribosomal assembly protein rimM precursor, putative
PKH_061650	mRNA-decapping enzyme subunit 1, putative (DCP1)
PKH_061660	conserved Plasmodium protein, unknown function
PKH_061670	conserved Plasmodium protein, unknown function
PKH_061680	phosphatidyl inositol glycan, class A, putative
PKH_061690	DER1-like protein, putative
PKH_061700	conserved protein, unknown function
PKH_061710	conserved Plasmodium protein, unknown function
PKH_061720	leucine-rich repeat protein (LRR1)
PKH_061730	RNA polymerase II-associated protein 1, putative
PKH_061740	conserved Plasmodium protein, unknwon function
PKH_061750	S-adenosylmethionine decarboxylase-ornithine decarboxylase, putative
PKH_061760	early transcribed membrane protein, putative
PKH_061770	conserved Plasmodium protein, unknown function
PKH_061780	haloacid dehalogenase-like hydrolase, putative
PKH_061790	conserved Plasmodium protein, unknown function
PKH_061800	myb2 transcription factor, putative (Myb2)
PKH_061810	bromodomain protein, putative
PKH_061820	aspartyl protease, putative
PKH_061830	KIR-like protein
PKH_061840	hypothetical protein, conserved in P.knowlesi
PKH_061850	SICAvar antigen (fragment)
PKH_061860	SICAvar antigen (fragment)
PKH_061870	SICAvar antigen (fragment)
PKH_061880	ubiquitin conjugating enzyme, putative
PKH_061890	sec1 family domain containing protein, putative
PKH_061900	conserved Plasmodium protein, unknown function
PKH_061910	apicoplast ribosomal protein L27 precursor, putative
PKH_061920	conserved Plasmodium protein, unknown function
PKH_061930	flavoprotein subunit of succinate dehydrogenase, putative
PKH_061940	conserved Plasmodium protein, unknown function
PKH_061950	conserved Plasmodium protein, unknown function
PKH_061960	ADP-ribosylation factor, putative
PKH_061970	conserved Plasmodium protein, unknown function
PKH_061980	methionine--tRNA ligase, putative
PKH_061990	conserved Plasmodium protein, unknown function
PKH_062000	conserved Plasmodium protein, unknown function
PKH_062010	conserved Plasmodium protein, unknown function
PKH_062020	SICAvar-like antigen
PKH_062030	conserved Plasmodium protein, unknown function
PKH_062040	conserved Plasmodium protein, unknown function
PKH_062050	conserved Plasmodium protein, unknown function
PKH_062060	conserved Plasmodium protein, unknown function
PKH_062070	conserved Plasmodium protein, unknown function
PKH_062080	conserved Plasmodium protein, unknown function
PKH_062090	phosducin-like protein, putative (PhLP2)
PKH_062100	acetyl-CoA transporter, putative
PKH_062110	conserved Plasmodium protein, unknown function
PKH_062120	DNA polymerase zeta catalytic subunit, putative
PKH_062130	pyruvate kinase 2, putative
PKH_062140	conserved Plasmodium protein, unknown function
PKH_062160	ADP/ATP transporter on adenylate translocase, putative
PKH_062170	conserved Plasmodium protein, unknown function
PKH_062180	dynamin protein, putative
PKH_062190	DNA repair helicase rad25, putative
PKH_062200	enhancer of rudimentary homolog, putative
PKH_062210	conserved Plasmodium protein, unknown function
PKH_062220	conserved Plasmodium protein, unknown function
PKH_062230	antigen UB05, putative
PKH_062240	GDP dissociation inhibitor, putative
PKH_062245	conserved Plasmodium protein, unknown function
PKH_062250	conserved Plasmodium protein, unknown function
PKH_062260	Plasmodium exported protein, unknown function, pseudogene
PKH_062270	erythrocyte binding protein, putative
PKH_062280	KIR-like protein
PKH_062290	Plasmodium exported protein, unknown function
PKH_062300	erythrocyte binding protein (alpha)
PKH_062310	Plasmodium exported protein, unknown function
PKH_062320	Plasmodium exported protein, unknown function
PKH_062330	SICAvar antigen (fragment)
PKH_070002	MAEBL, putative
PKH_070003	reticulocyte binding protein, putative
PKH_070004	tryptophan-rich antigen, putative
PKH_070006	tryptophan-rich antigen, putative
PKH_070008	tryptophan-rich antigen, putative
PKH_070010	conserved Plasmodium protein, unknown function
PKH_070020	conserved Plasmodium protein, unknown function
PKH_070030	Rer1 family protein, putative
PKH_070040	Rab7 GTPase, putative (rab7)
PKH_070050	conserved Plasmodium protein, unknown function
PKH_070060	DEAD/DEAH box helicase, putative
PKH_070070	conserved Plasmodium protein, unknown function
PKH_070080	conserved Plasmodium protein, unknown function
PKH_070090	alpha tubulin, putative
PKH_070100	LCCL domain-containing protein (CCp4)
PKH_070110	ribosomal protein L32, putative
PKH_070120	GTPase activating protein, putative
PKH_070130	adapter-related protein, putative
PKH_070140	conserved Plasmodium protein, unknown function
PKH_070150	conserved Plasmodium protein, unknown function
PKH_070160	signal peptidase complex subunit 3, putative (SPC3)
PKH_070170	prefoldin subunit, putative
PKH_070180	ubiquitin specific protease, putative
PKH_070190	bacterial histone-like protein, putative
PKH_070200	replication protein A1, small fragment
PKH_070210	E1-E2_ATPase/hydrolase, putative
PKH_070220	conserved Plasmodium protein, unknown function
PKH_070230	nucleoporin NUP100/NSP100, putative (NUP100)
PKH_070240	mitochondrial carrier protein, putative
PKH_070250	dynein heavy chain, putative
PKH_070260	rhoptry protein, putative
PKH_070270	conserved Plasmodium protein, unknown function
PKH_070280	conserved Plasmodium protein, unknown function
PKH_070290	autophagy-related protein 3, putative (ATG3)
PKH_070300	conserved Plasmodium protein, unknown function
PKH_070310	copi protein, putative
PKH_070320	conserved Plasmodium protein, unknown function
PKH_070330	ribonuclease II family protein, putative
PKH_070340	developmental protein, putative
PKH_070350	conserved Plasmodium protein, unknown function
PKH_070360	Maf-like protein, putative
PKH_070370	dynein light intermediate chain 2, putative
PKH_070380	arginase, putative
PKH_070390	zinc finger protein, putative
PKH_070400	leucine-rich repeat protein
PKH_070408	conserved Plasmodium protein, unknown function
PKH_070412	tubulin-specific chaperone, putative
PKH_070420	conserved Plasmodium protein, unknown function
PKH_070430	conserved Plasmodium protein, unknown function
PKH_070440	GTPase activator protein, putative
PKH_070450	conserved Plasmodium protein, unknown function
PKH_070460	ATP-dependent protease ATPase subunit ClpY, putative (ClpY)
PKH_070470	conserved Plasmodium protein, unknown function
PKH_070480	translation initiation factor SUI1, putative
PKH_070490	subunit of proteaseome activator complex, putative
PKH_070500	50s ribosomal protein l35, putative
PKH_070510	peptide deformylase, putative
PKH_070520	S1/P1nuclease, putative
PKH_070530	KIR protein
PKH_070540	SICAvar antigen (fragment)
PKH_070550	conserved Plasmodium protein, unknown function
PKH_070560	conserved Plasmodium protein, unknown function
PKH_070570	conserved Plasmodium protein, unknown function
PKH_070580	conserved Plasmodium protein, unknown function
PKH_070590	conserved Plasmodium protein, unknown function
PKH_070600	ribosomal RNA methyltransferase, putative
PKH_070610	tRNA pseudouridine synthase, putative
PKH_070620	transporter, putative
PKH_070630	conserved Plasmodium protein, unknown function
PKH_070640	conserved Plasmodium protein, unknown function
PKH_070650	conserved Plasmodium protein, unknown function
PKH_070660	GDP-fucose protein O-fucosyltransferase 2, putative (POFUT2)
PKH_070670	apoptosis-related protein, putative
PKH_070680	exoribonuclease, putative
PKH_070690	subpellicular microtubule protein 1, putative (SPM1)
PKH_070700	conserved Plasmodium protein, unknown function
PKH_070710	FHA domain protein, putative
PKH_070720	small nuclear ribonucleoprotein Sm D3, putative (SNRPD3)
PKH_070730	helicase with Zn-finger motif, putative
PKH_070740	SET domain protein, putative
PKH_070750	Ran-binding protein, putative
PKH_070760	conserved Plasmodium protein, unknown function
PKH_070770	conserved Plasmodium protein, unknown function
PKH_070780	selenophosphate synthase, putative
PKH_070790	DNA repair protein REV1, putative
PKH_070800	prenylated protein, putative
PKH_070810	actin-like protein, putative (ALP5a)
PKH_070820	nucleotide binding protein, putative
PKH_070830	DNA primase large subunit, putative
PKH_070840	phosphatidylinositol N-acetylglucosaminyltransferase, putative
PKH_070850	conserved Plasmodium protein, unknown function
PKH_070860	conserved Plasmodium protein, unknown function
PKH_070870	cysteine repeat modular protein 1, putative (CRMP1)
PKH_070880	conserved Plasmodium protein, unknown function
PKH_070890	conserved Plasmodium protein, unknown function
PKH_070900	conserved Plasmodium protein, unknown function
PKH_070910	GTP binding protein, putative
PKH_070920	conserved Plasmodium protein, unknown function
PKH_070930	inhibitor of cysteine proteases, putative (ICP)
PKH_070940	conserved Plasmodium protein, unknown function
PKH_070950	conserved Plasmodium protein, unknown function
PKH_070960	conserved Plasmodium protein, unknown function
PKH_070970	conserved Plasmodium protein, unknown function
PKH_070980	conserved Plasmodium protein, unknown function
PKH_070990	conserved Plasmodium protein, unknown function
PKH_071000	conserved Plasmodium protein, unknown function
PKH_071010	Gcd10p homolog, putative
PKH_071020	26S proteasome regulatory subunit, putative
PKH_071030	conserved Plasmodium protein, unknown function
PKH_071040	conserved Plasmodium protein, unknown function
PKH_071050	translation elongation factor, putative
PKH_071060	conserved Plasmodium protein, unknown function
PKH_071070	conserved Plasmodium protein, unknown function
PKH_071080	protease, putative
PKH_071090	conserved Plasmodium protein, unknown function
PKH_071100	conserved Plasmodium protein, unknown function
PKH_071105	conserved Plasmodium protein, unknown function
PKH_071110	arginine--tRNA ligase, putative
PKH_071120	pseudouridylate synthase, putative
PKH_071130	conserved Plasmodium protein, unknown function
PKH_071140	phospholipid or glycerol acyltransferase, putative
PKH_071150	met-10 like protein, putative
PKH_071160	conserved Plasmodium protein, unknown function
PKH_071170	conserved Plasmodium protein, unknown function
PKH_071180	zinc binding protein, putative
PKH_071190	major facilitator, transporter protein, putative
PKH_071200	hypothetical protein, conserved in P.knowlesi
PKH_071210	GINS complex subunit Psf3, putative
PKH_071220	conserved Plasmodium protein, unknown function
PKH_071230	type II NADH:ubiquinone oxidoreductase, putative (NDH2)
PKH_071240	ubiquitin conjugating enzyme, putative
PKH_071250	ribonuclease H2 subunit C, putative
PKH_071260	conserved Plasmodium protein, unknown function
PKH_071270	6-phosphofructokinase, putative (PFK9)
PKH_071280	conserved Plasmodium protein, unknown function
PKH_071290	conserved Plasmodium protein, unknown function
PKH_071300	conserved Plasmodium protein, unknown function
PKH_071310	glycolipid transfer protein, putative
PKH_071320	conserved Plasmodium protein, unknown function
PKH_071330	transporter, putative
PKH_071340	thioredoxin 3, putative (TRX3)
PKH_071350	conserved Plasmodium protein, unknown function
PKH_071360	conserved Plasmodium protein, unknown function
PKH_071370	conserved Plasmodium protein, unknown function
PKH_071380	conserved Plasmodium protein, unknown function
PKH_071390	conserved Plasmodium protein, unknown function
PKH_071400	RNA binding protein, putative
PKH_071410	conserved Plasmodium protein, unknown function
PKH_071420	conserved Plasmodium protein, unknown function
PKH_071430	conserved Plasmodium protein, unknown function
PKH_071440	N-glycosylase/DNA lyase, putative
PKH_071450	conserved Plasmodium membrane protein, unknown function
PKH_071460	conserved Plasmodium membrane protein, unknown function
PKH_071470	conserved Plasmodium protein, unknown function
PKH_071480	conserved Plasmodium protein, unknown function
PKH_071490	pre-mRNA-splicing factor ATP-dependent RNA helicase PRP43, putative (PRP43)
PKH_071500	ATP-binding protein, putative
PKH_071510	conserved Plasmodium protein, unknown function
PKH_071520	heat shock protein, putative
PKH_071530	glideosome-associated protein 50, putative (GAP50)
PKH_071540	heme binding protein, putative
PKH_071550	50S ribosomal protein L3, apicoplast, putative
PKH_071560	eukaryotic translation initiation factor 3 subunit 5, putative
PKH_071570	conserved Plasmodium protein, unknown function
PKH_071575	telomerase RNA
PKH_071580	DNA helicase, putative
PKH_071590	conserved Plasmodium protein, unknown function
PKH_071600	dihydrouridine synthase, putative
PKH_071610	gamma-glutamylcysteine synthetase, putative
PKH_071620	nucleosome assembly protein, putative (NAPS)
PKH_071630	DNAJ-like molecular chaperone protein, putative
PKH_071640	PPPDE peptidase, putative
PKH_071650	thioredoxin, putative
PKH_071660	protein disulfide-isomerase, putative
PKH_071670	sugar transporter, putative
PKH_071680	dolichyl-diphosphooligosaccharide--protein-glyc ot ransferase,putative
PKH_071690	pyridoxal 5'-phosphate dependent enzyme class III, putative
PKH_071700	conserved Plasmodium protein, unknown function
PKH_071710	regulator of chromosome condensation, putative
PKH_071720	fatty acid elongase, putative
PKH_071730	chaperone protein, putative
PKH_071740	CS domain protein, putative
PKH_071750	conserved Plasmodium protein, unknown function
PKH_071760	conserved Plasmodium protein, unknown function
PKH_071770	ADP-ribosylation factor-like protein, putative
PKH_071780	conserved Plasmodium protein, unknown function
PKH_071790	conserved Plasmodium protein, unknown function
PKH_071800	inosine-5'-monophosphate dehydrogenase, putative
PKH_071810	U4/U6 snRNA-associated-splicing factor, putative (PRP24)
PKH_071820	ubiquitin-conjugating enzyme (ubiquitin carrier protein), putative
PKH_071830	conserved Plasmodium protein, unknown function
PKH_071840	conserved Plasmodium protein, unknown function
PKH_071850	conserved Plasmodium protein, unknown function
PKH_071860	Fe-S-cluster redox enzyme, putative (NifU)
PKH_071870	conserved Plasmodium protein, unknown function
PKH_071880	conserved Plasmodium protein, unknown function
PKH_071890	conserved Plasmodium protein, unknown function
PKH_071900	nucleolar preribosomal assembly protein, putative
PKH_071910	conserved Plasmodium protein, unknown function
PKH_071920	conserved Plasmodium protein, unknown function
PKH_071930	ubiquitin-like protein, putative
PKH_071940	S-adenosylmethionine synthetase, putative
PKH_071950	conserved Plasmodium protein, unknown function
PKH_071960	para-aminobenzoic acid synthetase, putative
PKH_071970	phosphoglycerate kinase, putative (PGK)
PKH_071980	glutamine synthetase, putative
PKH_071990	pre-mRNA splicing factor protein, putative
PKH_072000	conserved Plasmodium protein, unknown function
PKH_072010	3-oxoacyl-(acyl-carrier protein) reductase, putative
PKH_072020	DNA-directed RNA polymerase II, putative
PKH_072030	OTU-like cysteine protease, putative
PKH_072040	NADPH-cytochrome p450 reductase, putative
PKH_072050	MAC/perforin, putative
PKH_072060	conserved Plasmodium protein, unknown function
PKH_072070	cyclin-dependent kinase, putative
PKH_072080	lipoate-protein ligase a type 2, putative
PKH_072090	conserved protein, unknown function
PKH_072100	thioredoxin reductase, putative (TRXR)
PKH_072110	RNA binding protein, putative
PKH_072120	patatin-like phospholipase, putative
PKH_072130	conserved Plasmodium protein, unknown function
PKH_072140	conserved Plasmodium protein, unknown function
PKH_072150	thiamin pyrophosphokinase, putative
PKH_072160	conserved Plasmodium protein, unknown function
PKH_072170	conserved Plasmodium protein, unknown function
PKH_072180	conserved Plasmodium protein, unknown function
PKH_072190	splicing factor 3A subunit 3, putative (SF3A3)
PKH_072200	conserved protein, unknown function
PKH_072210	conserved Plasmodium protein, unknown function
PKH_072220	conserved Plasmodium protein, unknown function
PKH_072230	methyltransferase, putative
PKH_072240	proline--tRNA ligase, putative
PKH_072250	serine/threonine protein phosphatase
PKH_072260	thioredoxin, putative
PKH_072270	zinc binding protein, putative
PKH_072280	histone deacetylase, putative (HDAC1)
PKH_072290	conserved Plasmodium protein, unknown function
PKH_072300	conserved Plasmodium protein, unknown function
PKH_072310	protein kinase, putative
PKH_072320	protein kinase, putative
PKH_072330	conserved Plasmodium protein, unknown function
PKH_072340	protein kinase, putative
PKH_072350	membrane transporter, putative
PKH_072360	SICAvar antigen (fragment)
PKH_072370	SICAvar antigen (fragment)
PKH_072380	SICAvar antigen (fragment)
PKH_072410	conserved Plasmodium protein, unknown function
PKH_072420	conserved Plasmodium protein, unknown function
PKH_072430	NAD synthase, putative
PKH_072440	conserved Plasmodium protein, unknown function
PKH_072450	SICAvar antigen
PKH_072460	hypothetical protein
PKH_072470	replication termination factor, putative
PKH_072480	CS domain protein, putative
PKH_072490	conserved Plasmodium protein, unknown function
PKH_072500	zinc finger protein, putative
PKH_072510	fumarate hydratase, putative
PKH_072520	conserved Plasmodium protein, unknown function
PKH_072530	dynein light chain, putative
PKH_072540	conserved Plasmodium protein, unknown function
PKH_072550	KIR protein
PKH_072560	serine/threonine protein phosphatase, putative
PKH_072570	cytochrome c oxidase subunit 5B, putative (COX5B)
PKH_072580	phosphatidylserine decarboxylase (PSD)
PKH_072590	cytochrome c oxidase subunit 6B, putative (COX6B)
PKH_072600	conserved Plasmodium protein, unknown function
PKH_072610	conserved Plasmodium protein, unknown function
PKH_072620	conserved Plasmodium protein, unknown function
PKH_072630	conserved Plasmodium protein, unknown function
PKH_072640	conserved Plasmodium protein, unknown function
PKH_072650	conserved Plasmodium protein, unknown function
PKH_072660	serine/threonine protein kinase, putative
PKH_072670	guanylate kinase, putative (GK)
PKH_072680	conserved Plasmodium protein, unknown function
PKH_072690	SICAvar antigen (fragment)
PKH_072700	SICAvar antigen (fragment)
PKH_072710	SICAvar antigen (fragment)
PKH_072720	KIR protein
PKH_072730	conserved Plasmodium protein, unknown function
PKH_072740	RNA binding function, putative
PKH_072750	conserved Plasmodium protein, unknown function
PKH_072760	high molecular weight rhoptry protein 2, putative (RhopH2)
PKH_072770	conserved protein, unknown function
PKH_072780	conserved Plasmodium protein, unknown function
PKH_072785	conserved Plasmodium protein, unknown function
PKH_072790	conserved Plasmodium protein, unknown function
PKH_072800	conserved Plasmodium protein, unknown function
PKH_072810	conserved Plasmodium protein, unknown function
PKH_072820	conserved Plasmodium protein, unknown function
PKH_072830	leucine-rich repeat protein (LRR8)
PKH_072840	conserved Plasmodium protein, unknown function
PKH_072850	merozoite surface protein 1 (MSP1)
PKH_072860	conserved Plasmodium protein, unknown function
PKH_072870	diacylglycerol kinase, putative
PKH_072880	peptidyl-prolyl cis-trans isomerase, putative (CYP72)
PKH_072890	conserved Plasmodium protein, unknown function
PKH_072900	conserved Plasmodium protein, unknown function
PKH_072910	conserved Plasmodium protein, unknown function
PKH_072920	NifU-like protein, putative
PKH_072930	GTP binding protein, putative
PKH_072940	nucleolar protein, putative
PKH_072950	selenoprotein, putative (Sel2)
PKH_072960	conserved Plasmodium protein, unknown function
PKH_072970	conserved Plasmodium protein, unknown function
PKH_072980	conserved Plasmodium protein, unknown function
PKH_072990	conserved Plasmodium protein, unknown function
PKH_073000	conserved Plasmodium protein, unknown function
PKH_073010	proteasome, putative
PKH_073020	adenylate kinase-like protein 2, putative (AKLP2)
PKH_073025	conserved Plasmodium protein, unknown function
PKH_073030	protein MAM3, putative
PKH_073040	profilin, putative (PFN)
PKH_073050	aminopeptidase, putative
PKH_073060	peptide release factor, putative
PKH_073070	DHHC-type zinc finger protein, putative
PKH_073080	apicoplast ribosomal protein S6, putative (RPS6)
PKH_073090	conserved Plasmodium protein, unknown function
PKH_073100	conserved Plasmodium protein, unknown function
PKH_073110	conserved Plasmodium protein, unknown function
PKH_073120	mRNA processing protein, putative
PKH_073130	conserved Plasmodium protein, unknown function
PKH_073140	calcyclin binding protein, putative
PKH_073150	conserved Plasmodium protein, unknown function
PKH_073155	conserved Plasmodium protein, unknown function
PKH_073160	gamma-tubulin complex component, putative
PKH_073170	mitochondrial-processing peptidase subunit beta, putative (MAS1)
PKH_073180	conserved Plasmodium protein, unknown function
PKH_073190	delta tubulin, putative
PKH_073200	conserved Plasmodium protein, unknown function
PKH_073210	histidine--tRNA ligase, putative
PKH_073220	DNA excision-repair helicase, putative
PKH_073230	conserved Plasmodium protein, unknown function
PKH_073240	conserved Plasmodium protein, unknown function
PKH_073250	transcription factor with AP2 domain(s), putative (ApiAP2)
PKH_073260	vacuolar ATP synthase subunit e, putative
PKH_073270	conserved Plasmodium protein, unknown function
PKH_073280	conserved Plasmodium protein, unknown function
PKH_073290	cAMP-dependent protein kinase catalytic subunit, putative
PKH_073300	conserved Plasmodium protein, unknown function
PKH_073310	small nuclear ribonucleoprotein (snRNP), putative
PKH_073312	conserved protein, unknown function
PKH_073320	vesicle transport protein, putative
PKH_073330	phosphatidylinositol N- acetylglucosaminyltransferase subunit P, putative
PKH_073340	gametocyte development protein 1, putative (GDV1)
PKH_073350	Plasmodium exported protein, unknown function
PKH_073360	conserved Plasmodium protein, unknown function
PKH_073370	cytoadherence linked asexual protein, CLAG, putative
PKH_073380	Plasmodium exported protein, unknown function
PKH_073390	conserved Plasmodium protein, unknown function
PKH_073400	early transcribed membrane protein, putative
PKH_073410	Plasmodium exported protein, unknown function
PKH_073420	Plasmodium exported protein, unknown function
PKH_073430	lysophospholipase, putative
PKH_073440	SICAvar antigen (fragment)
PKH_073450	SICAvar antigen (fragment)
PKH_080010	SICAvar antigen (fragment)
PKH_080020	SICAvar-like antigen (fragment)
PKH_080030	Plasmodium exported protein, unknown function
PKH_080040	Plasmodium exported protein, unknown function
PKH_080050	Plasmodium exported protein, unknown function
PKH_080060	SICAvar antigen (fragment)
PKH_080070	Plasmodium exported protein, unknown function
PKH_080080	tryptophan/threonine-rich antigen
PKH_080082	unspecified product
PKH_080090	conserved Plasmodium protein, unknown function
PKH_080100	RNA binding protein, putative
PKH_080120	conserved Plasmodium protein, unknown function
PKH_080130	conserved Plasmodium protein, unknown function
PKH_080140	conserved Plasmodium protein, unknown function
PKH_080150	DnaJ protein, putative
PKH_080160	conserved Plasmodium protein, unknown function
PKH_080170	conserved Plasmodium protein, unknown function
PKH_080180	conserved Plasmodium protein, unknown function
PKH_080190	conserved Plasmodium protein, unknown function
PKH_080200	N-acetyltransferase, putative
PKH_080210	conserved Plasmodium protein, unknown function
PKH_080220	ribosomal protein S20e, putative
PKH_080230	membrane skeletal protein, putative
PKH_080240	conserved Plasmodium protein, unknown function
PKH_080250	U5 small nuclear ribonuclear protein, putative
PKH_080260	conserved Plasmodium protein, unknown function
PKH_080270	ribosomal protein L13, putative
PKH_080280	conserved Plasmodium protein, unknown function
PKH_080290	zinc finger, C3HC4 type, putative
PKH_080300	RNA binding protein, putative
PKH_080310	conserved Plasmodium protein, unknown function
PKH_080320	conserved Plasmodium protein, unknown function
PKH_080330	conserved Plasmodium protein, unknown function
PKH_080340	ADP/ATP carrier protein, putative
PKH_080350	conserved Plasmodium protein, unknown function
PKH_080360	methionine--tRNA ligase, putative
PKH_080370	conserved protein, unknown function
PKH_080380	conserved Plasmodium protein, unknown function
PKH_080390	conserved Plasmodium protein, unknown function
PKH_080400	conserved Plasmodium protein, unknown function
PKH_080410	regulator of nonsense transcripts, putative
PKH_080420	DnaJ protein, putative
PKH_080430	KIR protein
PKH_080440	DnaJ protein, putative
PKH_080450	conserved Plasmodium protein, unknown function
PKH_080460	conserved Plasmodium protein, unknown function
PKH_080470	conserved Plasmodium protein, unknown function
PKH_080480	CCR4-NOT transcription complex subunit 5, putative (NOT5)
PKH_080490	DNA/RNA-binding protein Alba 3, putative (ALBA3)
PKH_080500	conserved Plasmodium protein, unknown function
PKH_080510	conserved Plasmodium protein, unknown function
PKH_080520	conserved Plasmodium protein, unknown function
PKH_080530	phosducin-like protein, putative (PhLP1)
PKH_080540	conserved Plasmodium protein, unknown function
PKH_080550	RNA binding protein, putative
PKH_080560	PPPDE peptidase, putative
PKH_080570	conserved membrane protein, unknown function
PKH_080580	conserved Plasmodium protein, unknown function
PKH_080590	rhoGAP protein, putative
PKH_080600	RING zinc finger protein, putative
PKH_080610	conserved Plasmodium protein, unknown function
PKH_080620	conserved Plasmodium protein, unknown function
PKH_080630	conserved Plasmodium protein, unknown function
PKH_080640	transcription factor with AP2 domain(s), putative (ApiAP2)
PKH_080650	conserved Plasmodium protein, unknown function
PKH_080655	KIR protein
PKH_080660	conserved Plasmodium protein, unknown function
PKH_080670	eukaryotic translation initiation factor 3 subunit 7, putative
PKH_080680	inositol polyphosphate kinase (IPK1)
PKH_080690	conserved Plasmodium protein, unknown function
PKH_080700	endonuclease, putative
PKH_080710	conserved Plasmodium protein, unknown function
PKH_080720	26S proteasome regulatory subunit 4, putative
PKH_080730	conserved Plasmodium protein, unknown function
PKH_080740	zinc finger C-x8-C-x5-C-x3-H type, putative
PKH_080750	tubulin beta chain, fragment
PKH_080760	KIR-like protein (fragment)
PKH_080770	Plasmodium exported protein, unknown function
PKH_080780	SICAvar antigen (fragment)
PKH_080790	nucleolar protein 5, putative (NOP5)
PKH_080800	Plasmodium exported protein, unknown function
PKH_080810	Plasmodium exported protein, unknown function
PKH_080820	Plasmodium exported protein, unknown function
PKH_080830	adenylate kinase, putative (AK1)
PKH_080840	diphthine synthase, putative
PKH_080850	conserved Plasmodium protein, unknown function, pseudogene
PKH_080860	conserved Plasmodium protein, unknown function
PKH_080870	conserved Plasmodium protein, unknown function
PKH_080880	zinc finger protein, putative
PKH_080890	metallopeptidase, putative
PKH_080900	protein phosphatase, putative
PKH_080910	tubulin-tyrosine ligase, putative
PKH_080920	conserved Plasmodium protein, unknown function
PKH_080930	kinesin-like protein, putative
PKH_080940	conserved Plasmodium protein, unknown function
PKH_080950	ribosomal protein L43, mitochondrial, putative
PKH_080960	conserved Plasmodium protein, unknown function
PKH_080970	conserved Plasmodium protein, unknown function
PKH_080980	succinate dehydrogenase subunit 4, putative (SDH4)
PKH_080990	conserved Plasmodium protein, unknown function
PKH_081000	conserved Plasmodium protein, unknown function
PKH_081010	eukaryotic translation initiation factor 2 beta, putative
PKH_081020	dolichyl-phosphate-mannose protein mannosyltransferase, putative
PKH_081030	50S ribosomal protein L22, mitochondrial, putative
PKH_081040	conserved Plasmodium protein, unknown function
PKH_081050	inner membrane complex protein, putative
PKH_081060	conserved Plasmodium protein, unknown function
PKH_081070	conserved Plasmodium protein, unknown function
PKH_081080	conserved Plasmodium protein, unknown function
PKH_081090	proteasome subunit beta type-5, putative
PKH_081100	conserved Plasmodium protein, unknown function
PKH_081110	conserved Plasmodium protein, unknown function
PKH_081120	DNA repair protein RAD23, putative
PKH_081130	QF122 antigen, putative
PKH_081140	heme oxygenase, putative (HO)
PKH_081150	zinc finger protein, putative
PKH_081160	conserved Plasmodium protein, unknown function
PKH_081170	conserved Plasmodium protein, unknown function
PKH_081180	ubiquinol-cytochrome c reductase complex subunit, putative
PKH_081190	hypoxanthine-guanine phosphoribosyltransferase, putative (HGPRT)
PKH_081200	phosphoglucomutase, putative
PKH_081210	GMP synthetase, putative (GMPS)
PKH_081220	phosphatase, putative
PKH_081230	conserved Plasmodium protein, unknown function
PKH_081240	autophagy-related protein 18, putative (ATG18)
PKH_081250	zinc finger protein, putative
PKH_081260	conserved Plasmodium protein, unknown function
PKH_081270	conserved Plasmodium protein, unknown function
PKH_081280	conserved Plasmodium protein, unknown function
PKH_081290	conserved Plasmodium protein, unknown function
PKH_081300	phosphoinositide-specific phospholipase C, putative (PI-PLC)
PKH_081310	conserved Plasmodium protein, unknown function
PKH_081320	conserved Plasmodium protein, unknown function
PKH_081330	conserved Plasmodium protein, unknown function
PKH_081340	initiation factor 2 subunit family, putative
PKH_081350	GDP-fucose synthase, putative
PKH_081360	SICAvar-like antigen (fragment)
PKH_081380	conserved Plasmodium protein, unknown function
PKH_081390	male gamete fusion factor HAP2, putative (HAP2)
PKH_081400	SICAvar-like antigen (fragment)
PKH_081410	SICAvar antigen (fragment)
PKH_081420	SICAvar antigen (fragment)
PKH_081430	conserved Plasmodium protein, unknown function
PKH_081440	MO15-related protein kinase (MRK)
PKH_081450	conserved Plasmodium protein, unknown function
PKH_081460	transcriptional activator ADA2, putative (ADA2)
PKH_081470	prohibitin, putative
PKH_081480	conserved Plasmodium protein, unknown function
PKH_081490	conserved Plasmodium protein, unknown function
PKH_081500	FAD synthetase, putative
PKH_081510	conserved protein, unknown function
PKH_081520	cysteine--tRNA ligase, putative
PKH_081530	methionine aminopeptidase, putative
PKH_081540	conserved Plasmodium protein, unknown function
PKH_081550	conserved Plasmodium protein, unknown function
PKH_081560	hsp60, putative
PKH_081570	tubulin binding cofactor c, putative
PKH_081580	ribonucleotide reductase small subunit, putative
PKH_081590	Plasmodium exported protein, unknown function
PKH_081600	KIR protein
PKH_081610	enolase, putative (ENO)
PKH_081620	conserved Plasmodium protein, unknown function
PKH_081630	conserved Plasmodium protein, unknown function
PKH_081640	conserved Plasmodium protein, unknown function
PKH_081650	conserved Plasmodium protein, unknown function
PKH_081660	U4/U6.U5 tri-snRNP-associated protein 1, putative (SART1)
PKH_081670	conserved Plasmodium protein, unknown function
PKH_081680	survival of motor neuron (SMN)-like protein
PKH_081690	Rh5 interacting protein, putative (RIPR)
PKH_081700	conserved protein, unknown function
PKH_081710	conserved Plasmodium protein, unknown function
PKH_081720	conserved Plasmodium protein, unknown function
PKH_081730	translation machinery-associated protein 7, putative (TMA7)
PKH_081740	40S ribosomal protein S3A, putative
PKH_081750	conserved Plasmodium protein, unknown function
PKH_081760	conserved Plasmodium protein, unknown function
PKH_081770	conserved Plasmodium protein, unknown function
PKH_081780	KIR protein
PKH_081790	SICAvar antigen (fragment)
PKH_081810	SICAvar antigen (fragment)
PKH_081811	SICAvar antigen (fragment)
PKH_081812	hypothetical protein (fragment)
PKH_081813	HesB family member, putative
PKH_081820	D123 family, putative
PKH_081830	diacylglycerol O-acyltransferase, putative (DGAT)
PKH_081840	conserved Plasmodium protein, unknown function
PKH_081850	mRNA-capping enzyme, putative
PKH_081860	peptidyl-prolyl cis-trans isomerase, putative (CYP19A)
PKH_081870	cyclic amine resistance locus protein, putative (CARL)
PKH_081880	conserved Plasmodium protein, unknown function
PKH_081890	conserved Plasmodium protein, unknown function
PKH_081900	ATP-dependent RNA helicase, putative
PKH_081910	peptidase, putative
PKH_081920	protein kinase, putative
PKH_081930	conserved Plasmodium protein, unknown function
PKH_081940	N-acetylglucosamine-1-phosphate transferase, putative
PKH_081950	conserved Plasmodium protein, unknown function
PKH_081960	conserved Plasmodium protein, unknown function
PKH_081970	histone H2A variant, putative (H2A.Z)
PKH_081980	ATP-dependent RNA helicase, putative (DOZI)
PKH_081990	signal peptidase complex subunit 2, putative (SPC2)
PKH_082000	conserved Plasmodium protein, unknown function
PKH_082010	conserved Plasmodium protein, unknown function
PKH_082020	SICAvar antigen (fragment)
PKH_082030	hypothetical protein, conserved in P.knowlesi
PKH_082050	conserved Plasmodium protein, unknown function
PKH_082051	SICAvar antigen (fragment)
PKH_082060	conserved Plasmodium protein, unknown function
PKH_082070	T-complex protein 1 epsilon subunit, putative
PKH_082080	conserved Plasmodium protein, unknown function
PKH_082090	vesicle transport protein, putative
PKH_082100	conserved Plasmodium protein, unknown function
PKH_082110	conserved Plasmodium protein, unknown function
PKH_082120	conserved Plasmodium protein, unknown function
PKH_082130	transporter, putative
PKH_082140	elongation factor 1, putative
PKH_082150	RNA binding protein, putative
PKH_082160	kinesin-8, putative
PKH_082170	ubiquitin conjugating enzyme
PKH_082180	endonuclease/exonuclease/phosphatase family protein, putative
PKH_082190	SICAvar antigen (fragment)
PKH_082200	SICAvar antigen (fragment)
PKH_082202	hypothetical protein, conserved in P.knowlesi (fragment)
PKH_082204	hypothetical protein, conserved in P.knowlesi
PKH_082220	ubiquitin-protein ligase, putative
PKH_082230	P-type ATPase, putative
PKH_082240	conserved protein, unknown function
PKH_082250	triosephophate isomerase, putative
PKH_082260	RNA-metabolising metallo-beta-lactamase, putative
PKH_082270	conserved Plasmodium protein, unknown function
PKH_082280	conserved Plasmodium protein, unknown function
PKH_082290	conserved Plasmodium protein, unknown function
PKH_082291	hypothetical protein, conserved in P.knowlesi
PKH_082295	Plasmodium exported protein, unknown function
PKH_082300	Plasmodium exported protein, unknown function
PKH_082310	DNA-directed RNA polymerase II, putative
PKH_082320	KIR protein
PKH_082330	stomatin-like protein
PKH_082340	conserved Plasmodium protein, unknown function
PKH_082350	conserved Plasmodium protein, unknown function
PKH_082360	proteasome regulatory protein, putative
PKH_082370	CPSF (cleavage and polyadenylation specific factor), subunit A, putative
PKH_082380	40S ribosomal protein S11, putative
PKH_082390	kinesin-5, putative
PKH_082400	conserved Plasmodium protein, unknown function
PKH_082410	conserved Plasmodium protein, unknown function
PKH_082420	protein kinase, putative
PKH_082430	conserved Plasmodium protein, unknown function
PKH_082440	proteasome component C8, putative
PKH_082450	binding protein, putative
PKH_082460	40S ribosomal protein S15A, putative
PKH_082470	HVA22/TB2/DP1 family protein, putative
PKH_082480	transporter, putative
PKH_082490	conserved Plasmodium protein, unknown function
PKH_082500	conserved Plasmodium protein, unknown function
PKH_082510	SICAvar antigen (fragment)
PKH_082520	SICAvar antigen (fragment)
PKH_082530	SICAvar antigen (fragment)
PKH_082540	zinc finger protein, putative
PKH_082550	conserved Plasmodium protein, unknown function
PKH_082560	conserved Plasmodium protein, unknown function
PKH_082570	serine/threonine protein phosphatase, putative
PKH_082580	DER1-like protein, putative
PKH_082585	conserved Plasmodium protein, unknown function
PKH_082590	conserved Plasmodium protein, unknown function
PKH_082600	conserved Plasmodium protein, unknown function
PKH_082610	co-chaperone p23, putative
PKH_082620	conserved Plasmodium protein, unknown function
PKH_082630	conserved Plasmodium protein, unknown function
PKH_082640	conserved Plasmodium protein, unknown function
PKH_082650	conserved Plasmodium protein, unknown function
PKH_082660	conserved Plasmodium protein, unknown function
PKH_082670	conserved Plasmodium protein, unknown function
PKH_082680	conserved Plasmodium protein, unknown function
PKH_082690	conserved Plasmodium protein, unknown function
PKH_082700	conserved Plasmodium protein, unknown function
PKH_082710	conserved Plasmodium protein, unknown function
PKH_082720	conserved Plasmodium protein, unknown function
PKH_082730	60S ribosomal protein L26, putative
PKH_082732	unspecified product
PKH_082734	unspecified product
PKH_082740	conserved Plasmodium protein, unknown function
PKH_082750	glycogen synthase kinase, putative
PKH_082760	SICAvar antigen (fragment)
PKH_082770	26S proteasome non-ATPase regulatory subunit, putative
PKH_082780	conserved Plasmodium protein, unknown function
PKH_082790	zinc finger protein, putative
PKH_082800	conserved Plasmodium protein, unknown function
PKH_082810	conserved Plasmodium protein, unknown function
PKH_082820	conserved protein, unknown function
PKH_082830	aspartyl protease, putative
PKH_082840	dolichyl-diphosphooligosaccharide--protein glycosyltransferase subunit 1, putative
PKH_082850	conserved Plasmodium protein, unknown function
PKH_082860	protein kinase, putative (PKRP)
PKH_082870	phosphatidylinositol 3- and 4-kinase, putative
PKH_082880	KIR protein
PKH_082890	SICAvar antigen (fragment)
PKH_082900	valine--tRNA ligase, putative
PKH_082910	splicing factor, putative
PKH_082920	conserved Plasmodium protein, unknown function
PKH_082930	conserved Plasmodium protein, unknown function
PKH_082940	conserved Plasmodium protein, unknown function
PKH_082950	sybindin-like protein, putative
PKH_082960	eukaryotictranslation initiation factor, putative
[truncated: 3,343 more rows]
