# Supplementary material for: Plasmodium knowlesi gene expression differs in ex vivo compared to in vitro blood-stage cultures
Source: Malar J. 2015 Mar 13;14:110. doi: 10.1186/s12936-015-0612-8 (PMC4369371; doi:10.1186/s12936-015-0612-8)
Supplement: Additional file 5: — Phase. Phase correlation between ex vivo and the two in vitro time courses. [file 12936_2015_612_MOESM5_ESM.xlsx]

## Sheet: Sheet1
		Ex vivo
		T1	T2	T3	T4	T5	T6	T7	T8	T9	T10	T11	T12	T13	T14	T15	T16	T17	T18	T19	T20	T21	T22	T23	T24	T25
In vitro I	T1	0.762486	0.833779	0.865536	0.798736	0.587312	0.299765	0.0412255	-0.158334	-0.311259	-0.43413	-0.538957	-0.633375	-0.721213	-0.800761	-0.857515	-0.84902	-0.709895	-0.445102	-0.163283	0.0655006	0.239504	0.375584	0.488232	0.587135	0.678046
	T2	0.533088	0.656546	0.769549	0.819275	0.735892	0.542226	0.331936	0.151093	0.00128352	-0.127305	-0.244297	-0.357502	-0.473098	-0.594558	-0.716542	-0.80735	-0.796081	-0.64674	-0.434723	-0.237197	-0.0728727	0.0650187	0.186722	0.300948	0.414687
	T3	0.141796	0.310517	0.508177	0.699396	0.796149	0.758242	0.647792	0.523416	0.404394	0.291403	0.179616	0.0623922	-0.0683706	-0.222219	-0.406586	-0.609321	-0.765065	-0.7914	-0.707345	-0.585451	-0.462977	-0.347387	-0.235743	-0.122152	0.000724939
	T4	-0.267033	-0.0871489	0.154402	0.446135	0.699478	0.820692	0.829051	0.783952	0.718146	0.642399	0.557498	0.459236	0.339217	0.183844	-0.0253121	-0.297511	-0.58555	-0.777872	-0.834868	-0.810434	-0.752628	-0.681319	-0.601261	-0.510456	-0.402658
	T5	-0.540034	-0.37424	-0.129955	0.200675	0.539725	0.765037	0.861377	0.881309	0.863593	0.825209	0.771051	0.699263	0.602277	0.465156	0.263536	-0.026734	-0.377944	-0.670632	-0.826202	-0.877846	-0.875712	-0.846484	-0.800087	-0.737691	-0.654648
	T6	-0.694075	-0.547932	-0.316534	0.0207171	0.397886	0.680765	0.831441	0.894635	0.910871	0.900352	0.870488	0.821138	0.745761	0.629404	0.445116	0.160027	-0.213159	-0.556791	-0.770364	-0.870906	-0.906966	-0.908278	-0.8877	-0.848498	-0.787398
	T7	-0.782505	-0.654495	-0.438949	-0.106872	0.286184	0.601423	0.786041	0.877917	0.917637	0.927088	0.915237	0.883162	0.825232	0.726925	0.560249	0.287138	-0.0906588	-0.460205	-0.70847	-0.840581	-0.902539	-0.925362	-0.923604	-0.901912	-0.858081
	T8	-0.83691	-0.724665	-0.524555	-0.201699	0.197096	0.531783	0.739132	0.85124	0.908094	0.932503	0.934471	0.915979	0.872176	0.789096	0.638407	0.378724	0.0034751	-0.379773	-0.650321	-0.804205	-0.884769	-0.923502	-0.936012	-0.927916	-0.897849
	T9	-0.872717	-0.774446	-0.588936	-0.276863	0.122558	0.469685	0.693439	0.820884	0.89111	0.927452	0.940651	0.933405	0.90155	0.831711	0.695569	0.449453	0.0800856	-0.310431	-0.596376	-0.766428	-0.861323	-0.912619	-0.936618	-0.939674	-0.92112
	T10	-0.897468	-0.812119	-0.640723	-0.340376	0.0566241	0.412023	0.648425	0.788301	0.869673	0.916153	0.939053	0.941672	0.920475	0.862706	0.740266	0.507815	0.146323	-0.247633	-0.544885	-0.727778	-0.83447	-0.896343	-0.930187	-0.942949	-0.934577
	T11	-0.914919	-0.842125	-0.684927	-0.397359	-0.00507875	0.355807	0.602509	0.753084	0.844319	0.899945	0.931728	0.94351	0.932363	0.886184	0.777254	0.558963	0.207046	-0.18766	-0.493587	-0.68729	-0.804296	-0.875626	-0.91842	-0.940134	-0.941288
	T12	-0.926795	-0.866857	-0.724642	-0.451419	-0.0661273	0.298061	0.553502	0.713778	0.81424	0.87859	0.918978	0.939762	0.938628	0.904194	0.809281	0.606294	0.265933	-0.127188	-0.439894	-0.643156	-0.769681	-0.849952	-0.901353	-0.9318	-0.942376
	T13	-0.933418	-0.887393	-0.761852	-0.505464	-0.129972	0.235383	0.498403	0.667875	0.777411	0.850536	0.899728	0.929854	0.939269	0.917418	0.837861	0.652273	0.326234	-0.0627227	-0.380583	-0.592618	-0.72836	-0.817534	-0.877669	-0.917116	-0.937544
	T14	-0.933617	-0.903554	-0.797686	-0.562164	-0.200571	0.163263	0.432746	0.61122	0.730086	0.812487	0.871171	0.911543	0.932715	0.925145	0.863427	0.69879	0.39134	0.0100641	-0.311116	-0.531348	-0.676376	-0.774845	-0.84431	-0.893546	-0.924865
	T15	-0.923765	-0.913175	-0.832053	-0.62411	-0.2831	0.0749765	0.349301	0.536645	0.665418	0.758057	0.827494	0.879721	0.91477	0.924414	0.884766	0.747043	0.465216	0.097277	-0.224413	-0.452098	-0.606701	-0.715255	-0.795163	-0.85561	-0.899657
	T16	-0.894957	-0.909663	-0.861865	-0.693111	-0.384587	-0.0401775	0.235609	0.431123	0.570428	0.674654	0.756747	0.823351	0.875683	0.907358	0.896859	0.796242	0.552371	0.208044	-0.108696	-0.342024	-0.506277	-0.625945	-0.717926	-0.791776	-0.851467
	T17	-0.825803	-0.875116	-0.875099	-0.766206	-0.512807	-0.198589	0.0702267	0.270698	0.420065	0.536962	0.633932	0.718304	0.792902	0.8541	0.884375	0.838508	0.655238	0.354894	0.0553522	-0.178189	-0.350469	-0.481648	-0.587374	-0.677406	-0.756849
	T18	-0.668183	-0.764625	-0.834351	-0.820305	-0.66476	-0.416177	-0.175986	0.0179586	0.171761	0.29913	0.411158	0.515673	0.617649	0.71774	0.805451	0.842647	0.76041	0.544878	0.291	0.0731754	-0.0989961	-0.237973	-0.356504	-0.463975	-0.566795
	T19	-0.353635	-0.502735	-0.660587	-0.781602	-0.785107	-0.663363	-0.496902	-0.339215	-0.200679	-0.0764122	0.0410921	0.159271	0.285418	0.4261	0.582154	0.730712	0.801744	0.735345	0.581019	0.415687	0.267725	0.137225	0.0172855	-0.0996399	-0.220899
	T20	0.0745259	-0.104395	-0.330575	-0.580604	-0.763971	-0.810689	-0.761381	-0.676543	-0.583177	-0.487403	-0.387293	-0.277349	-0.149111	0.00938484	0.211669	0.456803	0.687564	0.803814	0.793518	0.721002	0.630257	0.535603	0.438167	0.334004	0.216178
	T21	0.421999	0.24753	0.00123989	-0.315957	-0.620211	-0.800774	-0.858038	-0.848403	-0.80839	-0.752354	-0.68337	-0.598479	-0.489633	-0.34231	-0.134543	0.151309	0.478224	0.728775	0.841199	0.858631	0.830929	0.782007	0.71955	0.643288	0.547781
	T22	0.628162	0.472184	0.233511	-0.102776	-0.464883	-0.723273	-0.850126	-0.894008	-0.894885	-0.871615	-0.830508	-0.770643	-0.684969	-0.558451	-0.365151	-0.0759697	0.28948	0.612008	0.800471	0.879361	0.898251	0.885667	0.853209	0.803208	0.731746
	T23	0.744009	0.607239	0.383723	0.0482588	-0.338639	-0.639878	-0.809373	-0.888276	-0.917268	-0.917523	-0.897316	-0.857166	-0.791003	-0.684063	-0.508751	-0.229287	0.147515	0.506201	0.739187	0.857113	0.907295	0.92025	0.909794	0.879949	0.828009
	T24	0.812739	0.692881	0.485162	0.157412	-0.239366	-0.565474	-0.76248	-0.865257	-0.914144	-0.931555	-0.927022	-0.902105	-0.851578	-0.761188	-0.602715	-0.336267	0.0408257	0.418282	0.678807	0.822706	0.894651	0.925962	0.931778	0.917269	0.880672
	T25	0.856546	0.751465	0.558745	0.241149	-0.158427	-0.499985	-0.71613	-0.836369	-0.900265	-0.930928	-0.938759	-0.926114	-0.888495	-0.81223	-0.66896	-0.416061	-0.0434541	0.344023	0.622913	0.785408	0.873542	0.918874	0.937393	0.935107	0.911013
	T26	0.886179	0.794457	0.616031	0.309708	-0.0888164	-0.44049	-0.670931	-0.804868	-0.880877	-0.922454	-0.940645	-0.938457	-0.912046	-0.848343	-0.719117	-0.479803	-0.114159	0.278462	0.570459	0.74725	0.848284	0.905053	0.934127	0.942169	0.928826
	T27	0.906962	0.827895	0.663547	0.369434	-0.0254776	-0.383916	-0.625702	-0.771091	-0.857509	-0.908647	-0.936054	-0.943307	-0.927174	-0.87522	-0.759517	-0.534049	-0.177126	0.217504	0.519364	0.707858	0.819843	0.886543	0.924936	0.942233	0.93867
	T28	0.921504	0.855055	0.705201	0.424563	0.0354735	-0.327322	-0.578555	-0.73407	-0.829966	-0.889975	-0.926065	-0.942337	-0.936167	-0.895801	-0.793768	-0.582936	-0.236513	0.157694	0.46722	0.665825	0.787655	0.863488	0.910598	0.936676	0.942521
	T29	0.930795	0.877628	0.743469	0.478275	0.0974723	-0.267584	-0.526947	-0.691861	-0.796852	-0.865555	-0.910292	-0.935671	-0.939706	-0.911411	-0.823947	-0.629323	-0.295704	0.0956958	0.411183	0.61891	0.750055	0.834755	0.890479	0.925362	0.940775
	T30	0.934469	0.896093	0.779907	0.533317	0.164141	-0.200855	-0.46726	-0.641245	-0.755391	-0.833063	-0.886882	-0.921978	-0.937071	-0.922082	-0.851044	-0.675367	-0.357956	0.0276961	0.347482	0.563686	0.704044	0.79779	0.862485	0.906692	0.932391
	T31	0.930327	0.909442	0.815137	0.59233	0.239952	-0.121691	-0.393864	-0.576801	-0.700535	-0.787906	-0.851769	-0.897815	-0.925591	-0.926162	-0.874806	-0.722672	-0.426905	-0.0513832	0.270511	0.494598	0.644374	0.747764	0.822278	0.876896	0.914289
	T32	0.912642	0.913783	0.847949	0.657709	0.330961	-0.021642	-0.297319	-0.488919	-0.622903	-0.721154	-0.796644	-0.855681	-0.898848	-0.918755	-0.892557	-0.771741	-0.506863	-0.148995	0.171184	0.40205	0.561516	0.675502	0.761217	0.828041	0.879467
	T33	0.867602	0.898192	0.872	0.729798	0.444999	0.112752	-0.161157	-0.359864	-0.504427	-0.614938	-0.704218	-0.779256	-0.842011	-0.887326	-0.895409	-0.819332	-0.601995	-0.276132	0.0342522	0.268784	0.437484	0.562979	0.661677	0.743271	0.812271
		Ex vivo
		T1	T2	T3	T4	T5	T6	T7	T8	T9	T10	T11	T12	T13	T14	T15	T16	T17	T18	T19	T20	T21	T22	T23	T24	T25
In vitro II	T1	-0.148839	0.0345917	0.27181	0.543359	0.75736	0.83325	0.804544	0.732723	0.647585	0.557142	0.460446	0.352359	0.224248	0.0632559	-0.146308	-0.407328	-0.665035	-0.812663	-0.827501	-0.771434	-0.691006	-0.602961	-0.509819	-0.408278	-0.291502
	T2	-0.363322	-0.181279	0.0700309	0.384822	0.674634	0.833278	0.869809	0.843645	0.790646	0.723944	0.645653	0.552158	0.435016	0.279703	0.0652339	-0.222709	-0.541357	-0.772545	-0.862857	-0.861618	-0.819315	-0.758708	-0.686364	-0.601213	-0.497286
	T3	-0.536338	-0.364599	-0.113253	0.224389	0.567315	0.791794	0.884634	0.900455	0.878736	0.836509	0.778518	0.702683	0.60115	0.458635	0.250478	-0.0471097	-0.404187	-0.698314	-0.851378	-0.899055	-0.892831	-0.859692	-0.809483	-0.743178	-0.655877
	T4	-0.667585	-0.511527	-0.269852	0.0748223	0.451157	0.724791	0.863501	0.915587	0.922176	0.903076	0.865153	0.807755	0.723851	0.598078	0.403502	0.108932	-0.268111	-0.60616	-0.808428	-0.897225	-0.922928	-0.915193	-0.886362	-0.839169	-0.769841
	T5	-0.763649	-0.626149	-0.400286	-0.0597394	0.334851	0.643753	0.818878	0.901481	0.932916	0.934848	0.915818	0.876454	0.810665	0.703479	0.52676	0.243704	-0.139679	-0.506433	-0.746157	-0.868665	-0.921842	-0.936812	-0.92776	-0.898891	-0.847544
	T6	-0.83199	-0.714594	-0.508494	-0.179924	0.221612	0.554914	0.758713	0.8669	0.920034	0.940931	0.939437	0.917328	0.869507	0.781717	0.625418	0.359625	-0.0202064	-0.404027	-0.671801	-0.821815	-0.898537	-0.933668	-0.942714	-0.931108	-0.897257
	T7	-0.878443	-0.782191	-0.598748	-0.288116	0.111596	0.460733	0.687024	0.8168	0.889039	0.927163	0.94203	0.936444	0.90634	0.838424	0.704366	0.460136	0.0914551	-0.30033	-0.588693	-0.761221	-0.858282	-0.91146	-0.93717	-0.941877	-0.925017
	T8	-0.906656	-0.83258	-0.67441	-0.386899	0.00353467	0.361355	0.605051	0.753177	0.842459	0.896458	0.926803	0.937236	0.924762	0.877265	0.767151	0.548284	0.19728	-0.194804	-0.497572	-0.688536	-0.803361	-0.872921	-0.914198	-0.934528	-0.93435
	T9	-0.918126	-0.867544	-0.737508	-0.478363	-0.104373	0.255528	0.512108	0.675822	0.780469	0.849317	0.89455	0.920777	0.926128	0.899884	0.815692	0.626164	0.299262	-0.0859056	-0.397478	-0.603328	-0.733767	-0.818396	-0.874447	-0.909996	-0.926469
	T10	-0.912232	-0.886925	-0.788498	-0.5637	-0.21395	0.141143	0.406085	0.582754	0.701267	0.784139	0.843894	0.885949	0.90963	0.905871	0.850115	0.694595	0.398939	0.0283746	-0.286276	-0.50354	-0.647604	-0.746179	-0.816426	-0.867025	-0.9004
	T11	-0.886046	-0.888336	-0.825878	-0.642731	-0.326539	0.0156701	0.283787	0.470468	0.601236	0.697309	0.771301	0.829375	0.872154	0.892538	0.868425	0.752683	0.496905	0.150041	-0.161048	-0.385789	-0.541294	-0.652644	-0.736551	-0.802152	-0.852884
	T12	-0.833991	-0.866659	-0.845507	-0.713089	-0.44218	-0.123131	0.141476	0.334317	0.475181	0.583303	0.671061	0.745285	0.80801	0.854489	0.865907	0.797067	0.591962	0.28031	-0.0187141	-0.245826	-0.409882	-0.53241	-0.629189	-0.70962	-0.778171
	T13	-0.747743	-0.813609	-0.839759	-0.768947	-0.558069	-0.275677	-0.0237603	0.169669	0.317278	0.435425	0.535823	0.625819	0.70898	0.783368	0.834499	0.820848	0.679685	0.418043	0.142498	-0.0797956	-0.248088	-0.379186	-0.487294	-0.581806	-0.6682
	T14	-0.617602	-0.71846	-0.79736	-0.799726	-0.666211	-0.43762	-0.21091	-0.0250698	0.123917	0.248438	0.358941	0.463057	0.565938	0.668932	0.763104	0.812883	0.750559	0.55704	0.319995	0.112679	-0.0532508	-0.188511	-0.304906	-0.411416	-0.51444
	T15	-0.437435	-0.572177	-0.706146	-0.790748	-0.751593	-0.596025	-0.410053	-0.242891	-0.100479	0.0244236	0.140274	0.254602	0.374067	0.503642	0.641121	0.759579	0.789394	0.683105	0.502323	0.323174	0.168953	0.0363854	-0.082987	-0.197192	-0.313315
	T16	-0.213537	-0.376191	-0.561083	-0.729285	-0.794965	-0.728724	-0.599074	-0.463092	-0.337124	-0.21998	-0.105913	0.0120049	0.14163	0.291537	0.466962	0.65211	0.779842	0.775053	0.667082	0.530183	0.398742	0.277767	0.162976	0.0479018	-0.0748215
	T17	0.030036	-0.149674	-0.37355	-0.615266	-0.783346	-0.812949	-0.749908	-0.655317	-0.554992	-0.454004	-0.349778	-0.236486	-0.105604	0.0545187	0.256346	0.496554	0.71526	0.814422	0.788368	0.704223	0.605278	0.504642	0.4026	0.294729	0.173897
	T18	0.260744	0.076658	-0.169614	-0.465531	-0.720293	-0.839498	-0.844275	-0.795501	-0.726327	-0.647471	-0.55956	-0.458201	-0.334798	-0.175536	0.0381298	0.315009	0.606123	0.798019	0.851954	0.823789	0.762453	0.687923	0.604827	0.510993	0.399981
	T19	0.45529	0.277522	0.0247092	-0.303803	-0.622901	-0.816661	-0.882641	-0.878119	-0.841047	-0.786657	-0.718444	-0.633564	-0.523834	-0.374249	-0.161791	0.13286	0.47334	0.738569	0.861992	0.886141	0.862319	0.815615	0.754335	0.678465	0.582556
	T20	0.606842	0.442458	0.194989	-0.147831	-0.509639	-0.76063	-0.877682	-0.912385	-0.90525	-0.874826	-0.826982	-0.760365	-0.667515	-0.533038	-0.330982	-0.0336104	0.335441	0.653682	0.83296	0.902181	0.912488	0.892375	0.853027	0.796334	0.717959
	T21	0.719526	0.572495	0.338126	-0.00563674	-0.392724	-0.685528	-0.843523	-0.911543	-0.93098	-0.922667	-0.894361	-0.846068	-0.771217	-0.654592	-0.468545	-0.178876	0.202772	0.556832	0.779147	0.885657	0.925631	0.929587	0.910863	0.87296	0.812667
	T22	0.800871	0.673276	0.456888	0.121497	-0.27779	-0.600086	-0.790409	-0.88636	-0.929005	-0.94066	-0.930562	-0.899926	-0.843154	-0.745598	-0.578833	-0.303807	0.0788614	0.455418	0.710207	0.847163	0.912558	0.937902	0.938098	0.917991	0.875462
	T23	0.857673	0.750729	0.555627	0.235352	-0.16626	-0.508441	-0.724178	-0.843606	-0.906581	-0.936284	-0.943101	-0.929333	-0.890395	-0.812485	-0.667098	-0.411598	-0.0364845	0.352342	0.631247	0.793076	0.880325	0.924715	0.942251	0.938905	0.913604
	T24	0.894687	0.809381	0.638242	0.338537	-0.0574279	-0.411747	-0.647328	-0.786647	-0.867637	-0.913845	-0.936542	-0.939011	-0.917717	-0.859928	-0.737619	-0.505598	-0.144967	0.247876	0.544162	0.726375	0.832608	0.89416	0.92777	0.940357	0.93186
	T25	0.914472	0.851952	0.707461	0.433446	0.0503201	-0.309364	-0.560053	-0.716302	-0.813459	-0.874994	-0.91284	-0.931181	-0.927576	-0.890578	-0.79315	-0.588422	-0.24864	0.140896	0.448757	0.647592	0.770476	0.847718	0.896464	0.924438	0.93257
	T26	0.917475	0.879274	0.764558	0.521769	0.158851	-0.199559	-0.46091	-0.631438	-0.743204	-0.819162	-0.871692	-0.905815	-0.92025	-0.905067	-0.834738	-0.661569	-0.349322	0.0295703	0.343435	0.55544	0.692943	0.784681	0.847895	0.890979	0.915855
	T27	0.901957	0.890125	0.809076	0.604088	0.269821	-0.0799515	-0.347202	-0.529284	-0.654148	-0.743735	-0.810646	-0.860683	-0.893807	-0.901888	-0.861507	-0.725073	-0.448156	-0.0881767	0.225615	0.447164	0.597251	0.702376	0.779527	0.837633	0.879622
	T28	0.863712	0.880825	0.838297	0.679259	0.384062	0.0519689	-0.21536	-0.405688	-0.541831	-0.644111	-0.725072	-0.791222	-0.843877	-0.877057	-0.87019	-0.776923	-0.544977	-0.21409	0.0921869	0.318859	0.47907	0.596255	0.686729	0.759789	0.819386
	T29	0.79575	0.844694	0.846435	0.743371	0.500441	0.197801	-0.0618041	-0.255779	-0.400541	-0.51401	-0.608297	-0.690512	-0.763444	-0.823689	-0.854456	-0.812131	-0.637195	-0.348473	-0.0595424	0.166227	0.333064	0.460296	0.563006	0.650633	0.728157
	T30	0.688717	0.771985	0.823947	0.78833	0.613879	0.356041	0.114943	-0.0759028	-0.225028	-0.346954	-0.452843	-0.550225	-0.643456	-0.732187	-0.80455	-0.821679	-0.718061	-0.488061	-0.229666	-0.0133843	0.154723	0.288598	0.401358	0.502248	0.597228
	T31	0.533782	0.65199	0.758465	0.801167	0.712939	0.518479	0.310086	0.132046	-0.0148061	-0.140424	-0.254356	-0.364239	-0.476002	-0.592781	-0.708873	-0.792687	-0.775082	-0.622916	-0.411724	-0.216703	-0.0553016	0.0796267	0.198332	0.309392	0.419591
	T32	0.329842	0.47963	0.640083	0.766998	0.77965	0.667171	0.507609	0.354514	0.219053	0.0969316	-0.0190307	-0.136131	-0.26168	-0.402486	-0.560025	-0.712676	-0.791452	-0.734732	-0.588607	-0.428928	-0.284707	-0.156762	-0.0386388	0.0769839	0.197392
	T33	0.0921571	0.26491	0.471201	0.678131	0.79624	0.777921	0.680823	0.56457	0.450449	0.340428	0.230317	0.113679	-0.0177498	-0.174177	-0.364548	-0.579235	-0.754169	-0.80196	-0.734485	-0.623059	-0.506885	-0.395117	-0.285746	-0.173283	-0.0504118
